# Supplementary material for: Molecular Phylogeny and Taxonomy of the Butterfly Subtribe Scolitantidina with Special Focus on the Genera Pseudophilotes, Glaucopsyche and Iolana (Lepidoptera, Lycaenidae)
Source: Insects. 2022 Nov 30;13(12):1110. doi: 10.3390/insects13121110 (PMC9782982; doi:10.3390/insects13121110)
Supplement: Supplementary file 1 [file insects-13-01110-s001.zip]

Archive with 1 entries (1 files):
- insects-2045762-supplementary.txt
