# Supplementary material for: Molecular Phylogeny and Taxonomy of the Butterfly Subtribe Scolitantidina with Special Focus on the Genera Pseudophilotes, Glaucopsyche and Iolana (Lepidoptera, Lycaenidae)
Source: Insects. 2022 Nov 30;13(12):1110. doi: 10.3390/insects13121110 (PMC9782982; doi:10.3390/insects13121110)
Supplement: Supplementary file 1 [file insects-13-01110-s001.zip › insects-2045762-supplementary.txt]

>Pseudophilotes bavius AD00P155 Russia Volgograd
CGTTCAGGGGTAAACCTGCGAAACTCGAATGAACGAACGGAGAGATTCATCGTCATTCGG
CGGCGTACGGGCGTGCGCCTCGATGTGTGTCGGTCGTTTCGGCGATTCGGCGCGCACGGG
ACGCGTCCGTCGACGTCCGTCGACGGCGTGCACTTCTCTCTTAGTAATGCATCGCGACCC
GTTCGGGGTCGGCCTAAGCGCCTCTCGGGAGTCCGTCGGTGAGCGTCTCGGCGTTCGCTG
GCGTACCGGGTGGGTTTGCCGGCCGGCCGTTGCGGACGGTATTTATGATGGATAATACGC
TTCAATGCGAACCGCGCACGCGTTAACGCGCGTCCGGCCCGACGCAAGCTAGCGTCCCGA
TGGATGTCCTGCCTCAGTGCGGACGTACGTCGGTCGTTGCTGTTTGTCGCAGCCGTGCAG
TCTCGGACTGTGCGCGTCTCTGTCTGCGATGATTCTGTTTCGGGCACTCGCAGGACCCGT
CTTGAAACACGGACCAAGGAGTCTAGCATGTGTGCGAGTCATTGAGTTTGATTCAAAAGA
CAAAACTGAAAGGCGCAACGAAAGTGAAGGCGTGCGCTTGTCGCGCGCTCAGGGAGGATG
GAGCGTCGGTCTCGGTCGATCTCTCGCACTCCCTAGGCGTCTCGTTTCCAATCAGTGAAT
GCGGGCGCGCTATGAGCACAGATGCTGGGACCCGAAAGATGGTGAACTATGCCTGGTCAG
GTCGAAGTCAGGGGAAACCCTGATGGAGGACCGTAGCGATTCTGACGTGCAAATCGATCG
TCGGAACTGGGTATAGGGGCGAAAGACTAATCGAACCATCACTTTATATTTTATTTTTGG
AATTTGAGCAGGAATATTAGGAACATCTTTAAGAATTTTAATTCGTATAGAATTAGGAAC
ACCTGGATCTTTAATTGGAGATGATCAAATTTATAATACTATTGTCACAGCTCATGCTTT
TATTATAATTTTTTTTATAGTAATACCTATTATAATTGGAGGATTTGGAAATTGATTAGT
ACCTTTAATATTAGGAGCACCTGATATAGCTTTCCCACGAATAAATAATATAAGATTTTG
ATTATTACCTCCATCATTAATATTATTAATCTCAAGAAGAATTGTAGAAAATGGAGCAGG
AACAGGATGAACAGTGTACCCCCCACTCTCATCTAATATTGCCCATAGAGGTTCATCTGT
TGATTTAGCAATTTTTTCACTTCATTTAGCAGGAATTTCTTCAATTTTAGGAGCTATTAA
TTTTATTACAACAATTATTAACATACGAGTAAATAATTTATCATTTGATCAAATATCTTT
ATTTATTTGAGCAGTAGGTATTACAGCATTATTATTATTATTATCTTTACCAGTTTTAGC
TGGTGCTATTACTATATTATTAACAGATCGAAATCTTAATACTTCTTTTTTTGATCCTGC
TGGAGGAGGAGATCCAATTTTATATCAACATTTATTTTGATTTTTTGGTCATCCAGAAGT
TTATATTTTAATTTTACCAGGATTTGGAATTATTTCACATATTATTTCTCAAGAAAGAGG
TAAAAAAGAAACTTTTGGATCTTTAGGAATAATTTATGCAATATTAGCTATTGGTTTATT
AGGATTTATTGTTTGAGCTCATCATATATTTACAGTTGGAATAGATATTGATACTCGAGC
TTATTTTACTTCTGCAACTATAATTATTGCTGTTCCAACAGGAATTAAAATTTTTAGTTG
ATTAGCTACTATTTATGGCACTCAAATTAATTATAGACCTTCAATATTATGAAGATTAGG
ATTTATTTTTTTATTTACAGTAGGAGGATTAACTGGAGTAATTTTAGCTAATTCTTCAAT
TGATATTACATTACATGATACATATTATGTTGTTGCTCATTTCCATTATGTTTTATCAAT
AGGAGCTGTATTTGCAATTTTTGGAGGATTTATTCATTGATATCCATTATTTACAGGTTT
AATAATAAACCCTTACTTATTAAAAATTCAATTTATTATTATATTTATTGGAGTTAATTN
NNNNNNNNNNNNNNNNNNNNNNNNNNNNNNNNNNNNNNNNNNNNNNNNNNNNNNNNNNNN
NNNNNNNNNNNNNNNNNNNNNNNNTATTATCTCATCATTAGGATCTTATATATCATTAAT
TTCTATGATAATAATAATAATAATTATCTGAGAATCAATAATTAATCAACGATTAATTTT
ATTTTCTTTAAATATATCATCATCTATTGAATGATTTCAAAATACCCCTCCTGCTGAACA
TTCATATAATGAATTACCAATTTTAAGTAATTTCTAACGTAAGTCCACCGGAGGCAAGGC
GCCGCGTAAACAGTTGGCCACCAAGGCTGCACGCAAGAGTGCACCGGCCACCGGCGGCGT
AAAGAAGCCACATCGCTACAGGCCCGGAACCGTGGCTCTTCGTGAGATTCGTCGCTACCA
GAAGAGTACAGAGTTGCTTATCCGCAAGCTTCCATTCCAGCGTTTAGTCCGTGAGATCGC
TCAAGACTTCAAGACTGACCTGCGTTTCCAGAGTTCTGCTGTGATGGCCCTTCAGGAGGC
AAGCGAGGCCTACCTCGTCGGTCTCTTCGAAGACACCAACCTGTGCGCCATCCATGCGAA
GCGTACCATCGAGAAGTTCGAGAAGGAAGCCCAGGAAATGGGTAAGGGCTCCTTCAAATA
TGCCTGGGTGTTGGACAAACTTAAGGCCGAGCGTGAACGTGGTATCACCATCGACATCGC
CCTCTGGAAGTTCGAGACCGCCAAGTACTACGTCACCATCATCGACGCTCCCGGACACAG
AGATTTCATCAAGAACATGATCACGGGAACCTCGCAAGCCGACTGCGCCGTGCTCATCGT
CGCCGCTGGTACCGGTGAGTTTGAGGCTGGTATCTCCAAGAACGGCCAGACCCGTGAGCA
CGCTCTGCTCGCCTTCACCCTTGGCGTCAAGCAGCTGATCGTCGGAGTCAACAAGATGGA
CTCCACCGAGCCCCCGTACAGCGAAAGCCGTTTCGAGGAAATCAAGAAGGAAGTATCCTC
ATACATCAAGAAGATCGGTTACAACCCAGCTGCCGTCGCTTTCGTACCCATTTCTGGTTG
GCACGGAGACAACATGTTGGAGGCTTCCACAAAAATGCCCTGGTTCAAGGGATGGCAAGT
GGAACGCAAGGAAGGCAAGGCTGAGGGCAAATGCCTGATTGAGGCTTTGGACGCAATCCT
GCCACCAGCACGTCCTACAGACAAGGCCCTCCGTCTTCCCCTTCAGGATGTCTACAAAAT
CGGTGGTATTGGAACAGTGCCTGTAGGACGTGTGGAGACTGGTGTTCTTAAACCCGGTAC
CATTGTTGTATTCGCCCCAGCCAACATCACCACTGAAGTTAAGTCTGTTGAGATGCACCA
CGAAGCTCTCCAGGAGGCTGTGCCCGGAGACAACGTAGGTTTCAACGTAAAGAACGTGTC
AGTCAAGGAGTTGCGTCGTGGATACGTCGCTGGTGACTCCAAGAACAACCCACCCAAGGG
AGCCGCCGACTTCACCGCACAAGTCATTGTGCTCAACCACCCTGGTCAAATTTCAAACGG
CTACACGCCAGTGTTGGATTGCCACACTGCCCACATCGCGTGCAAATTCGCCGAAATCAA
AGAGAAGGTAGACCGTCGTTCAGGTAAATCCACAGAAGACAACCCCAAATCCATCAAGTC
TGGAGATGCCGCTATCGTCAACCTAGTACCTTCCAAACCTTTGTGTGTGGAGTCCTTCCA
GGAGTTCCCACCTCTAGGACGTTTCTCCTGCACCGTGAAGACCTGCTGGATGAGGCTGCC
AAGCTTTCGATCAGTTGGAGACGCGTTGATAGACCGATACGATGGAGCGACACGCGTGAT
CGTGCCGAATACTGGAATCGAAGCGCCCATACAGCGCAACGACGCGGCGACTCAGAGGGT
GGCGAGACGAGAYCGATACAGCTTCGAATTGAAGCCTCACAACCCCACGCATAAGTCGCC
GGGCAAGAAAGATCTCGTGTACTTGGAGCCGTCTCCCGGCTTCTGCGAGAAGAATACGAG
ACTCAGTATCCTGGGTACCCACGGGCGCACGTGCAACGAGGCGAGCGACCGCGTGGACGG
CTGCGACCTCATGTGCTGCGGCCGCGGGTTCCGCACATGGCAACATGATCTAATTTAAAT
TTTCAAAATAGAGTTTCACCTTTAATAGAACAAATTATTTTTTTTCATGATCATTCATTA
ATTATTTTAATTATAATTACAATATTAGTAACATATATAATATTAAGAATATTATTTAAT
AAATTTATTAATCGATTTTTATTAGAAGGTCAAATAATTGAATTAATTTGAACTATTTTA
CCAGCTATTACTTTAATTTTTATTGCATTACCATCATTACGTTTATTATATTTATTAGAT
GAATTAAATAACCCATTAATTACTATTAAATCAATTGGACATCAATGATATTGAAGATAT
GAATACTCTGATTTTAAAAATATTGAATTTGATTCATATATAATTAACGAATTTAATTTA
AATAATTTCCGTTTATTAGATGTTGATAATCGAATTATTATTCCTATAAATAATAATATT
CGAATATTAATTACAGCAACTGATGTAATTCATTCATGAACTGTCCCTGCAATTGGAGTA
AAAGTTGATGCAAATCCTGGTCGATTAAATCAAACAAGATTTTTTTTAAATCGACCAGGA
ATTTTTTTTGGTCAATGTTCAGAAATTTGTGGAGCTAATCATAGTTTTATACCAATTGTT
ATTGAAAGAATTTCAATTAAAAATTTCATCAATTGAGTAAATAATTATTCATT-------
------------------------------------------------------------
------------------------------------------------------------
------------------------------------------------------------
------------------------------------------------------------
------------------------------------------------------------
------------------------------------------------------------
------------------------------------------------------------
---------------------
>Glaucopsyche lycormas AD02W094 Russia Far East
NNNNNNNNNNNNNNNNNNNNNNNCTCGAATGAACGAACGGAGAGATTCATCGTCATTCGG
CGGCGTACGGGNNNNNNNNNNNNTGTGTGTCGATCGTTTCGGCGATTCGGCGCGCACGGG
ACGCGTCCGTCGACGTCCGTCGACGGCGTGCACTTCTCTCTTAGTAATGCATCGCGACCC
GTTCGGGGTCGGCCTAAGCGCCTCTCGGGAGTCCGTCGGTGAGCGTCTCGGCGTTCGCTG
GCGTACCGTGTCGGGTTGCCGGCCGGCCGTTGCGGACGGTATCAATGATGGATAATACGC
TTCAATGCGAATCGCGCACGCGTTTACGCGCGTCCGGCCCGACGCAAGCTAGCGTCCCGG
CGGATGTCCTGCCCAAGTGCGGACGTACGTCGGTCGTTGCTGTTTGTCGCTGCCGTGCAG
TCTCGGACTGTGCGCGTCTCTGTCTGCGATGATTCTGTTTCGGGCACTCGCAGGACCCGT
CTTGAAACACGGACCAAGGAGTCTAGCATGTGTGCGAGTCATTGAGTATGTATCAAAAGA
CAAAACTGAAAGGCGCAACGAAAGTGAAGGCGTGCGCTTGTCGCGCGCTCAGGGAGGATG
GAGCGTCGGTCTCGGTCGACCTCTCGCACTCCCTAGGCGTCTCGTTTCCAATCAGTGAAT
GCGGGCGCGCTATGAGCACAGATGCTGGGACCCGAAAGATGGTGAACTATGCCTGGTCAG
GTCGAAGTCAGGGGAAACCCTGATGGAGGACCGTAGCGATTCTGACGTGCAAATCGATCG
TCGGAACTGGGTATAGGGGCGAAAGACTAATCGAACCATCNNNNNNNNNNNNNNNNNNNN
NNTTTGAGCTGGAATATTAGGAACATCTTTAAGAATTTTAATTCGTATAGAATTAGGAAC
ACCAGGATCTCTAATTGGAGATGATCAAATTTATAATACTATTGTTACAGCCCATGCTTT
TATTATAATTTTTTTTATAGTTATACCCATTATAATTGGTGGATTTGGAAATTGATTAGT
ACCTTTAATATTANNNNNNNNNNNNNNNNNNNNNNNACGAATAAATAATATAAGATTTTG
ATTATTACCACCATCACTAATATTATTAATTTCCAGAAGAATCGTAGAAAATGGAGCAGG
AACAGGATGAACAGTGTACCCCCCACTTTCATCTAATATTGCTCATAGAGGATCTTCTGT
TGACTTAGCAATTTTCTCCCTTCATTTAGCAGGAATTTCATCGATTTTAGGAGCTATTAA
TTTTATTACAACAATTATTAATATACGAGTAAATAATTTATCTTTTGATCAAATATCATT
ATTTATTTGAGCAGTAGGTATTACAGCATTATTATTATTATTATCATTACCTGTTTTAGC
TGGAGCCATTACTATATTATTAACAGATCGAAATATTAATACTTCATTCTTTGACCCTGC
TGGAGGAGGAGATCCTATTTTATATCAACATTTATTTTGATTTTTTGGACATCCANNNNN
NNNNNNNNNNNNNNNNNNNNNATTTGGAATTATTTCTCATATTATTTCTCAAGAAAGAGG
TAAAAAAGAAACTTTTGGATCTTTAGGAATGATTTACGCTATATTAGCTATTGGTTTATT
AGGATTTATTGTTTGAGCTCATCATATATTTACAGTTGGAATAGATATTGATACTCGAGC
CTATTTTACTTCTGCAACTATAATTATTGCTGTACCTACAGGAATTAAAATTTTTAGTTG
ATTAGCTACTATTTATGGAACTCAAATTAATTACAGACCATCTATACTTTGAAGATTAGG
ATTTATTTTTTTATTTACAGTTGGAGGATTAACTGGAGTAATTTTAGCTAATTCTTCAAT
TGATATTACATTACATGATACTTATTATGTTGTAGCTCATTTTCATTATGTTTTATCTAT
AGGAGCTGTATTTGCAATTTTTGGAGGATTTATTCACTGATACCCATTATTTACTGGTTT
AATATTAAATCCTTACTTATTAAAAATTCAATTTATTGTTATATTTATTGGAGTTAATCN
NNNNNNNNNNNNNNNNNNNNNNNNNNNNNNNNNNNNNNNNNNNNNNNNNNNNNNNNNTTA
TCCTGATAGATTTTTATCATGAAATATTATTTCATCTTTAGGATCTTATATATCATTAAT
TTCTATAATAATAATAATAATAATTATTTGAGAATCTATAATTAATCAACGATTAATTTT
ATTTTCTTTAAATATATCATCATCTATTGAATGATTACAAAATACACCTCCTACTGAACA
TTCATATAATGAACTACCAATTTTAAGTAATTTCTAACGYAAGTCCACCGNAGGCAAGGC
CCCGCGTAAACAGTTGGCCACCAAGGCTGCACGCAAAAGTGCACCGGCCACCGGCGGTGT
CAAGAAGCCTCATCGTTATAGGCCCGGAACCGTGGCTCTTCGTGAGATTCGTCGCTACCA
GAAGAGTACCGAGTTGCTTATCCGAAAGCTCCCATTCCAGCGTCTAGTCCGTGAGATCGC
TCAAGACTTCAAGACTGACCTGCGTTTCCAGAGTTCGGCTGTGATGGCCCTTCAGGAGGC
AAGCGAGGCGTACCTCGTCGGTCTCTTCGAAGACACCAACCTGTGCGCCATCCATGCTAA
GCGTACCATCGAGAAGTTCGAGAAGGAGGCCCAGGAAATGGGTAAGGGTTCCTTCAAATA
TGCCTGGGTGTTGGACAAACTGAAGGCCGAGCGTGAACGTGGTATCACCATCGACATCGC
CCTCTGGAAGTTCGAAACCGCCAAGTACTACGTCACCATCATCGACGCTCCCGGGCACAG
AGATTTCATCAAGAACATGATCACGGGAACCTCCCAGGCCGACTGCGCCGTGCTCATCGT
CGCCGCCGGTACCGGTGAGTTCGAGGCCGGTATCTCCAAGAACGGCCAGACCCGTGAGCA
CGCTCTGCTCGCCTTCACCCTTGGCGTCAAGCAGCTGATCGTTGGAGTGAACAAAATGGA
CTCCACCGAGCCCCCRTACAGCGAAAGCCGTTTCGAGGAAATCAAGAAGGAAGTATCCTC
GTACATCAAGAAGATCGGTTACAACCCGGCTGCCGTCGCTTTCGTACCCATTTCTGGTTG
GCACGGAGACAACATGTTGGAGGTTTCCACAAAAATGCCYTGGTTCAAGGGATGGCAAGT
GGAACGCAAGGAAGGCAAGGCTGACGGCAAATGCCTGATTGAGGCTCTGGACGCTATCCT
GCCACCAGCACGTCCCACAGACAAGGCCCTCCGTCTTCCCCTTCAGGACGTCTACAAAAT
CGGTGGTATCGGAACGGTGCCCGTAGGACGTGTGGAGACTGGTGTCCTTAAGCCCGGTAC
TATTGTTGTATTCGCCCCGGCTAACATCACCACTGAAGTTAAGTCTGTTGAGATGCACCA
CGAAGCTCTCCAGGAGGCTGTGCCCGGAGACAACGTAGGTTTCAACGTAAAGAACGTGTC
GGTCAAGGAGTTGCGTCGTGGATACGTCGCCGGTGACTCCAAGAACAACCCACCCAAGGG
AGCCGCCGACTTCACCGCACAAGTCATTGTGCTCAACCACCCCGGTCAAATTTCAAACGG
CTACACGCCAGTGTTGGATTGCCACACTGCCCACATCGCCTGCAAATTCGCCGAAATCAA
AGAGAAAGTAGACCGTCGTACAGGTAAATCCACGGAAGACCACCCCAAATCCATCAAGTC
TGGAGATGCCGCTATTGTCAACTTAGTACCTTCTAAACCTCTGTGCGTGGAGTCCTTCCA
GGAGTTCCCACCTCTAGGACGTTTCTCCTGCACCGTGAAGACCTGCTGGATGAGGCTGCC
CAGCTTCAGATCAGTCGGAGACGCGTTGATAGACCGATACGATGGAGCGACACGCGTGAT
CGTGCCGAATACTGGAATTGAAGCGCCCATACAGCGCAACGACGCTGCGACTCAGAGGGT
GGCGAGACGAGACCGATACAGCTTCGAACTGAAGCCTCACAACCCCACGCATAAGTCGCC
GGGCAAGAAAGATCTCGTGTACTTGGAGCCGTCTCCCGGCTTCTGCGAGAAGAACACGAG
ACTCAGCATCCTGGGTACCCACGGGCGCACATGCAACGAGGCGAGCGACCGCGTGGACGG
TTGCGACCTCATGTGCTGCGGCCGCGGGTTCCGCNNATGGCAACATGATCTAATTTAAAT
TTTCAAAATAGAGTTTCACCTTTAATAGAACAAATTATTTTTTTTCATGATCATTCATTA
ATTATTTTAATTATAATTACAATATTAGTATCATATATAATATTAAGAATATTTTTTAAT
AAATTTATTAATCGATTTCTATTAGAAGGTCAAATAATTGAATTAATTNNNNNNNNNNNN
NNNNNTATTACATTAATTTTTATTGCATTACCATCATTACGTTTATTATATTTATTAGAT
GAATTAAATAATCCATTAATTACTATTAAATCAATTGGACATCAATGATACTGAAGATAT
GAATATTCTGATTTTAAAAATATTGAATTTGATTCATATATAATTAATGAATTAAATCTT
AATAATTTTCGTTTATTAGATGTAGATAATCGAATTATTATTCCTATAAATAATAATATT
CGAATACTAATCACAGCAACTGATGTAATTCACTCATGAACTATTCCAGCAATTGGGGTA
AAAATTGATGCTAATCCAGGTCGATTAAATCAAATAAGATTTTTTATTAATCGACCTGGA
ATTTTTTTTGGTCAATGTTCAGAAATTTGTGGAGCTAATCATAGTTTTATACCAATTGTT
ATTGAAAGAATTTCAGTTAAAAATTTTATTAATTGAGTAAATAATTATTCATT-------
------------------------------------------------------------
------------------------------------------------------------
------------------------------------------------------------
------------------------------------------------------------
------------------------------------------------------------
------------------------------------------------------------
------------------------------------------------------------
---------------------
>Maculinea cyanecula AD03B078 Russia Altai
NGTTCAGGGGTAAACCYGCGAAACTCGAATGAACGAACGGAGAGATTCATCGTCATTCGG
CGGCGTACGGGCGTGCGCCTCGATGTGTGTCGATCGTTTCGGCGATTCGGTGCGCACGGG
ACGCGTCCGTCGACATCCGTCGACGGCGTGCACTTCTNTNTTAGTAATGCATCGCGACCC
GTTCRGGATCGGYCTAAGCGCCTCTCGGGAGTCCGTCGGTGAGCGTCTCGGCGTTCGCTG
GCGTACCGGGTCGGGTTGCCGGCCGGCCGTTGCGGACGGTATGAATGATGGATAATACGC
TYCAATGCGAATCGCGCATGCGCTCACGCGCGTCCGGCCCGACGCAAGCTAGCGTTCCGN
NNGATGTCCTGCCTCAGNGCGGACGTASGTCGGTNGTTGCTGTTCGTCGCAGCCGTGTAG
TCTCGGACTGTGCGCGTCTCTGTCTGCGATGATTCTGTTTCGGGCACTMGCAGGACCCGT
CTTGAAACACGGACTAAGGAGKCWAGCATGTGTGCGAGTCATTGAGTTTGATTCAAATGA
CAAAACTGAGAGGCGCMAYGAAAGTGAAGGCRCGCGCTWGTCGCGCGCTCAGGGAGGATG
GAGCGTCGGTCTCGATCGNTCTCTCGCACTCCCWAGGCGTCTCGTTTCCAATCWGTGAAT
GCGGGCGCGCTATGAGCACAGANNNNNNNNNNNNNNNNNNNNNNNNNNNNNNNNNNNNNN
NNNNNNNNNNNNNNNNNNNNNNNNNNNNNNNNNNNNNNNNNNNNNNNNNNNNNNNNNNNN
NNNNNNNNNNNNNNNNNNNNNNNNNNNNNNNNNNNNNNNNACATTATATTTTATTTTTGG
AATTTGAGCAGGAATATTAGGAATATCTTTAAGAATTTTAATTCGAATAGAATTAGGAAC
TCCAGGATCTTTAATTGGAAATGATCAAATTTATAATACTATTGTTACAGCTCATGCTTT
TATTATAATTTTTTTTATAGTTATACCAATTATAATTGGTGGATTTGGAAATTGATTAGT
ACCTTTAATATTAGGAGCTCCTGATATAGCTTTCCCACGAATAAATAACATAAGATTTTG
ATTATTACCACCTTCATTAATATTATTAATTTCAAGAAGAATTGTAGAAAATGGAGCAGG
AACAGGATGAACAGTGTACCCCCCACTTTCATCTAATATTGCACATAGAGGATCATCTGT
TGATTTAGCAATTTTTTCTCTTCATTTAGCAGGAATTTCTTCAATTTTAGGAGCTATTAA
TTTTATTACAACAATTATTAATATAAAAGTAAATAATTTATTTTTTGATCAAATATCATT
ATTTATTTGAGCAGTAGGTATTACAGCATTATTATTATTATTATCTTTACCTGTTTTAGC
TGGTGCTATTACTATATTATTAACAGATCGAAATCTAAATACTTCATTTTTTGATCCTGC
TGGAGGAGGAGATCCAATTTTATATCAACATTTATTTTGATTTTTTGGACACCCAGAAGT
TTACATTTTAATTTTACCTGGATTTGGAATTATTTCACATATTATTTCTCAAGAAAGAGG
TAAAAAAGAAACTTTCGGATCTTTAGGAATAATTTATGCTATACTAGCTATTGGTTTATT
AGGATTTATTGTTTGAGCTCATCATATATTTACAGTTGGTATAGATATTGATACTCGAGC
TTATTTTACTTCTGCTACTATAATTATTGCTGTTCCAACAGGAATTAAAATTTTTAGTTG
ATTAGCTACTATTTATGGTACTCAAATTAATTATAGACCCTCAATACTTTGAAGATTAGG
GTTTATTTTTTTATTCGCAGTAGGAGGATTAACTGGAGTAATTTTAGCTAATTCATCAAT
TGATATTACATTACATGATACATATTATGTTGTTGCTCATTTTCATTATGTATTATCAAT
AGGAGCTATTTTTGCAATTTTTGGAGGATTTATTCATTGATATCCATTATTTACAGGATT
AATAATAAATTCATATTTATTAAAAATTCAATTNNNNNNNNNNNNNNNNNNNNNNNNNNN
NNNNNNNNNNNNNNNNNNNNNNNNNNNNNNNNNNNNNNNNNNNNNNNNNNNNNNNNNTTA
TCCAGATATATTTTTATCTTGAAATATTATCTCATCTTTAGGGTCATATATATCATTTAT
TTCAATAATAATAATAATAATAATTATTTGAGAATCAATAATTAAACAACGATTAATTTT
ATTTTCATTAAATATATCTTCATCTATTGAATGATTACAAAATACTCCACCTAATGAACA
TTCATACAATGAACTTCCAATTTTAAGTAATTTCTAACGCAAGTCCACCGGAGGCAAGGC
CCCGCGTAAACAGTTGGCCACCAAGGCTGCACGCAAGAGTGCACCGGCCACCGGCGGTGT
CAAGAAGCCGCATCGCTACAGGCCCGGAACCGTGGCTCTTCGTGAGATTCGTCGCTACCA
GAAGAGTACCGAGTTGCTTATTCGCAAGCTTCCGTTCCAGCGTCTAGTCCGTGAGATCGC
TCAAGACTTCAAGACTGATCTGCGTTTCCAGAGTTCTGCTGTGATGGCCCTTCAGGAGGC
GAGCGAGGCCTACCTTGTCGGTCTCTTCGAAGACACCAACCTGTGCGCTATCCATGCTAA
GCGTACCATCGAGAAGTTCGAGAAGGAGGCTCAGGAGATGGGTAAGGGTTCCTTCAAATA
TGCCTGGGTGTTGGACAAACTTAAGGCCGAGCGTGAACGTGGTATCACCATCGACATCGC
CCTCTGGAAGTTCGAGACCGCCAAGTACTACGTCACCATCATCGACGCTCCCGGGCATAG
AGATTTCATCAAGAACATGATCACGGGAACCTCGCAGGCCGACTGCGCCGTGCTCATCGT
CGCCGCTGGTACCGGCGAGTTCGAAGCTGGTATCTCCAAGAACGGCCAGACCCGTGAGCA
CGCTCTGCTCGCCTTCACCCTTGGCGTCAAGCAGCTGATCGTCGGAGTCAACAAGATGGA
CTCCACCGAGCCCCCGTACAGCGAAAGCCGGTTCGAGGAAATCAAGAAGGAAGTATCCTC
ATACATCAAAAAGATCGGTTACAACCCAGCTGCCGTTGCTTTCGTACCCATTTCTGGTTG
GCACGGAGACAACATGTTGGAGGCTTCCACAAAAATGCCCTGGTTCAAGGGATGGCAAGT
GGAACGCAAGGAAGGCAAGGCTGAAGGCAAATGCCTGATTGAGGCTTTGGACGCAATCCT
GCCCCCGGCACGTCCCACAGACAAGGCCCTCCGTCTTCCCCTTCAGGACGTCTACAAAAT
CGGTGGTATTGGAACGGTGCCCGTAGGTCGTGTGGAAACTGGTGTCCTTAAGCCCGGTAC
CATTGTTGTATTCGCCCCAGCTAACATCACCACTGAAGTTAAGTCTGTTGAGATGCACCA
CGAAGCTCTCCAGGAGGCTGTGCCTGGAGACAATGTAGGTTTCAACGTAAAGAACGTGTC
AGTCAAGGAGTTGCGTCGTGGATACGTCGCCGGTGACACCAAGAACAACCCACCCAAGGG
AGCCGCCGACTTCACCGCACAAGTCATTGTGCTCAACCACCCCGGTCAAATTTCAAACGG
CTACACACCAGTATTGGATTGTCACACAGCCCACATTGCTTGCAAATTCGCCGAAATCAA
AGAGAAGGTAGACCGTCGTTCAGGTAAATCCACAGAAGTYGACCCCAAATCCATCAAGTC
GGGAGATGCTGCTATCGTCAACCTAGTACCTTCCAAACCTTTGTGCGTGGAGTCCTTCCA
GGAGTTCCCACCTCTAGGACGTTTCTCCTGCACCGTGAAGACCTGTTGGATGAGGCTGCC
CAGCTTCCGATCGATCGGAGACGCGTTGATAGACCGATACGATGGAGCGACACGCGTGAT
CGTACCGAATACTGGAATTGAAGCGCCCATACAGCGCAACGATGCGGCAACCCAGAGGGT
GGCGAGACGAGACCGATACAGCTTCGAATTGAAGCCTCACAACCCCACGCACAAGTCGCC
GGGCAAGAAAGATCTCGTGTACTTGGAGCCGTCTCCCGGATTCTGCGAGAAGAATACGAG
ACTAAGCATCCTGGGCACCCACGGACGCACGTGCAACGAGGCGAGCGACCGCGTAGACGG
CTGCGACCTCATGTGCTGCGGCCGCGGGTTCCGAACATGGCAACATGATCTAATTTAAAT
TTTCAAAATAGAGTTTCACCTTTAATAGAACAAATTATTTTTTTTCATGATCACTCATTA
ATTATTTTAATTATAATTACAATATTATTATCATATATAATATTAAGAATATTTTGAAAT
AAATTTATTAATCGATTTTTATTAGAAGGTCAAATAATTGAATTAATTNNNNNNNNNNNN
NNNNNTATTATTTTAATTTTTATTGCATTACCATCTTTACGTTTATTATATTTATTAGAT
GAATTAAATAATCCATTAATTACTATTAAATCAATTGGACATCAATGATATTGAAGATAT
GAATATTCAGATTTTAAAAATATTGAATTTGATTCTTATATAATTAATGAATATAATTTA
AATAATTTTCGTTTATTGGATGTTGATAATCGAATTATTATCCCTATAAATAATAATATT
CGAATATTAATTACAGCAACTGATGTAATTCATTCATGAACTGTACCATCTATTGGAGTA
AAAGTTGATGCTAATCCTGGTCGATTAAATCAAACAAGATTTTTTATTAATCGACCAGGA
ATTTTTTTTGGTCAATGTTCAGAAATTTGTGGAGCTAATCATAGATTTATACCAATTGTT
ATTGAAAGAATTTCAATTAAAAATTTTATTAATTGAATAAATAATTATTCATT-------
------------------------------------------------------------
------------------------------------------------------------
------------------------------------------------------------
------------------------------------------------------------
------------------------------------------------------------
------------------------------------------------------------
------------------------------------------------------------
---------------------
>Philotiella leona ADW05I823 USA Oregon
CGTTCAGGGGTAAACCTGCGAAACTCGAATGAACGAACGGAGAGATTCATCGTCATTCGG
CGGCGTACGGGCGTGCGCCTCGATGTGTGTCGATCGTTTCGGCGATTCGGCGCGCACGGG
ACACGTCCGTCGACGTCCGTCGACGGCGTGCACTTCTCTCTTAGTAATGCATCGCGACCC
GTTCGGGGTCGGCCTAAGCGCCTCTCGGGAGTCCGTCGGTGTGCGTCTCGGCGTACGCTG
GCGTACCGGGTCGGGTTGCCGGCCGGCCCTCACGGACGGTACTAATGATGGATAATACGC
TTCAATGCGAACCGCGCACGCGTTTACGCGCGTCCGGCCCGACGCAAGCTGGCGTCCCGG
TGCGCGTCCTGCCCGAGTGCGGACGTGCGTCGGTCGTTGCTGTTTGTCGCCGCCGTGCAG
TCTCGGACTGTGCGCGTCTCTGTCTGCGATGATTCTGTTTCGGGCACTCGCAGGACCCGT
CTTGAAACACGGACCAAGGAGTCTAGCATGTGTGCGAGTCATTGAGTTTGATTCAAAAGA
CAAAACTGAAAGGCCCAACGAAAGTGAAGGCGTGCGCTAGTCGCACGCTCAGGGAGGATG
GAGCGTCGGTCTCGGTCGATCTCTCGCACTCCCTAGGCGTCTCGTTTCCAATCAGTGAAT
GCGGGCGCGCTATGAGCACAGATGCTGGGACCCGAAAGATGGTGAACTATGCCTGGTCAG
GTCGAAGTCAGGGGAAACCCTGATGGAGGACCGTAGCGATTCTGACGTGCAAATCGATCG
TCGGAACTGGGTATAGGGGCGAAAGACTAATCGAACCATCACATTATATTTTATTTTTGG
AATTTGAGCAGGAATATTAGGAACATCTTTAAGAATTTTAATTCGTATAGAATTAGGAAC
TCCTGGATCTTTAATTGGAGATGATCAAATTTATAATACTATTGTTACAGCTCATGCTTT
TATTATAATTTTTTTTATAGTTATACCTATTATAATTGGTGGATTTGGAAATTGATTAGT
ACCTTTAATATTAGGAGCTCCTGACATAGCTTTCCCACGAATAAATAATATAAGATTCTG
ATTATTACCACCTTCATTAATATTATTAATTTCTAGAAGAATTGTAGAAAATGGAGCAGG
AACAGGATGAACAGTGTACCCCCCACTCTCATCAAATATTGCTCATAGAGGTTCATCTGT
TGATTTAGCAATTTTTTCTTTACATTTAGCAGGAATCTCTTCAATTTTAGGAGCTATTAA
TTTTATTACAACAATTATTAATATACGAGTAAATAACTTACCTTTTGATCAAATATCATT
ATTTATTTGAGCAGTAGGTATTACAGCATTATTATTACTATTATCTTTACCTGTTTTAGC
AGGAGCTATTACAATATTATTAACAGATCGAAATCTTAATACATCATTCTTTGATCCTGC
CGGAGGAGGTGATCCAATCTTATATCAACATTTATTTTGATTTTTTGGACACCCAGAAGT
TTATATTTTAATTTTACCTGGATTTGGAATTATTTCACATATTATTTCTCAAGAAAGTGG
TAAAAAAGAAACTTTTGGATCTTTAGGAATAATTTATGCTATATTAGCTATTGGATTATT
AGGATTTATTGTATGAGCTCATCATATATTTACAGTTGGAATAGATATTGATACTCGAGC
TTATTTTACTTCTGCCACTATAATTATTGCTGTACCAACAGGTATTAAAATTTTTAGTTG
ATTAGCTACCATTTATGGAACTCAAATTAATTATAGACCTTCAATACTTTGAAGATTAGG
ATTTATTTTTTTATTTACTGTAGGAGGATTAACTGGAGTAATTTTAGCTAATTCTTCAAT
CGATATTACTTTACATGATACATATTATGTTGTTGCCCATTTTCATTATGTATTATCAAT
AGGAGCTGTATTTGCAATTTTTGGAGGATTTATTCACTGATATCCATTATTTACTGGATT
AATAATAAATCCTTATTTATTAAAAATTCAATTTATTATTATATTCATTGGAGTTAATTN
NNNNNNNNNNNNNNNNNNNNNNNNNNNNNNNNNNNNNNNNNNNNNNNNNNNNNNNNNTTA
TCCTGATAGATTTTTATCTTGAAATATTATTTCATCTTTAGGATCTTATATATCATTAAT
TTCTATAATAATAATAATAATAATTATTTGAGAATCAATAATTAATCAACGATTAATTTT
ATTTTCATTAAATATATCATCATCTATTGAATGATTTCAAAATACACCTCCTGCTGAACA
TTCATATAATGAACTTCCAATTTTAAGTAATTTCTAACGTAAGTCCACCGGAGGCAAGGC
CCCGCGTAAACAGTTGGCCACCAAGGCTGCACGCAAGAGTGCACCGGCCACCGGCGGTGT
CAAGAAGCCACATCGCTACAGGCCCGGAACCGTGGCTCTTCGTGAAATTCGTCGTTACCA
GAAGAGTACAGAGTTGCTTATCCGCAAGCTTCCTTTCCAGCGTCTAGTCCGTGAGATCGC
TCAAGACTTCAAGACTGACCTGCGTTTCCAGAGTTCTGCTGTGATGGCCCTTCAGGAGGC
AAGCGAGGCCTACCTCGTCGGTCTGTTCGAAGACACCAACCTGTGCGCCATCCATGCTAA
GCGTACCATCGAGAAGTTCGAGAAGGAGGCCCAGGAGATGGGTAAGGGTTCCTTCAAATA
TGCCTGGGTGTTGGATAAACTTAAGGCCGAGCGTGAACGTGGTATCACCATCGACATCGC
CCTCTGGAAGTTCGAGACATCCAAGTACTACGTCACCATCATCGACGCTCCCGGACACAG
AGATTTCATCAAGAACATGATCACGGGAACCTCCCAGGCCGACTGCGCCGTGCTCATCGT
CGCCGCTGGTACTGGTGAGTTCGAGGCCGGTATCTCCAAGAACGGCCAGACCCGTGAGCA
CGCTCTGCTCGCCTTCACCCTTGGCGTCAAGCAGCTGATCGTCGGTGTCAACAAGATGGA
CTCCACTGAGCCCCCTTACAGCGAAAGCCGTTTCGAGGAAATCAAGAAGGAAGTATCCTC
GTACATTAAGAAGATCGGTTACAACCCAGCTGCGGTGGCTTTCGTACCCATTTCTGGTTG
GCACGGAGACAACATGTTGGAGGTTTCCACAAAAATGCCCTGGTTCAAGGGATGGCAAGT
GGAACGCAAGGAAGGCAAAGCTGAGGGCAAATGCCTGATAGAGGCTTTGGACGCAATCCT
GCCCCCAGCACGTCCCACAGACAAGGCCCTCCGTCTTCCCCTACAGGACGTCTACAAAAT
TGGTGGTATCGGAACAGTGCCCGTAGGCCGTGTTGAAACTGGTGTCCTTAAGCCCGGTAC
CATTGTTGTATTTGCCCCAGCTAACATCACCACTGAAGTTAAGTCTGTTGAGATGCACCA
CGAAGCTCTCCAGGAGGCTGTGCCCGGAGACAATGTAGGTTTCAACGTAAAGAACGTCTC
AGTCAAGGAGTTGCGTCGTGGGTACGTCGCTGGTGACTCCAAGAACAACCCACCTAAGGG
AGCTGCCGATTTCACCGCACAAGTCATCGTGCTCAACCACCCTGGTCAAATTTCAAACGG
CTACACGCCAGTGTTGGATTGTCACACAGCCCACATCGCCTGCAAATTCGCTGAAATCAA
AGAGAAGGTAGACCGTCGTTCAGGTAAATCCACGGAAGACAACCCCAAATCCATCAAGTC
TGGAGATGCCGCTATTGTCAACCTAGTACCTTCCAAACCTTTGTGCGTGGAGTCCTTCCA
GGAGTTCCCACCTCTAGGACGTTTCTCCTGCACCGTAAAGACCTGCTGGATGAGGCTGCC
AAGCTTCCGATCGGTCGGAGACGCGTTGATAGACCGATACGATGGAGCGACACGCGTGAT
CGTGCCAAATACTGGAATCGAAGCGCCCATACAGCGCAACGACGCGGCCACCCAGAGGGT
GGCGAGACGAGACCGATACAGCTTCGAATTGAAGCCTCACAACCCCACGCATAAGTCGCC
GGGCAAAAAAGATCTCGTATACTTGGAGCCGTCTCCCGGCTTCTGCGAGAAGAACACGAG
ACTTAGCATCCTGGGTACCCACGGACGCACGTGCAACGAGGCGAGCGACCGTGTGGACGG
CTGCGACCTCATGTGCTGCGGCCGCGGGTTCCGCACATGGCAACATGATCTAATTTAAAT
TTTCAAAATGGAGTTTCACCTTTAATAGAACAAATTATTTTTTTTCATGATCATTCATTA
ATTATTTTAATTATAATTACAATATTAGTATCATATATAATATTAAGAATATTTTTTAAT
AAATTTATTAATCGATTTTTATTAGAAGGTCAAATAATTGAATTAATCNNNNNNNNNNNN
NNNNNTATTACCTTAATTTTTATTGCATTACCATCATTACGTTTATTATATTTATTAGAT
GAATTAAATAATCCACTAATTACTATCAAATCAATTGGTCATCAATGATATTGAAGATAT
GAATATTCTGATTTTAAAAATATTGAATTTGATTCATATATAATTAATGAATATAATTTA
AATAATTTTCGTTTATTAGATGTCGATAATCGAATTATTATTCCTATAAATAATAATATT
CGAATATTAATTACAGCGACTGATGTAATTCATTCATGAACTGTTCCAGCAATTGGAGTA
AAAGTTGATGCAAATCCTGGTCGATTAAATCAAACAAGATTTTTTATTAATCGACCAGGA
ATTTTTTTTGGTCAATGTTCAGAAATTTGTGGAGCTAATCATAGTTTTATACCAATTGTT
ATTGAAAGAATTTCAATTAAAAATTTTATCAATTGAGTAAATAATTATTCATC-------
------------------------------------------------------------
------------------------------------------------------------
------------------------------------------------------------
------------------------------------------------------------
------------------------------------------------------------
------------------------------------------------------------
------------------------------------------------------------
---------------------
>Euphilotes glaucon ADW05I824 USA Oregon
CGTTCAGGGGTAAACNTGCGAAACTCGAATGAACGAACGGAGAGATTCATCGTCATTCGG
CGGCGTACGGGCGTGCGCCTCGATGTGTGTCGATCGTTTCGGCGATTCGGCGCGCACGGG
ACGCGTCCGTCGACGTCCGTCGACGGCGTGCACTTCTCTCTTAGTAATGCATCGCGACCC
GTTCGGGGTCGGCCTAAGCGCCTCTCGGGAGTCCGTCGGTGTGCGTCTCGGCGTACGCTG
GCGTACCGGGTCGGGTTGCCGGCCGGCCCTCACGGACGGTACTAATGATGGATAATACGC
TTCAATGCGAACCGCGCACGCGTTTACGCGCGTCCGGCCCGACGCAAGCTGGCGTCCCGG
TGCGCGTCCTGCCCGAGTGCGGACGTGCGTCGGTCGTTGCTGTTTGTCGCCGCCGTGCAG
TCTCGGACTGTGCGCGTCTCTGTCTGCGATGATTCTGTTTCGGGCACTCGCAGGACCCGT
CTTGAAACACGGACCAAGGAGTCTAGCATGTGTGCGAGTCATTGAGTTTGATTCAAAAGA
CAAAACTGAAAGGCCCAACGAAAGTGAAGGCGTGCGCTAGTCGCACGCTCAGGGAGGATG
GAGCGTCGGTCTCGGTCGATCTCTCGCACTCCCTAGGCGTCTCGTTTCCAATCAGTGAAT
GCGGGCGCGCTATGAGCACAGATGCTGGGACCCGAAAGATGGTGAACTATGCCTGGTCAG
GTCGAAGTCAGGGGAAACCCTGATGGAGGACCGTAGCGATTCTGACGTGCAAATCGATCG
TCGGAACTGGGTATAGGGGCGAAAGACTAATCGAACCATCNNNNNNNNTTTTATTTTTGG
AATTTGAGCAGGAATATTAGGAACATCTTTAAGAATTTTAATTCGTATAGAATTAGGAAC
TCCTGGATCTTTAATTGGAGATGATCAAATTTATAATACTATTGTTACAGCTCATGCTTT
TATTATAATTTTTTTTATAGTTATACCTATTATAATTGGAGGATTTGGAAATTGATTAGT
ACCTTTAATATTAGGAGCCCCTGATATAGCTTTCCCACGAATAAATAATATAAGATTCTG
ATTATTACCACCTTCATTAATATTATTAATTTCTAGAAGAATTGTAGAAAATGGAGCAGG
AACAGGATGAACAGTGTACCCCCCACTCTCATCAAATATTGCTCATAGAGGTTCATCTGT
TGATTTAGCAATTTTTTCTTTACATTTAGCAGGAATCTCTTCAATTTTAGGAGCTATTAA
TTTTATTACAACAATTATTAATATACGAGTAAATAATTTACCTTTTGATCAAATATCATT
ATTTATTTGAGCAGTAGGTATTACAGCATTATTACTTCTATTATCTTTACCTGTTTTAGC
GGGAGCTATTACAATATTATTAACAGATCGAAATCTTAATACATCATTCTTTGATCCTGC
CGGAGGAGGTGACCCAATTTTATATCAACATTTATTTTGATTTTTTGGACACCCAGAAGT
TTATATTTTAATTTTACCTGGATTTGGAATTATTTCACATATTATTTCTCAAGAAAGTGG
TAAAAAGGAAACTTTTGGATCTTTAGGAATAATTTATGCTATATTAGCTATTGGATTATT
AGGATTTATTGTATGAGCTCATCATATATTTACAGTTGGAATAGATATTGATACTCGAGC
TTATTTTACTTCTGCTACTATAATTATTGCCGTACCAACAGGTATTAAAATTTTTAGTTG
ATTAGCCACTATTTATGGAACTCAAATTAATTATAGACCTTCAATACTTTGAAGATTAGG
ATTTATTTTTTTATTTACCGTAGGAGGATTAACTGGAGTAATTTTAGCTAATTCTTCAAT
TGATATTACTTTACATGATACATATTATGTTGTTGCTCATTTTCATTATGTATTATCAAT
AGGGGCTGTATTTGCAATTTTTGGGGGATTTATTCACTGATATCCATTATTTACAGGATT
AATAATAAATCCTTATTTATTAAAAATTCAATTTATTATTATATTCATTGGAGTTAATTN
NNNNNNNNNNNNNNNNNNNNNNNNNNNNNNNNNNNNNNNNNNNNNNNNNNNNNNNNNNNN
NCCTGATAGATTTTTATCTTGAAATATTATCTCATCTTTAGGGTCTTATATGTCATTAAT
TTCTATAATAATAATAATAATAATTATCTGAGAATCAATAATTAACCAACGATTAATTTT
ATTTTCATTAAATATATCATCATCAATTGAATGATTCCAAAATACACCTCCTGCTGAACA
TTCATATAATGAACTTCCAATTTTAAGTAATTTCTAACGTAAGTCCACCGGAGGCAAGGC
CCCGCGTAAACAGTTGGCCACCAAGGCTGCACGCAAGAGTGCACCGGCCACCGGCGGTGT
CAAGAAGCCACATCGCTACAGGCCCGGAACCGTGGCTCTTCGTGAAATTCGTCGTTACCA
GAAGAGTACAGAGTTGCTTATCCGCAAGCTTCCTTTCCAGCGTCTAGTCCGTGAGATCGC
TCAAGACTTCAAGACTGACCTGCGTTTCCAGAGTTCTGCTGTGATGGCCCTTCAGGAGGC
AAGCGAGGCCTACCTCGTCGGTCTWTTCGAAGACACCAACCTGTGCGCCATCCATGCTAA
GCGTACCATCGAGAAGTTCGAGAAGGAGGCCCAGGAGATGGGTAAGGGTTCCTTCAAATA
TGCCTGGGTGTTGGACAAACTTAAGGCYGAGCGTGAGCGTGGTATCACCATCGACATCGC
CCTCTGGAAGTTCGAGACGTCCAAGTACTACGTCACCATCATCGACGCTCCCGGACACAG
AGATTTCATCAAGAACATGATCACKGGAACCTCCCAGGCCGACTGCGCCGTGCTCATCGT
CGCCGCTGGTACTGGTGAGTTCGAGGCCGGTATCTCCAAGAACGGCCAGACCCGTGAGCA
CGCTCTGCTCGCCTTCACCCTTGGCGTCAAGCAGCTGATCGTCGGAGTCAACAAGATGGA
CTCCACTGAGCCCCCTTACAGCGAAAGCCGTTTCGAGGAAATCAAGAAGGAAGTATCCTC
GTACATTAAGAAGATCGGTTACAACCCAGCTGCCGTGGCTTTCGTACCCATTTCTGGTTG
GCACGGAGACAACATGTTGGAGGTTTCCACAAAAATGCCCTGGTTCAAGGGATGGCAAGT
GGAACGCAAGGAAGGCAAGGCTGAGGGCAAATGCCTGATYGAGGCTTTGGACGCAATCCT
GCCCCCAGCACGTCCCACAGACAAGGCCCTACGWCTTCCCCTACAGGACGTCTACAAAAT
TGGTGGTATYGGAACGGTGCCCGTAGGCCGTGTTGAAACTGGTGTCCTTAAGCCCGGTAC
CATTGTTGTATTTGCCCCAGCTAACATCACCACTGAAGTTAAGTCTGTTGAGATGCACCA
CGAAGNNNNCCAGGAGGCTGTGCCCGGAGACAACGTAGGTTTCAAYGTAAAGAACGTCTC
AGTCAAGGAGTTGCGTCGTGGATACGTCGCTGGTGACTCCAAGAACAACCCACCTAAGGG
AGCTGCCGATTTCACCGCACAAGTCATCGTGCTCAACCACCCTGGTCAAATTTCAAACGG
CTACACGCCAGTGTTGGATTGCCACACGGCCCACATCGCCTGCAAATTCGCTGAAATCAA
AGAGAAGGTAGACCGTCGTTCAGGTAAATCCACGGAAGACAACCCCAAATCCATCAAGTC
TGGAGATTCAGCTATTGTCAACCTAGTACCTTCCAAACCTTTGTGCGTGGAGTCCTTCCA
GGAGTTCCCACCTCTAGGACGTTTTTCCTGCACCGTAAAGACCTGCTGGATGAGGCTGCC
AAGCTTCCGATCGGTCGGAGACGCGTTGATAGACCGATACGATGGAGCGACACGCGTGAT
CGTGCCAAATACWGGAATCGAAGCGCCCATACAGCGCAACGACGCGGCCACCCAGAGGGT
GGCGAGACGAGACCGATACAGCTTCGAATTGAAGCCTCACAACCCCACGCATAAGTCGCC
GGGCAAAAAAGATCTCGTGTACTTGGAGCCGTCTCCCGGCTTCTGCGAGAAGAATACGAG
ACTTAGCATCCTGGGTACCCACGGGCGCACGTGCAACGAGGCGAGCGACCGTGTGGATGG
CTGCGACCTCATGTGCTGCGGCCGCGGGTTCCGCNNATGGCAACATGATCTAATCTAAAT
TTTCAAAATGGAGTTTCACCTTTAATAGAACAAATTATTTTTTTTCATGATCATTCATTA
ATTATTTTAATTATAATTACAATATTAGTATCATATATAATATTAAGAATATTTTTTAAT
AAATTTATTAATCGATTTTTATTAGAAGGTCAAATAATTGAATTAATCNNNNNNNNNNNN
NNNNNNNNNNNTTTAATTTTTATTGCATTACCATCATTACGTCTATTATATTTATTAGAT
GAATTAAATAATCCACTAATTACTATCAAATCAATTGGTCATCAATGATACTGAAGATAT
GAATATTCTGATTTTAAAAATATTGAATTTGATTCATATATAATTAATGAATATAATTTA
AATAATTTTCGTTTATTAGATGTTGATAATCGAATTATTATTCCTATAAATAATAATATT
CGAATATTAATTACAGCAACTGATGTAATTCATTCATGAACTGTTCCAGCAATTGGAGTA
AAAGTTGATGCAAATCCTGGTCGATTAAATCAAACAAGATTTTTTATTAATCGACCAGGA
ATTTTTTTTGGTCAATGTTCAGAAATTTGTGGAGCTAATCACAGTTTTATACCAATTGTT
ATTGAAAGAATTTCAATTAAAAACTTCATCAATTGAGTAAATAATTATTCATC-------
------------------------------------------------------------
------------------------------------------------------------
------------------------------------------------------------
------------------------------------------------------------
------------------------------------------------------------
------------------------------------------------------------
------------------------------------------------------------
---------------------
>Euphilotes centralis ADW05I826 USA Colorado
CGTTCAGGGGTAAACCTGCGAAACTCGAATGAACGAACGGAGAGATTCATCGTCATTCGG
CGGCGTACGGGCGTGCGCCTCGATGTGTGTCGATCGTTTCGGCGATTCGGCGCGCACGGG
ACGCGTCCGTCGACGTCCGTCGACGGCGTGCACTTCTCTCTTAGTAATGCATCGCGACCC
GTTCGGGGTCGGCCTAAGCGCCTCTCGGGAGTCCGTCGGTGTGCGTCTCGGCGTACGCTG
GCGTACCGGGTCGGGTTGCCGGCCGGCCCTCACGGACGGTACTAATGATGGATAATACGC
TTCAATGCGAACCGCGCACGCGTTTACGCGCGTCCGGCCCGACGCAAGCTGGCGTCCCGG
TGCGCGTCCTGCCCGAGTGCGGACGTGCGTCGGTCGTTGCTGTTTGTCGCCGCCGTGCAG
TCTCGGACTGTGCGCGTCTCTGTCTGCGATGATTCTGTTTCGGGCACTCGCAGGACCCGT
CTTGAAACACGGACCAAGGAGTCTAGCATGTGTGCGAGTCATTGAGTTTGATTCAAAAGA
CAAAACTGAAAGGCCCAACGAAAGTGAAGGCGTGCGCTAGTCGCACGCTCAGGGAGGATG
GAGCGTCGGTCTCGGTCGATCTCTCGCACTCCCTAGGCGTCTCGTTTCCAATCAGTGAAT
GCGGGCGCGCTATGAGCACAGATGCTGGGACCCGAAAGATGGTGAACTATGCCTGGTCAG
GTCGAAGTCAGGGGAAACCNNNNNNGAGGACCGTAGCGATTCTGACGNGCAAATCGNTCN
TCGGAACTGNNNNNNNNNNNNNNNNNNNNNNNNNNNNNNNACATTATATTTTATTTTTGG
AATTTGAGCAGGAATATTAGGAACATCTTTAAGAATTTTAATTCGTATAGAATTAGGAAC
TCCTGGATCTTTAATTGGAGATGATCAAATTTATAATACTATTGTTACAGCTCATGCTTT
TATTATAATTTTTTTTATAGTTATACCTATTATAATTGGAGGATTTGGAAATTGATTAGT
ACCTTTAATATTAGGAGCTCCTGATATAGCTTTCCCACGAATAAATAATATAAGATTCTG
ATTATTACCACCTTCATTAATATTACTAATTTCTAGAAGAATTGTAGAAAATGGAGCAGG
AACAGGATGAACAGTGTACCCCCCACTCTCATCAAATATTGCTCATAGAGGTTCATCTGT
TGATTTAGCAATTTTTTCTTTACATTTAGCAGGAATTTCTTCAATTTTAGGAGCTATTAA
TTTTATTACAACAATTATTAATATACGAGTAAATAATTTACCTTTTGATCAAATATCATT
ATTTATTTGAGCAGTAGGTATTACAGCATTATTACTTCTATTATCTTTACCTGTTTTAGC
AGGAGCTATTACAATATTATTAACAGATCGAAATCTTAATACATCATTCTTTGATCCTGC
CGGAGGAGGTGATCCAATTTTATATCAACATTTATTTTGATTTTTTGGACACCCAGAAGT
ATACATKTTAATWTTACCKGGATTTGGAATTATCTCACATATTATTTCTCAAGAAAGTGG
TAAAAAGGAAACTTTTGGATCTTTAGGAATAATTTATGCTATATTAGCTATTGGATTATT
AGGGTTTATTGTATGAGCTCATCATATATTTACAGTTGGAATAGATATTGATACTCGAGC
TTATTTTACTTCTGCTACTATAATTATTGCCGTACCTACAGGTATTAAAATTTTTAGTTG
ATTAGCCACTATTTATGGAACTCAAATTAATTATAGACCTTCAATACTTTGAAGATTAGG
ATTTATTTTTTTATTTACCGTAGGAGGATTAACTGGAGTAATTTTAGCTAATTCTTCAAT
TGATATTACTTTACATGATACATATTATGTTGTTGCCCATTTTCATTATGTATTATCAAT
AGGAGCTGTATTTGCAATTTTTGGAGGATTTATTCACTGATACCCATTATTTACAGGATT
AATAATAAATCCTTATTTATTAAAAATTCAATTTATTATTATATTCNTTGGAGTTAANTN
NNNNNNNNNNNNNNNNNNNNNNNNNNNNNNNNNNNNNNNNNNNNNNNNNNNNNNNNNTTA
TCCTGATAGATTTTTATCTTGAAATATTATCTCATCTTTAGGGTCTTATATGTCATTAAT
TTCTATAATAATAATAATAATAATTATTTGAGAATCAATAATTAACCAACGATTAATTTT
ATTTTCATTAAATATATCATCATCTATTGAATGATTTCAAAATACACCTCCTGCTGAACA
TTCATATAATGAACTTCCAATTTTAAGTAATTTCTAACGTAAGTCCACCGGAGGCAAGGC
CCCGCGTAAACAGTTGGCCACCAAGGCTGCACGCAAGAGTGCACCGGCCACCGGCGGTGT
CAAGAAGCCACATCGCTACAGGCCCGGAACCGTGGCTCTTCGTGAAATTCGTCGTTACCA
GAAGAGTACAGAGTTGCTTATCCGCAAGCTTCCTTTCCAGCGTCTAGTCCGTGAGATCGC
TCAAGACTTCAAGACTGACCTGCGTTTCCAGAGTTCTGCTGTGATGGCCCTTCAGGAGGC
AAGCGAGGCCTACCTCGTCGGTCTATTCGAAGACACCAACCTGTGCGCCATCCATGCTAA
GCGTACCATCGAGAAGTTCGAGAAGGAGGCCCAGGAGATGGGTAAGGGTTCCTTCAAATA
TGCCTGGGTGTTGGACAAACTTAAGGCTGAGCGTGAGCGTGGTATCACCATCGACATCGC
CCTCTGGAAGTTCGAGACGTCCAAGTACTACGTCACCATCATCGACGCTCCCGGACACAG
AGATTTCATCAAGAACATGATCACGGGAACCTCCCAGGCCGACTGCGCCGTGCTCATCGT
CGCCGCTGGTACTGGTGAGTTCGAGGCCGGTATCTCCAAGAACGGCCAGACCCGTGAGCA
CGCTCTGCTCGCCTTCACCCTTGGCGTCAAGCAGCTGATCGTCGGAGTCAACAAGATGGA
CTCCACTGAGCCCCCTTACAGCGAAAGCCGTTTCGAGGAAATCAAGAAGGAAGTATCCTC
GTACATTAAGAAGATCGGTTACAACCCAGCTGCGGTGGCTTTCGTACCCATTTCTGGTTG
GCACGGAGACAACATGTTGGAGGTTTCCACAAAAATGCCCTGGTTCAAGGGATGGCAAGT
GGAACGCAAGGAAGGYAAGGCTGAGGGCAAATGCCTGATCGAGGCTTTGGACGCAATCCT
GCCCCCAGCACGTCCCACAGACAAGGCCCTCCGTCTTCCCCTACAGGACGTCTACAAAAT
TGGTGGTATTGGAACGGTGCCCGTAGGCCGTGTTGAAACTGGTGTCCTTAAGCCCGGTAC
CATTGTTGTATTTGCCCCAGCTAACATCACCACTGAAGTTAAGTCTGTTGAGATGCACCA
CGAAGCTCTCCAGGAGGCTGTGCCCGGAGAYAACGTAGGTTTCAAYGTAAAGAACGTCTC
AGTCAAGGAGTTGCGTCGTGGATACGTCGCTGGTGACTCCAAGAACAACCCACCTAAGGG
AGCTGCCGATTTCACYGCACAAGTCATCGTGCTCAACCACCCTGGTCAAATTTCAAACGG
CTACACGCCAGTGTTGGATTGCCACACGGCCCACATCGCCTGCAAATTCGCTGAAATCAA
AGAGAAGGTAGACCGTCGTTCAGGTAAATCCACGGAAGACAACCCCAAATCCATCAAGTC
TGGAGATGCAGCTATTGTCAACCTAGTACCTTCCAAACCTTTGTGCGTGGAGTCCTTCCA
GGAGTTCCCACCTCTAGGACGTTTCTCCTGCACCGTAAAGACCTGCTGGATGAGGCTGCC
AAGCTTCCGATCGGTCGGAGACGCGTTGATAGACCGATACGATGGAGCGACACGCGTGAT
CGTGCCAAATACTGGAATCGAAGCGCCCATACAGCGCAACGACGCGGCCACCCAGAGGGT
GGCGAGACGAGACCGATACAGCTTCGAATTGAAGCCTCACAACCCCACGCATAAGTCGCC
GGGCAAAAAAGATCTCGTGTACTTGGAGCCGTCTCCCGGCTTCTGCGAGAAGAACACGAG
ACTTAGCATCCTGGGTACCCACGGGCGCACGTGCAACGAGGCGAGCGACCGTGTGGATGG
CTGCGACCTCATGTGCTGCGGCCGCGGGTTCCGCACATGGCAACATGATCTAATCTAAAT
TTTCAAAATGGAGTTTCACCTTTAATAGAACAAATTATTTTTTTTCATGATCATTCATTA
ATTATTTTAATTATAATTACAATATTAGTATCATATATAATATTAAGAATATTTTTTAAT
AAATTTATTAATCGATTTTTATTAGAAGGTCAAATAATTGAATTAATCNNNNNNNNNNNN
NNNNNTATTACTTTAATTTTTATTGCATTACCATCATTACGTTTATTATATTTATTAGAT
GAATTAAATAATCCACTAATTACCATCAAATCAATTGGTCATCAATGATATTGAAGATAT
GAATATTCCGATTTTAAAAATATTGAATTTGATTCATATATAATTAATGAATATAATTTA
AATAATTTTCGTTTATTAGATGTTGATAATCGAATTATTATTCCCATAAATAATAATATT
CGAATATTAATTACAGCAACTGATGTAATTCATTCATGAACTGTTCCAGCAATTGGAGTA
AAAGTTGATGCAAATCCTGGTCGATTAAATCAAACAAGATTTTTTATTAATCGACCAGGG
ATTTTTTTTGGTCAATGTTCAGAAATTTGTGGAGCTAATCATAGTTTTATACCAATTGTT
ATTGAAAGAATTTCAATTAAAAACTTCATCAATTGAGTAAATAATTATTCATC-------
------------------------------------------------------------
------------------------------------------------------------
------------------------------------------------------------
------------------------------------------------------------
------------------------------------------------------------
------------------------------------------------------------
------------------------------------------------------------
---------------------
>Euphilotes rita ADW05I831 USA Colorado
CGTTCAGGGGTAAACCTGCGAAACTCGAATGAACGAACGGAGAGATTCATCGTCATTCGG
CGGCGTACGGGCGTGCGCCTCGATGTGTGTCGATCGTTTCGGCGATTCGGCGCGCACGGG
ACGCGTCCGTCGACGTCCGTCGACGGCGTGCACTTCTCTCTTAGTAATGCATCGCGACCC
GTTCGGGGTCGGCCTAAGCGCCTCTCGGGAGTCCGTCGGTGTGCGTCTCGGCGTACGCTG
GCGTACCGGGTCGGGTTGCCGGCCGGCCCTCACGGACGGTACTAATGATGGATAATACGC
TTCAATGCGAACCGCGCACGCGTTTACGCGCGTCCGGCCCGACGCAAGCTGGCGTCCCGG
TGCGCGTCCTGCCCGAGTGCGGACGTGCGTCGGTCGTTGCTGTTTGTCGCCGCCGTGCAG
TCTCGGACTGTGCGCGTCTCTGTCTGCGATGATTCTGTTTCGGGCACTCGCAGGACCCGT
CTTGAAACACGGACCAAGGAGTCTAGCATGTGTGCGAGTCATTGAGTTTGATTCAAAAGA
CAAAACTGAAAGGCCCAACGAAAGTGAAGGCGTGCGCTAGTCGCACGCTCAGGGAGGATG
GAGCGTCGGTCTCGGTCGATCTCTCGCACTCCCTAGGCGTCTCGTTTCCAATCAGTGAAT
GCGGGCGCGCTATGAGCACAGATGCTGGGACCCGAAAGATGGTGAACTATGCCTGGTCAG
GTCGAAGTCAGGGGAAACCCTGATGGAGGACCGTAGCGATTCTGACGTGCAAATCGATCG
TCGGAACTGGGTATAGGGGCGAAAGACTAATCGAACCATCNNNNNNNNNNNNNNNNNNNN
NNNNNNNNNNNNNNNNNNNNNNNNNNNNTTAAGAATTTTARTTCGTATAGRATTAGGAAC
TCCTGGATCTTTAATTGGAGATGATCAAATTTATAATACTATTGTTACAGCTCATGCTTT
TATTATAATTTTTTTTATAGTTATACCTATTATAATTGGAGGATTTGGAAATTGATTAGT
ACCTTTAATATTAGGAGCTCCTGATATAGCTTTTCCACGAATAAATAATATGAGATTCTG
ATTATTACCACCTTCATTAATATTATTAATTTCTAGAAGAATTGTAGAAAATGGAGCAGG
AACAGGATGAACAGTGTACCCCCCACTCTCATCAAATATTGCCCATAGAGGTTCATCTGT
TGATTTAGCAATTTTTTCTTTACATTTAGCAGGAATCTCTTCAATTTTAGGAGCTATTAA
TTTTATTACAACAATTATTAACATACGAGTAAATAATTTACCTTTTGATCAAATATCATT
ATTTATTTGAGCAGTAGGTATTACAGCATTATTACTTTTATTATCTTTACCTGTTTTAGC
GGGAGCTATTACAATATTATTAACAGATCGAAATCTTAATACATCATTCTTTGATCCTGC
TGGAGGAGGTGATCCAATTTTATATCAACATTTATTTTGATTTTTTGGACACCCAGAAGT
TTATATTTTAATTTTACCTGGATTTGGAATTATCTCACATATTATTTCTCAAGAAAGTGG
TAAAAAAGAAACTTTTGGATCTTTAGGAATAATTTATGCTATATTAGCTATTGGATTATT
AGGATTTATTGTATGAGCTCATCATATATTTACGGTTGGAATAGATATTGATACTCGAGC
TTATTTTACTTCTGCTACTATAATTATTGCCGTACCAACAGGTATTAAAATTTTTAGTTG
ATTAGCCACTATTTATGGAACTCAAATTAATTATAGACCTTCAATACTTTGAAGATTAGG
ATTTATTTTTTTATTTACCGTAGGAGGATTAACTGGAGTAATTTTAGCTAATTCTTCAAT
TGATATTACTTTACATGATACATATTATGTTGTTGCCCATTTTCATTATGTATTATCAAT
AGGAGCTGTATTTGCAATTTTTGGAGGATTTATTCACTGATATCCATTATTTACAGGGTT
AATAATAAATCCTTATTTATTAAAAATTCAATTTATTATTATATTCATTGGAGTTAATTN
NNNNNNNNNNNNNNNNNNNNNNNNNNNNNNNNNNNNNNNNNNNNNNNNNNNNNNNNNNNN
NCCTGATAGATTTTTATCTTGAAATATTATCTCATCTTTAGGGTCTTATATATCATTAAT
TTCTATAATAATAATAATAATAATTATCTGAGAATCAATAATTAATCAACGATTAATTTT
ATTTTCATTAAATATATCATCATCTATTGAATGATTCCAAAATACACCTCCTGCTGAACA
TTCATATAATGAACTTCCAATTTTAAGTAATTTCTAACGTAAGTCCACCGGAGGCAAGGC
CCCGCGTAAACAGTTGGCCACCAAGGCTGCACGCAAGAGTGCACCGGCCACCGGCGGTGT
CAAGAAGCCACATCGCTACAGGCCCGGAACCGTGGCTCTTCGTGAAATTCGTCGTTACCA
GAAGAGTACAGAGTTGCTTATCCGCAAGCTTCCTTTCCAGCGTCTAGTCCGTGAGATCGC
TCAAGACTTCAAGACTGACCTGCGTTTCCAGAGTTCTGCTGTGATGGCCCTTCAGGAGGC
AAGCGAGGCCTACCTCGTCGGTCTATTCGAAGACACCAACCTGTGCGCCATCCATGCTAA
GCGTNNNNNNNNNNNNNNNNNNNNNNNNNNNNNNNNNNNNNNNNNNNNNNNNNNNNNNNN
NNNNNNNNNNNNNNNNNNNNNNNNNNNNNNNNNNNNNNNNNNNNNNNNCATCGACATCGC
CCTCTGGAAGTTCGAGACGTCCAAGTACTACGTCACCATCATCGACGCTCCCGGACACAG
AGATTTCATCAAGAACATGATCACGGGAACCTCCCAGGCCGACTGCGCCGTGCTCATCGT
CGCCGCTGGTACTGGTGAGTTCGAGGCCGGTATCTCCAAGAACGGCCAGACCCGTGAGCA
CGCTCTGCTCGCCTTCACCCTTGGCGTCAAGCAGCTGATCGTCGGAGTCAACAAGATGGA
CTCCACTGAGCCCCCTTACAGCGAAAGCCGTTTCGAGGAAATCAAGAAGGAAGTATCCTC
GTACATTAAGAAGATCGGTTACAACCCAGCTGCGGTGGCTTTCGTACCCATTTCTGGTTG
GCACGGAGACAACATGTTGGAGGTTTCCACAAAAATGCCCTGGTTCAAGGGATGGCAAGT
GGAACGCAAGGAAGGCAAGGCTGAGGGCAAATGCCTGATTGAGGCTTTGGACGCAATCCT
GCCCCCAGCACGTCCCACAGACAAGGCCCTCCGTCTTCCCCTACAGGACGTCTACAAAAT
TGGTGGTATCGGAACGGTGCCCGTAGGCCGTGTTGAAACTGGTGTCCTTAAGCCTGGTAC
CATTGTTGTGTTTGCCCCAGCTAACATCACCACTGAAGTTAAGTCTGTTGAGATGCACCA
CGAAGCTCTCCAGGAGGCTGTGCCCGGAGACAAYGTAKGTTTCAATGTNWAGAACGTCTC
AKTCAAGGAGTTGCGTCGTGGATWCKTTGCTGGNGACTCCAAGAACAACCCACCTAAGGG
AGCTGCCGATTTCACCGCACAAGTCATCGTGCTCAACCACCCTGGTCWAATTTCWAACGG
CTACACGCCAGTGTTGGATTGCCACACGGCCCACATCGCCTGCAAATTCKCTGAAATCAA
AGAGAAGGTAGACCGTCGTTCAGGTAAATCCACGGAAGACAACCCCRAATCCATCAAGTC
TGGAGATGCTGCTATTGTCAACCTAGTACCTTCCAAACCTTTGTGCGTGGAGTCCTTCCA
GGAGTTCCCACCTCTAGGACGTTTTTCCTGCACCGTAAAGACCTGCTGGATGAGGCTGCC
AAGCTTCCGATCGGTCGGAGACGCGTTGATAGACCGATACGATGGAGCGACACGCGTGAT
CGTGCCAAATACAGGAATCGAAGCGCCCATACAGCGCAACGACGCGGCCACCCAGAGGGT
GGCGAGACGAGACCGATACAGCTTCGAATTGAAGCCTCACAACCCCACGCATAAGTCGCC
GGGCAAAAAAGATCTCGTATACTTGGAGCCGTCTCCCGGCTTCTGCGAGAAGAACACGAG
ACTTAGCATCCTGGGTACCCACGGGCGCACGTGCAACGAGGCGAGCGACCGTGTGGACGG
CTGCGACCTCATGTGCTGCGGCCGCGGGTTCCGCNNATGGCAACATGATCTAATCTAAAT
TTTCAAAATGGAGTTTCACCTTTAATAGAACAAATTATTTTTTTTCATGATCATTCATTA
ATTATTTTAATTATAATTACAATATTAGTATCATATATAATATTAAGAATATTTTTTAAT
AAATTTATTAATCGATTTTTATTAGAAGGTCAAATAATTGAATTAATCNNNNNNNNNNNN
NNNNNTATTACTTTAATTTTTATTGCATTACCATCATTACGTTTATTATATTTATTAGAT
GAATTAAATAACCCACTAATTACTATCAAATCAATTGGTCATCAATGATATTGAAGATAT
GAATATTCTGATTTTAAAAATATTGAATTTGATTCATATATAATTAATGAATATAATTTA
AATAATTTTCGTTTATTAGATGTTGATAATCGAATTATTATTCCCATAAATAATAATATT
CGAATATTAATTACAGCAACTGATGTAATTCATTCATGAACTGTTCCAGCAATTGGAGTA
AAAGTTGATGCAAATCCTGGTCGATTAAATCAAACAAGATTCTTTATTAATCGACCAGGA
ATTTTTTTTGGTCAATGTTCAGAAATTTGTGGAGCTAATCATAGTTTTATACCAATTGTT
ATTGAAAGAATTTCAATTAAAAACTTCATTAATTGAGTAAATAATTATTCATN-------
------------------------------------------------------------
------------------------------------------------------------
------------------------------------------------------------
------------------------------------------------------------
------------------------------------------------------------
------------------------------------------------------------
------------------------------------------------------------
---------------------
>Euphilotes enoptes AS92Z024 USA California
NNNNNNNNNNNNNACCTGCGAAACTCGAATGAACGAACGGAGAGATTCATCGTCATTYGG
CGGCGTACGGGCGTGCGCCTCGATGTGTGTCGATCGTTTCGGCGATTCGGCGCGCACGGG
ACGCGTCCGTCGACGTCCGTCGACGGCGTGCACTTCTCTCTTAGTAATGCATCGCGACCC
GTTCGGGGTCGGCCTAAGCGCCTCTCGGGAGTCCGTCGGTGTGCGTCTCGGCGTACGCTG
GCGTACCGGGTCGGGTTGCCGGCCGGCCCTCACGGACGGTACTAATGATGGATAATACGC
TTCAATGCGAACCGCGCACGCGTTTACGCGCGTCCGGCCCGACGCAAGCTGGCGTCCCGG
TGCGCGTCCTGCCCGAGTGCGGACGTGCGTCGGTCGTTGCTGTTYGTCGCCGCCGTGCAG
TCTCGGACTGTGCGCGTCTCTGTCTGCGATGATTCTGTTTCGGGCACTCGCAGGACCCGT
CTTGAAACACGGACCAAGGAGTCTAGCATGTGTGCGAGTCATTGAGTTTGATTCAAAAGA
CAAAACTGAAAGGCCCAACGAAAGTGAAGGCGTGCGCTAGTCGCACGCTCAGGGAGGATG
GAGCGTCGGTCTCGGTCGATCTCTCGCACTCCCTAGGCGTCTCGTTTCCAATCAGTGAAT
GCGGGCGCGCTATGAGCACAGATGCTGGGACCCGAAAGATGGTGAACTATGCCTGGTCAG
GTCGAAGTCAGGGGAAACCCTGATGGAGGACCGTNGCGATTCTGACRTGCAAATCGATCG
TCGGAANNNNNNNNNNNNNNNNNNNNNNNNNNNNNNNNNNACATTATATTTTATTTTTGG
AATTTGAGCAGGAATATTAGGAACATCTTTAAGAATTTTAATTCGTATAGAATTAGGAAC
TCCAGGATCATTAATTGGAGATGATCAAATTTATAACACTATTGTAACAGCTCATGCTTT
TATTATAATTTTTTTTATAGTTATACCTATTATAATTGGTGGATTTGGAAATTGATTAGT
ACCTTTAATATTAGGAGCTCCTGATATAGCTTTTCCACGAATAAATAATATAAGATTTTG
ATTATTACCACCTTCATTAATATTATTAATTTCTAGAAGAATCGTAGAAAATGGAGCAGG
AACAGGATGAACAGTGTACCCCCCACTTTCATCAAATATTGCTCACGGAGGTTCATCTGT
TGATTTAGCAATTTTTTCTTTACATTTAGCAGGAATTTCCTCAATTTTAGGAGCTATTAA
TTTTATTACAACAATTATTAATATACGAGTAAATAATTTACCTTTTGACCAAATATCCTT
ATTTATTTGAGCAGTAGGTATTACAGCACTATTACTTTTATTATCTTTACCTGTTTTAGC
AGGAGCTATTACAATATTATTAACAGATCGAAATCTTAATACATCATTCTTTGATCCTGC
TGGAGGAGGTGATCCAATTTTATATCAACATTTATTTTGATTTTTTGGACATCCANNNNN
NNNNNNNNNNNNNNNNNNNNNATTTGGAATTATTTCACATATTATTTCTCAAGAAAGTGG
TAAAAAAGAAACTTTTGGATCTCTAGGAATAATTTATGCTATATTAGCTATTGGATTATT
AGGATTTATTGTATGAGCTCATCATATATTTACAGTTGGAATAGATATTGATACTCGAGC
TTATTTTACTTCTGCTACTATAATTATTGCTGTGCCAACAGGAATTAAAATTTTTAGTTG
ATTAGCTACTATTTATGGAACTCAAATTAATTATAGACCTTCAATACTTTGAAGATTAGG
GTTTATTTTTTTATTTACTGTAGGAGGATTAACAGGAGTAATTTTAGCTAATTCTTCAAT
TGATATTACTTTACATGATACATATTATGTTGTTGCTCATTTTCATTATGTATTATCAAT
AGGAGCTGTATTTGCAATTTTTGGAGGATTTATCCATTGATATCCATTATTTACAGGATT
AATAATAAATCCTTACTTATTAAAAATTCAATTTATTATTATATTTATNNNAGTTAATNN
NNNNNNNNNNNNNNNNNNNNNNNNNNNNNNNNNNNNNNNNNNNNNNNNNNNNNNNNNTTA
TCCTNATAGANTCTTATCTTGAAATATTATTTCATCTTTAGGATCTTATATATCATTAAT
TTCTATAATAATAATAATAATAATTATTTGAGAATCAATAGTTAATCAACGATTAATTTT
ATTTTCATTAAATATATCATCATCTATTGAATGATTTCAAAATACACCTCCTGCTGAACA
TTCATATAATGAACTTCCAATTTTAAGTAACTTCTAACGTAAGTCCACCGGAGGCAAGGC
CCCGCGTAAACAGTTGGCCACCAAGGCTGCACGCAAGAGTGCACCGGCCACCGGCGGTGT
CAAGAAGCCACATCGCTACAGGCCCGGAACCGTGGCTCTTCGTGAAATTCGTCGTTACCA
GAAGAGTACAGAGTTGCTTATCCGCAAGCTTCCTTTCCAGCGTCTAGTMCGTGAGATCGC
TCAAGACTTCAAGACTGACCTGCGTTTCCAGAGTTCTGCTGTGATGGCCCTTCAGGAGGC
AAGCGAGGCCTACCTCGTCGGTCTGTTCGAAGACACCAACCTGTGCGCCATCCATGCTAA
GCGTNNNNNNNNNNNNNNNNNNNNNNNNNNNNNNNNNNNNNNNNNNNNNNNNNNNNNNNN
NNNNNNNNNNNNNNNNNNNNNNNNNNNNNNNNNNNNNNNNNNNNNNNNNNNTGACATCGC
CCTCTGGAAGTTCGAGACGTCCAAGTACTACGTCACCATCATTGACGCTCCCGGACACAG
AGATTTCATCAAGAACATGATCACGGGAACCTCCCAGGCCGACTGCGCCGTGCTCATCGT
CGCCGCTGGTACTGGTGAGTTCGAGGCCGGTATCTCCAAGAACGGCCAGACCCGTGAGCA
CGCTCTGCTCGCCTTCACCCTTGGCGTCAAGCAGCTGATCGTCGGAGTCAACAAGATGGA
CTCCACTGAGCCCCCTTACAGCGAAAGCCGTTTCGAGGAAATCAAGAAGGAAGTATCCTC
GTACATTAAGAAGATCGGTTACAACCCAGCTGCGGTGGCTTTCGTACCCATTTCTGGTTG
GCACGGAGACAACATGTTGGAAGTTTCCACAAAAATGCCCTGGTTCAAGGGATGGCAAGT
GGAACGCAAGGAAGGCAAGGCTGAGGGCAAATGCCTGATTGAGGCTTTGGACGCAATCCT
GCCCCCAGCACGTCCCACAGACAAGGCCCTCCGTCTTCCCCTACAGGACGTCTACAAAAT
TGGTGGTATCGGAACGGTGCCCGTAGGCCGTGTTGAAACTGGTGTCCTTAAGCCCGGTAC
CATTGTTGTGTTTGCCCCAGCTAACATCACCACTGAAGTTAAGTCTGTTGAGATGCACCA
CGAAGCTCTCCAGGAGGCTGTGCCCGGAGACAACGTAGGTTTCAATGTAAAGAACGTCTC
AGTCAAGGAGTTGCGTCGTGGATACGTCGCTGGTGACTCCAAGAACAACCCACCTAAGGG
AGCTGCCGATTTCACCGCACAAGTCATYGTGCTCAACCACCCTGGTCAAATTTCAAACGG
CTACACGCCAGTGTTGGATTGCCACACGGCCCACATCGCCTGCAAATTCGCTGAAATCAA
AGAGAAGGTAGACCGTCGTTCAGGTAAATCCACGGAAGACAACCCCAAATCCATCAAGTC
TGGAGATGCAGCTATTGTCAACCTAGTACCTTCCAAACCTTTGTGCGTGGAGTCCTTCCA
GGAGTTCCCACCTCYAGGACGTTTNTCCTGCACCGTAAAGACCTGCTGGATGAGGCTGCC
AAGCTTCCGATCGGTCGGAGACGCGTTGATAGACCGATACGATGGAGCGACACGCGTGAT
CGTGCCAAATACAGGAATTGAAGCGCCCATACAGCGCAACGACGCGGCCACCCAGAGGGT
GGCGAGACGAGACCGATACAGCTTCGAATTGAAGCCTCACAACCCCACGCATAAGTCGCC
GGGCAAAAAAGATCTCGTATACTTGGAGCCGTCTCCCGGCTTCTGCGAGAAGAACACGAG
ACTTAGCATCCTGGGTACCCACGGGCGCACGTGCAACGAGGCGAGCGACCGTGTGGATGG
CTGCGACCTCATGTGCTGCGGCCGCGGGTTCCGCACATGGCAACATGATCTAATTTAAAT
TTTCAAAATGGAGTTTCACCTTTAATAGAACAAATTATTTTTTTTCATGATCATTCATTA
ATTATTTTAATTATAATTACAATATTAGTATCATATATAATATTAAGAATATTTTTTAAT
AAATTTATTAATCGATTTTTATTAGAAGGTCAAATAATTGAATTAATTNNNNNNNNNNNN
NNNNNNNNNNNNNNNNNNNNNNNNNNNNNNNNCTCATTACGTTTATTATATTTATTAGAT
GAATTAAATAACCCATTAATTACCATTAAATCAATTGGTCATCAATGATATTGAAGATAT
GAATATTCTGACTTTAAAAATATTGAATTTGATTCATATATAATTAATGAATATAATTTA
AATAATTTTCGTTTATTAGATGTTGATAATCGAATTATTATCCCTATAAATAATAATATC
CGAATACTAATTACAGCAACTGATGTAATTCATTCATGAACTGTTCCAGCAATTGGAGTA
AAAGTTGATGCAAATCCTGGTCGATTAAATCAAACAAGATTTTTTATTAATCGACCAGGA
ATTTTTTTTGGTCAATGTTCAGAAATTTGTGGAGCTAATCATAGTTTTATACCAATTGTT
ATTGAAAGAATTTCAATTAAAAACTTTATTAATTGAGTAAATAATTNNNNNNN-------
------------------------------------------------------------
------------------------------------------------------------
------------------------------------------------------------
------------------------------------------------------------
------------------------------------------------------------
------------------------------------------------------------
------------------------------------------------------------
---------------------
>Glaucopsyche lygdamus AS92Z131 USA California
NNNNNNNNNNNNNNNNNNNNNNNNNNNNNTGAACGAACGGAGAGATTCATCGTCATTCGG
CGGCGTACGGGCGTGCGCCTCGATGTGTGTCGATCGTTTCGGCGATTCGGCGCGCACGGG
ACGCGTCCGTCGACGTCCGTCGACGGCGTGCACTTCTCTCTTAGTAATGCATCGCGACCC
GTTCGGGGTCGGCCTAAGCGCCTCTCGGGAGTCCGTCGGTGAGCGTCTCGGCGTTCGCTG
GCGTACCGTGTCGGGTTGCCGGCCGGCCGTTGCGGACGGTATCAATGATGGATAATACGC
TTCAATGCGAATCGCGCACGCGTTTACGCGCGTCCGGCCCGACGCAAGCTAGCGTCCCGG
CGGATGTCCTGCCCAAGTGCGGACGTACGTCGGTCGTTGCTGTTTGTCGCCGCCGTGCAG
TCTCGGACTGTGCGCGTCTCTGTCTGCGATGATTCTGTTTCGGGCACTCGCAGGACCCGT
CTTGAAACACGGACCAAGGAGTCTAGCATGTGTGCGAGTCATTGAGTATGTATCAAAAGA
CAAAACTGAAAGGCGCAACGAAAGTGAAGGCGTGCGCTTGTCGCGCGCTCAGGGAGGATG
GAGCGTCGGTCTCGGTCGACCTCTCGCACTCCCTAGGCGTCTCGTTTCCAATCAGTGAAT
GCGGGCGCGCTATGAGCACAGATGCTGGGACCCGAAAGATGGTGAACTATGCCTGGTCAG
GTCGAAGTCAGGGGAAACCCTGATGGAGGACCGTAGCGATTCTGACGTGCAAATCGATCG
TCGGAACTGGGTATNNNNNNNNNNNNNNNNNNNNNNNNNNACTTTATATTTTATTTTTGG
AATTTGAGCTGGAATATTAGGAACATCTTTAAGAATTTTAATTCGTATAGAATTAGGAAC
ACCAGGATCTCTAATTGGAGATGATCAAATTTATAATACTATTGTTACAGCCCATGCTTT
TATTATAATTTTTTTTATAGTTATACCTATTATAATTGGTGGATTTGGAAATTGATTAGT
ACCTTTAATATTAGGAGCACCTGATATAGCCTTCCCACGAATAAATAATATAAGATTTTG
ATTATTACCACCATCACTAATATTATTAATTTCTAGAAGAATTGTAGAAAATGGAGCAGG
AACAGGATGAACAGTGTACCCCCCACTTTCATCTAATATTGCTCATAGAGGATCTTCTGT
TGATTTAGCAATTTTCTCCCTTCACTTAGCAGGAATTTCATCAATTTTAGGAGCTATTAA
TTTTATTACAACAATCATTAATATACGAGTAAATAATTTATCTTTTGATCAAATATCATT
ATTTATTTGAGCAGTAGGTATTACAGCATTATTATTATTATTATCATTACCTGTTTTAGC
TGGTGCTATTACTATATTATTAACAGATCGAAATATTAATACTTCATTCTTTGATCCTGC
TGGAGGAGGAGATCCTATTTTATATCAACATTTATTTTGATTTTTTGGACATCCAGAAGT
TTATATTTTAATTTTACCAGGATTTGGAATTATTTCTCATATTATTTCTCAGGAAAGAGG
TAAAAAAGAAACTTTTGGATCTTTAGGAATAATTTACGCTATATTAGCTATTGGTTTATT
AGGATTTATTGTTTGAGCTCATCATATATTTACAGTTGGAATAGATATTGATACTCGAGC
TTATTTTACTTCTGCAACTATAATTATTGCTGTACCAACAGGAATCAAAATTTTTAGTTG
ATTAGCTACTATTTATGGAACTCAAATTAATTATAGACCATCTATACTTTGAAGACTAGG
ATTTATTTTTTTATTTACAATTGGAGGATTAACTGGAGTAATTTTAGCTAATTCTTCAAT
TGATATTACACTACATGATACTTATTATGTTGTAGCTCATTTTCATTATGTTTTATCTAT
AGGAGCTGTGTTTGCAATTTTTGGAGGATTTATTCACTGATACCCATTATTTACTGGTTT
AATATTAAATCCTTATTTATTGAAAATTCAATTTATTATTATATTTATTGGAGTTAATCN
NNNNNNNNNNNNNNNNNNNNNNNNNNNNNNNNNNNNNNNNNNNNNNNNNNNNNNNNNNTA
TCCTGATAGATTTTTAACATGAAATATTATTTCATCTTTAGGATCTTATATATCATTAAT
TTCTATAATAATAATAATAATAATTATTTGAGAATCTATAATTAATCAACGATTAATTTT
ATTTTCTTTAAATATATCATCATCTATTGAATGATTACAAAATACACCCCCTACTGAACA
TTCATATAATGAACTCCCAATTTTAAGTAATTTCTAACGTAAGTCCACCGGAGGCAAGGC
CCCACGTAAACAGTTGGCCACCAAGGCTGCACGCAAAAGTGCACCGGCCACCGGCGGTGT
CAAGAAGCCTCATCGTTATAGGCCCGGAACCGTGGCTCTTCGTGAGATTCGTCGCTACCA
GAAGAGTACTGAGTTGCTTATCCGAAAGCTCCCATTCCAGCGTCTAGTCCGTGAGATCGC
TCAAGACTTCAAGACTGACCTGCGTTTCCAGAGTTCGGCTGTGATGGCCCTTCAGGAGGC
AAGCGAGGCGTACCTCGTCGGTCTCTTCGAAGACACCAACCTGTGCGCCATCCATGCTAA
GCGTNNNNNNNNNNNNNNNNNNNNNNNNNNNNNNNNNNNNNNNNNNNNNNNNNNNNNNNN
NNNNNNNNNNNNNNNNNNNNNNNNNNNNNNNNNNNNNNNNNNNNNNNNNNNNGACATCGC
CCTCTGGAAGTTCGAAACCGCCAAGTACTACGTCACCATCATCGACGCTCCCGGGCACAG
AGATTTCATCAAGAACATGATCACGGGAACCTCCCAGGCCGACTGCGCCGTGCTCATCGT
CGCCGCCGGTACCGGTGAGTTCGAGGCCGGTATCTCCAAGAACGGCCAGACCCGTGAGCA
CGCTCTGCTCGCCTTCACCCTTGGCGTCAAGCAGCTGATCGTTGGAGTGAACAAAATGGA
CTCCACCGAGCCCCCGTACAGCGAAAGCCGTTTCGAGGAAATCAAGAAGGAAGTATCCTC
GTACATCAAGAAGATCGGTTACAACCCGGCTGCCGTCGCTTTCGTACCCATTTCTGGTTG
GCACGGAGACAACATGTTGGAGGTTTCCACAAAAATGCCCTGGTTCAAGGGATGGCAAGT
GGAACGCAAGGAAGGCAAGGCTGACGGCAAATGCCTGATTGAGGCTCTGGACGCTATCCT
GCCACCAGCACGTCCCACAGACAAGGCCCTYCGTCTTCCCCTTCAGGACGTCTACAAAAT
CGGTGGTATCGGAACGGTGCCCGTAGGACGTGTGGAGACTGGTGTCCTTAAGCCCGGTAC
TATTGTTGTATTCGCCCCGGCTAACATCACCACTGAAGTTAAGTCTGTTGAGATGCACCA
CGAAGCTCTCCAGGAGGCTGTGCCCGGAGACAAYGTAGGTTTCAACGTAAAGAACGTGTC
GGTCAAGGAGTTGCGTCGTGGATACGTCGCCGGTGACTCCAAGATCAACCCACCCAAGGG
AGCCGCCGACTTCACCGCACAAGTCATTGTGCTCAACCACCCCGGTCAAATTTCAAACGG
CTACACGCCAGTGTTGGATTGCCACACTGCCCACATCGCCTGCAAATTCGCCGAAATCAA
AGAGAAAGTAGACCGTCGTACAGGTAAATCCACGGAAGACCACCCCAAATCCATCAAGTC
TGGAGATGCTGCTATTGTCAACTTAGTACCTTCCAAACCTCTGTGCGTGGAGTCCTTCCA
GGAGTTCCCACCTCTNNNNNNNNNNTCCTGCACCGTGAAGACCTGCTGGATGAGGCTGCC
CAGCTTCAGATCAGTCGGAGACGCGTTGATAGACCGATACGATGGAGCGACACGCGTGAT
CGTGCCGAATACTGGAATCGAAGCGCCCATACAGCGCAACGACGCTGCGACCCAGAGGGT
GGCGAGACGAGACCGATACAGCTTCGAACTGAAGCCTCACAACCCCACGCATAAGTCGCC
GGGCAAGAAAGATCTCGTGTACTTGGAGCCGTCTCCCGGCTTCTGCGAGAAGAACACGAG
ACTCAGCATCCTGGGTACCCACGGGCGCACATGCAACGAGGCGAGCGACCGCGTGGACGG
TTGCGACCTCATGTGCTGCGGCCGCGGGTTCCGCACATGGCAACATGATCTAATTTAAAT
TTTCAAAATAGAGTTTCACCTTTAATAGAACAAATTATTTTTTTTCATGATCATTCATTA
ATTATTTTAATTATAATTACAATATTAGTATCATATATAATATTAACAATATTTTTTAAT
AAATTTATTAATCGATTTCTATTAGAAGGTCAAATAATTGAATTAATTNNNNNNNNNNNN
NNNNNTATTACATTAATTTTTATTGCATTACCATCATTACGTTTATTATATTTATTAGAT
GAATTAAATAACCCATTAATTACTATTAAATCAATTGGACATCAATGATATTGAAGATAT
GAATATTCTGATTTTAAAAATATTGAATTTGATTCATACATAATTAATGAATTAAATATT
AATAATTTTCGTTTATTAGATGTAGATAATCGAATTATTATTCCTATAAATAATAATATT
CGAATATTAATCACAGCAACTGATGTAATTCACTCATGAACTATTCCAGCAATCGGAGTA
AAAATTGATGCTAATCCTGGTCGATTAAATCAAATAAGATTTTTTATTAATCGACCAGGA
ATTTTTTTTGGTCAATGTTCAGAAATTTGTGGAGCTAATCATAGTTTTATACCAATTGTT
ATTGAAAGAATTTCAATTAAAAATTTTATTAATTGAGTAAATAATTATTCATT-------
------------------------------------------------------------
------------------------------------------------------------
------------------------------------------------------------
------------------------------------------------------------
------------------------------------------------------------
------------------------------------------------------------
------------------------------------------------------------
---------------------
>Pseudophilotes vicrama BPAL2406-14 MH235103 Israel Jerusalem
NNNNNNNNNNNNNNNNNNNNNNNNNNNNNNNNNNNNNNNNNNNNNNNNNNNNNNNNNNNN
NNNNNNNNNNNNNNNNNNNNNNNNNNNNNNNNNNNNNNNNNNNNNNNNNNNNNNNNNNNN
NNNNNNNNNNNNNNNNNNNNNNNNNNNNNNNNNNNNNNNNNNNNNNNNNNNNNNNNNNNN
NNNNNNNNNNNNNNNNNNNNNNNNNNNNNNNNNNNNNNNNNNNNNNNNNNNNNNNNNNNN
NNNNNNNNNNNNNNNNNNNNNNNNNNNNNNNNNNNNNNNNNNNNNNNNNNNNNNNNNNNN
NNNNNNNNNNNNNNNNNNNNNNNNNNNNNNNNNNNNNNNNNNNNNNNNNNNNNNNNNNNN
NNNNNNNNNNNNNNNNNNNNNNNNNNNNNNNNNNNNNNNNNNNNNNNNNNNNNNNNNNNN
NNNNNNNNNNNNNNNNNNNNNNNNNNNNNNNNNNNNNNNNNNNNNNNNNNNNNNNNNNNN
NNNNNNNNNNNNNNNNNNNNNNNNNNNNNNNNNNNNNNNNNNNNNNNNNNNNNNNNNNNN
NNNNNNNNNNNNNNNNNNNNNNNNNNNNNNNNNNNNNNNNNNNNNNNNNNNNNNNNNNNN
NNNNNNNNNNNNNNNNNNNNNNNNNNNNNNNNNNNNNNNNNNNNNNNNNNNNNNNNNNNN
NNNNNNNNNNNNNNNNNNNNNNNNNNNNNNNNNNNNNNNNNNNNNNNNNNNNNNNNNNNN
NNNNNNNNNNNNNNNNNNNNNNNNNNNNNNNNNNNNNNNNNNNNNNNNNNNNNNNNNNNN
NNNNNNNNNNNNNNNNNNNNNNNNNNNNNNNNNNNNNNNNACTTTATATTTTATTTTTGG
AATTTGAGCAGGAATATTAGGAACATCTTTAAGAATTTTAATTCGTATAGAATTAGGAAC
ACCTGGATCTTTAATTGGAGATGATCAAATTTATAATACTATTGTAACAGCTCATGCTTT
TATTATAATTTTTTTTATAGTTATACCTATTATAATCGGAGGATTTGGAAATTGACTAGT
ACCTTTAATATTAGGAGCACCTGATATAGCATTTCCACGAATAAATAACATAAGATTTTG
ATTATTACCTCCATCATTAATATTATTAATTTCAAGTAGAATTGTAGAAAATGGAGCAGG
AACAGGATGAACAGTGTACCCCCCACTTTCATCTAATATTGCCCATAGAGGATCATCTGT
TGATTTAGCAATTTTTTCACTTCATTTAGCAGGAATTTCATCAATCTTAGGAGCAATTAA
TTTTATTACTACAATTATTAATATACGAGTAAATAATTTATCATTTGATCAAATATCATT
ATTTATTTGAGCAGTAGGTATTACAGCATTATTATTATTACTATCTTTACCTGTTTTAGC
AGGTGCTATTACTATATTATTAACAGATCGAAATCTTAATACCTCTTTCTTTGATCCTGC
TGGAGGAGGAGATCCAATTCTATATCAACATTTANNNNNNNNNNNNNNNNNNNNNNNNNN
NNNNNNNNNNNNNNNNNNNNNNNNNNNNNNNNNNNNNNNNNNNNNNNNNNNNNNNNNNNN
NNNNNNNNNNNNNNNNNNNNNNNNNNNNNNNNNNNNNNNNNNNNNNNNNNNNNNNNNNNN
NNNNNNNNNNNNNNNNNNNNNNNNNNNNNNNNNNNNNNNNNNNNNNNNNNNNNNNNNNNN
NNNNNNNNNNNNNNNNNNNNNNNNNNNNNNNNNNNNNNNNNNNNNNNNNNNNNNNNNNNN
NNNNNNNNNNNNNNNNNNNNNNNNNNNNNNNNNNNNNNNNNNNNNNNNNNNNNNNNNNNN
NNNNNNNNNNNNNNNNNNNNNNNNNNNNNNNNNNNNNNNNNNNNNNNNNNNNNNNNNNNN
NNNNNNNNNNNNNNNNNNNNNNNNNNNNNNNNNNNNNNNNNNNNNNNNNNNNNNNNNNNN
NNNNNNNNNNNNNNNNNNNNNNNNNNNNNNNNNNNNNNNNNNNNNNNNNNNNNNNNNNNN
NNNNNNNNNNNNNNNNNNNNNNNNNNNNNNNNNNNNNNNNNNNNNNNNNNNNNNNNNNNN
NNNNNNNNNNNNNNNNNNNNNNNNNNNNNNNNNNNNNNNNNNNNNNNNNNNNNNNNNNNN
NNNNNNNNNNNNNNNNNNNNNNNNNNNNNNNNNNNNNNNNNNNNNNNNNNNNNNNNNNNN
NNNNNNNNNNNNNNNNNNNNNNNNNNNNNNNNNNNNNNNNNNNNNNNNNNNNNNNNNNNN
NNNNNNNNNNNNNNNNNNNNNNNNNNNNNNNNNNNNNNNNNNNNNNNNNNNNNNNNNNNN
NNNNNNNNNNNNNNNNNNNNNNNNNNNNNNNNNNNNNNNNNNNNNNNNNNNNNNNNNNNN
NNNNNNNNNNNNNNNNNNNNNNNNNNNNNNNNNNNNNNNNNNNNNNNNNNNNNNNNNNNN
NNNNNNNNNNNNNNNNNNNNNNNNNNNNNNNNNNNNNNNNNNNNNNNNNNNNNNNNNNNN
NNNNNNNNNNNNNNNNNNNNNNNNNNNNNNNNNNNNNNNNNNNNNNNNNNNNNNNNNNNN
NNNNNNNNNNNNNNNNNNNNNNNNNNNNNNNNNNNNNNNNNNNNNNNNNNNNNNNNNNNN
NNNNNNNNNNNNNNNNNNNNNNNNNNNNNNNNNNNNNNNNNNNNNNNNNNNNNNNNNNNN
NNNNNNNNNNNNNNNNNNNNNNNNNNNNNNNNNNNNNNNNNNNNNNNNNNNNNNNNNNNN
NNNNNNNNNNNNNNNNNNNNNNNNNNNNNNNNNNNNNNNNNNNNNNNNNNNNNNNNNNNN
NNNNNNNNNNNNNNNNNNNNNNNNNNNNNNNNNNNNNNNNNNNNNNNNNNNNNNNNNNNN
NNNNNNNNNNNNNNNNNNNNNNNNNNNNNNNNNNNNNNNNNNNNNNNNNNNNNNNNNNNN
NNNNNNNNNNNNNNNNNNNNNNNNNNNNNNNNNNNNNNNNNNNNNNNNNNNNNNNNNNNN
NNNNNNNNNNNNNNNNNNNNNNNNNNNNNNNNNNNNNNNNNNNNNNNNNNNNNNNNNNNN
NNNNNNNNNNNNNNNNNNNNNNNNNNNNNNNNNNNNNNNNNNNNNNNNNNNNNNNNNNNN
NNNNNNNNNNNNNNNNNNNNNNNNNNNNNNNNNNNNNNNNNNNNNNNNNNNNNNNNNNNN
NNNNNNNNNNNNNNNNNNNNNNNNNNNNNNNNNNNNNNNNNNNNNNNNNNNNNNNNNNNN
NNNNNNNNNNNNNNNNNNNNNNNNNNNNNNNNNNNNNNNNNNNNNNNNNNNNNNNNNNNN
NNNNNNNNNNNNNNNNNNNNNNNNNNNNNNNNNNNNNNNNNNNNNNNNNNNNNNNNNNNN
NNNNNNNNNNNNNNNNNNNNNNNNNNNNNNNNNNNNNNNNNNNNNNNNNNNNNNNNNNNN
NNNNNNNNNNNNNNNNNNNNNNNNNNNNNNNNNNNNNNNNNNNNNNNNNNNNNNNNNNNN
NNNNNNNNNNNNNNNNNNNNNNNNNNNNNNNNNNNNNNNNNNNNNNNNNNNNNNNNNNNN
NNNNNNNNNNNNNNNNNNNNNNNNNNNNNNNNNNNNNNNNNNNNNNNNNNNNNNNNNNNN
NNNNNNNNNNNNNNNNNNNNNNNNNNNNNNNNNNNNNNNNNNNNNNNNNNNNNNNNNNNN
NNNNNNNNNNNNNNNNNNNNNNNNNNNNNNNNNNNNNNNNNNNNNNNNNNNNNNNNNNNN
NNNNNNNNNNNNNNNNNNNNNNNNNNNNNNNNNNNNNNNNNNNNNNNNNNNNNNNNNNNN
NNNNNNNNNNNNNNNNNNNNNNNNNNNNNNNNNNNNNNNNNNNNNNNNNNNNNNNNNNNN
NNNNNNNNNNNNNNNNNNNNNNNNNNNNNNNNNNNNNNNNNNNNNNNNNNNNNNNNNNNN
NNNNNNNNNNNNNNNNNNNNNNNNNNNNNNNNNNNNNNNNNNNNNNNNNNNNNNNNNNNN
NNNNNNNNNNNNNNNNNNNNNNNNNNNNNNNNNNNNNNNNNNNNNNNNNNNNNNNNNNNN
NNNNNNNNNNNNNNNNNNNNNNNNNNNNNNNNNNNNNNNNNNNNNNNNNNNNNNNNNNNN
NNNNNNNNNNNNNNNNNNNNNNNNNNNNNNNNNNNNNNNNNNNNNNNNNNNNNNNNNNNN
NNNNNNNNNNNNNNNNNNNNNNNNNNNNNNNNNNNNNNNNNNNNNNNNNNNNNNNNNNNN
NNNNNNNNNNNNNNNNNNNNNNNNNNNNNNNNNNNNNNNNNNNNNNNNNNNNNNNNNNNN
NNNNNNNNNNNNNNNNNNNNNNNNNNNNNNNNNNNNNNNNNNNNNNNNNNNNNNNNNNNN
NNNNNNNNNNNNNNNNNNNNNNNNNNNNNNNNNNNNNNNNNNNNNNNNNNNNNNNNNNNN
NNNNNNNNNNNNNNNNNNNNNNNNNNNNNNNNNNNNNNNNNNNNNNNNNNNNNNNNNNNN
NNNNNNNNNNNNNNNNNNNNNNNNNNNNNNNNNNNNNNNNNNNNNNNNNNNNNNNNNNNN
NNNNNNNNNNNNNNNNNNNNNNNNNNNNNNNNNNNNNNNNNNNNNNNNNNNNNNNNNNNN
NNNNNNNNNNNNNNNNNNNNNNNNNNNNNNNNNNNNNNNNNNNNNNNNNNNNNNNNNNNN
NNNNNNNNNNNNNNNNNNNNNNNNNNNNNNNNNNNNNNNNNNNNNNNNNNNNNNNNNNNN
NNNNNNNNNNNNNNNNNNNNNNNNNNNNNNNNNNNNNNNNNNNNNNNNNNNNNNNNNNNN
NNNNNNNNNNNNNNNNNNNNNNNNNNNNNNNNNNNNNNNNNNNNNNNNNNNNNNNNNNNN
NNNNNNNNNNNNNNNNNNNNNNNNNNNNNNNNNNNNNNNNNNNNNNNNNNNNNNNNNNNN
NNNNNNNNNNNNNNNNNNNNNNNNNNNNNNNNNNNNNNNNNNNNNNNNNNNNN-------
------------------------------------------------------------
------------------------------------------------------------
------------------------------------------------------------
------------------------------------------------------------
------------------------------------------------------------
------------------------------------------------------------
------------------------------------------------------------
---------------------
>Pseudophilotes vicrama BPAL2579-14 MH235091 Israel Beit-Shemesh
NNNNNNNNNNNNNNNNNNNNNNNNNNNNNNNNNNNNNNNNNNNNNNNNNNNNNNNNNNNN
NNNNNNNNNNNNNNNNNNNNNNNNNNNNNNNNNNNNNNNNNNNNNNNNNNNNNNNNNNNN
NNNNNNNNNNNNNNNNNNNNNNNNNNNNNNNNNNNNNNNNNNNNNNNNNNNNNNNNNNNN
NNNNNNNNNNNNNNNNNNNNNNNNNNNNNNNNNNNNNNNNNNNNNNNNNNNNNNNNNNNN
NNNNNNNNNNNNNNNNNNNNNNNNNNNNNNNNNNNNNNNNNNNNNNNNNNNNNNNNNNNN
NNNNNNNNNNNNNNNNNNNNNNNNNNNNNNNNNNNNNNNNNNNNNNNNNNNNNNNNNNNN
NNNNNNNNNNNNNNNNNNNNNNNNNNNNNNNNNNNNNNNNNNNNNNNNNNNNNNNNNNNN
NNNNNNNNNNNNNNNNNNNNNNNNNNNNNNNNNNNNNNNNNNNNNNNNNNNNNNNNNNNN
NNNNNNNNNNNNNNNNNNNNNNNNNNNNNNNNNNNNNNNNNNNNNNNNNNNNNNNNNNNN
NNNNNNNNNNNNNNNNNNNNNNNNNNNNNNNNNNNNNNNNNNNNNNNNNNNNNNNNNNNN
NNNNNNNNNNNNNNNNNNNNNNNNNNNNNNNNNNNNNNNNNNNNNNNNNNNNNNNNNNNN
NNNNNNNNNNNNNNNNNNNNNNNNNNNNNNNNNNNNNNNNNNNNNNNNNNNNNNNNNNNN
NNNNNNNNNNNNNNNNNNNNNNNNNNNNNNNNNNNNNNNNNNNNNNNNNNNNNNNNNNNN
NNNNNNNNNNNNNNNNNNNNNNNNNNNNNNNNNNNNNNNNACTTTATATTTTATTTTTGG
AATTTGAGCAGGAATATTAGGAACATCTTTAAGAATTTTAATTCGTATAGAATTAGGAAC
ACCTGGATCTTTAATTGGAGATGATCAAATTTATAATACTATTGTAACAGCTCATGCTTT
TATTATAATTTTTTTTATAGTTATACCTATTATAATTGGAGGATTTGGAAATTGACTAGT
ACCTTTAATATTAGGAGCACCTGATATAGCATTTCCACGAATAAATAACATAAGATTTTG
ATTATTACCTCCATCATTAATATTATTAATTTCAAGTAGAATTGTAGAAAATGGAGCAGG
AACAGGATGAACAGTGTACCCCCCACTTTCATCTAATATTGCCCATAGAGGATCATCTGT
TGATTTAGCAATTTTTTCACTTCATTTAGCAGGAATTTCATCAATTTTAGGAGCAATTAA
TTTTATTACTACAATTATTAATATACGAGTAAATAATTTATCATTTGATCAAATATCATT
ATTTATTTGAGCAGTAGGTATTACAGCATTATTATTATTACTATCTTTACCTGTTTTAGC
AGGTGCTATTACTATATTATTAACAGATCGAAATCTTAATACCTCTTTCTTTGATCCTGC
TGGAGGAGGAGATCCAATTCTATATCAACATTTANNNNNNNNNNNNNNNNNNNNNNNNNN
NNNNNNNNNNNNNNNNNNNNNNNNNNNNNNNNNNNNNNNNNNNNNNNNNNNNNNNNNNNN
NNNNNNNNNNNNNNNNNNNNNNNNNNNNNNNNNNNNNNNNNNNNNNNNNNNNNNNNNNNN
NNNNNNNNNNNNNNNNNNNNNNNNNNNNNNNNNNNNNNNNNNNNNNNNNNNNNNNNNNNN
NNNNNNNNNNNNNNNNNNNNNNNNNNNNNNNNNNNNNNNNNNNNNNNNNNNNNNNNNNNN
NNNNNNNNNNNNNNNNNNNNNNNNNNNNNNNNNNNNNNNNNNNNNNNNNNNNNNNNNNNN
NNNNNNNNNNNNNNNNNNNNNNNNNNNNNNNNNNNNNNNNNNNNNNNNNNNNNNNNNNNN
NNNNNNNNNNNNNNNNNNNNNNNNNNNNNNNNNNNNNNNNNNNNNNNNNNNNNNNNNNNN
NNNNNNNNNNNNNNNNNNNNNNNNNNNNNNNNNNNNNNNNNNNNNNNNNNNNNNNNNNNN
NNNNNNNNNNNNNNNNNNNNNNNNNNNNNNNNNNNNNNNNNNNNNNNNNNNNNNNNNNNN
NNNNNNNNNNNNNNNNNNNNNNNNNNNNNNNNNNNNNNNNNNNNNNNNNNNNNNNNNNNN
NNNNNNNNNNNNNNNNNNNNNNNNNNNNNNNNNNNNNNNNNNNNNNNNNNNNNNNNNNNN
NNNNNNNNNNNNNNNNNNNNNNNNNNNNNNNNNNNNNNNNNNNNNNNNNNNNNNNNNNNN
NNNNNNNNNNNNNNNNNNNNNNNNNNNNNNNNNNNNNNNNNNNNNNNNNNNNNNNNNNNN
NNNNNNNNNNNNNNNNNNNNNNNNNNNNNNNNNNNNNNNNNNNNNNNNNNNNNNNNNNNN
NNNNNNNNNNNNNNNNNNNNNNNNNNNNNNNNNNNNNNNNNNNNNNNNNNNNNNNNNNNN
NNNNNNNNNNNNNNNNNNNNNNNNNNNNNNNNNNNNNNNNNNNNNNNNNNNNNNNNNNNN
NNNNNNNNNNNNNNNNNNNNNNNNNNNNNNNNNNNNNNNNNNNNNNNNNNNNNNNNNNNN
NNNNNNNNNNNNNNNNNNNNNNNNNNNNNNNNNNNNNNNNNNNNNNNNNNNNNNNNNNNN
NNNNNNNNNNNNNNNNNNNNNNNNNNNNNNNNNNNNNNNNNNNNNNNNNNNNNNNNNNNN
NNNNNNNNNNNNNNNNNNNNNNNNNNNNNNNNNNNNNNNNNNNNNNNNNNNNNNNNNNNN
NNNNNNNNNNNNNNNNNNNNNNNNNNNNNNNNNNNNNNNNNNNNNNNNNNNNNNNNNNNN
NNNNNNNNNNNNNNNNNNNNNNNNNNNNNNNNNNNNNNNNNNNNNNNNNNNNNNNNNNNN
NNNNNNNNNNNNNNNNNNNNNNNNNNNNNNNNNNNNNNNNNNNNNNNNNNNNNNNNNNNN
NNNNNNNNNNNNNNNNNNNNNNNNNNNNNNNNNNNNNNNNNNNNNNNNNNNNNNNNNNNN
NNNNNNNNNNNNNNNNNNNNNNNNNNNNNNNNNNNNNNNNNNNNNNNNNNNNNNNNNNNN
NNNNNNNNNNNNNNNNNNNNNNNNNNNNNNNNNNNNNNNNNNNNNNNNNNNNNNNNNNNN
NNNNNNNNNNNNNNNNNNNNNNNNNNNNNNNNNNNNNNNNNNNNNNNNNNNNNNNNNNNN
NNNNNNNNNNNNNNNNNNNNNNNNNNNNNNNNNNNNNNNNNNNNNNNNNNNNNNNNNNNN
NNNNNNNNNNNNNNNNNNNNNNNNNNNNNNNNNNNNNNNNNNNNNNNNNNNNNNNNNNNN
NNNNNNNNNNNNNNNNNNNNNNNNNNNNNNNNNNNNNNNNNNNNNNNNNNNNNNNNNNNN
NNNNNNNNNNNNNNNNNNNNNNNNNNNNNNNNNNNNNNNNNNNNNNNNNNNNNNNNNNNN
NNNNNNNNNNNNNNNNNNNNNNNNNNNNNNNNNNNNNNNNNNNNNNNNNNNNNNNNNNNN
NNNNNNNNNNNNNNNNNNNNNNNNNNNNNNNNNNNNNNNNNNNNNNNNNNNNNNNNNNNN
NNNNNNNNNNNNNNNNNNNNNNNNNNNNNNNNNNNNNNNNNNNNNNNNNNNNNNNNNNNN
NNNNNNNNNNNNNNNNNNNNNNNNNNNNNNNNNNNNNNNNNNNNNNNNNNNNNNNNNNNN
NNNNNNNNNNNNNNNNNNNNNNNNNNNNNNNNNNNNNNNNNNNNNNNNNNNNNNNNNNNN
NNNNNNNNNNNNNNNNNNNNNNNNNNNNNNNNNNNNNNNNNNNNNNNNNNNNNNNNNNNN
NNNNNNNNNNNNNNNNNNNNNNNNNNNNNNNNNNNNNNNNNNNNNNNNNNNNNNNNNNNN
NNNNNNNNNNNNNNNNNNNNNNNNNNNNNNNNNNNNNNNNNNNNNNNNNNNNNNNNNNNN
NNNNNNNNNNNNNNNNNNNNNNNNNNNNNNNNNNNNNNNNNNNNNNNNNNNNNNNNNNNN
NNNNNNNNNNNNNNNNNNNNNNNNNNNNNNNNNNNNNNNNNNNNNNNNNNNNNNNNNNNN
NNNNNNNNNNNNNNNNNNNNNNNNNNNNNNNNNNNNNNNNNNNNNNNNNNNNNNNNNNNN
NNNNNNNNNNNNNNNNNNNNNNNNNNNNNNNNNNNNNNNNNNNNNNNNNNNNNNNNNNNN
NNNNNNNNNNNNNNNNNNNNNNNNNNNNNNNNNNNNNNNNNNNNNNNNNNNNNNNNNNNN
NNNNNNNNNNNNNNNNNNNNNNNNNNNNNNNNNNNNNNNNNNNNNNNNNNNNNNNNNNNN
NNNNNNNNNNNNNNNNNNNNNNNNNNNNNNNNNNNNNNNNNNNNNNNNNNNNNNNNNNNN
NNNNNNNNNNNNNNNNNNNNNNNNNNNNNNNNNNNNNNNNNNNNNNNNNNNNNNNNNNNN
NNNNNNNNNNNNNNNNNNNNNNNNNNNNNNNNNNNNNNNNNNNNNNNNNNNNNNNNNNNN
NNNNNNNNNNNNNNNNNNNNNNNNNNNNNNNNNNNNNNNNNNNNNNNNNNNNNNNNNNNN
NNNNNNNNNNNNNNNNNNNNNNNNNNNNNNNNNNNNNNNNNNNNNNNNNNNNNNNNNNNN
NNNNNNNNNNNNNNNNNNNNNNNNNNNNNNNNNNNNNNNNNNNNNNNNNNNNNNNNNNNN
NNNNNNNNNNNNNNNNNNNNNNNNNNNNNNNNNNNNNNNNNNNNNNNNNNNNNNNNNNNN
NNNNNNNNNNNNNNNNNNNNNNNNNNNNNNNNNNNNNNNNNNNNNNNNNNNNNNNNNNNN
NNNNNNNNNNNNNNNNNNNNNNNNNNNNNNNNNNNNNNNNNNNNNNNNNNNNNNNNNNNN
NNNNNNNNNNNNNNNNNNNNNNNNNNNNNNNNNNNNNNNNNNNNNNNNNNNNNNNNNNNN
NNNNNNNNNNNNNNNNNNNNNNNNNNNNNNNNNNNNNNNNNNNNNNNNNNNNN-------
------------------------------------------------------------
------------------------------------------------------------
------------------------------------------------------------
------------------------------------------------------------
------------------------------------------------------------
------------------------------------------------------------
------------------------------------------------------------
---------------------
>Pseudophilotes abencerragus BPAL2594-14 MH235106 Israel
NNNNNNNNNNNNNNNNNNNNNNNNNNNNNNNNNNNNNNNNNNNNNNNNNNNNNNNNNNNN
NNNNNNNNNNNNNNNNNNNNNNNNNNNNNNNNNNNNNNNNNNNNNNNNNNNNNNNNNNNN
NNNNNNNNNNNNNNNNNNNNNNNNNNNNNNNNNNNNNNNNNNNNNNNNNNNNNNNNNNNN
NNNNNNNNNNNNNNNNNNNNNNNNNNNNNNNNNNNNNNNNNNNNNNNNNNNNNNNNNNNN
NNNNNNNNNNNNNNNNNNNNNNNNNNNNNNNNNNNNNNNNNNNNNNNNNNNNNNNNNNNN
NNNNNNNNNNNNNNNNNNNNNNNNNNNNNNNNNNNNNNNNNNNNNNNNNNNNNNNNNNNN
NNNNNNNNNNNNNNNNNNNNNNNNNNNNNNNNNNNNNNNNNNNNNNNNNNNNNNNNNNNN
NNNNNNNNNNNNNNNNNNNNNNNNNNNNNNNNNNNNNNNNNNNNNNNNNNNNNNNNNNNN
NNNNNNNNNNNNNNNNNNNNNNNNNNNNNNNNNNNNNNNNNNNNNNNNNNNNNNNNNNNN
NNNNNNNNNNNNNNNNNNNNNNNNNNNNNNNNNNNNNNNNNNNNNNNNNNNNNNNNNNNN
NNNNNNNNNNNNNNNNNNNNNNNNNNNNNNNNNNNNNNNNNNNNNNNNNNNNNNNNNNNN
NNNNNNNNNNNNNNNNNNNNNNNNNNNNNNNNNNNNNNNNNNNNNNNNNNNNNNNNNNNN
NNNNNNNNNNNNNNNNNNNNNNNNNNNNNNNNNNNNNNNNNNNNNNNNNNNNNNNNNNNN
NNNNNNNNNNNNNNNNNNNNNNNNNNNNNNNNNNNNNNNNACTTTATATTTTATTTTTGG
AATTTGAGCAGGAATATTAGGAACATCTTTAAGAATTTTAATTCGTATAGAATTAGGAAC
ACCTGGATCCTTAATTGGAGATGATCAAATTTATAATACTATTGTAACAGCTCATGCTTT
TATTATAATTTTTTTTATAGTTATACCTATTATAATTGGAGGATTTGGAAATTGATTAGT
ACCTTTAATATTAGGAGCACCTGATATAGCATTTCCACGAATAAATAATATAAGATTTTG
ATTATTACCTCCATCATTAATATTATTAATTTCAAGTAGAATTGTAGAAAATGGAGCAGG
AACAGGATGAACAGTGTACCCCCCACTTTCATCTAATATTGCCCATAGAGGTTCATCTGT
TGATTTAGCAATTTTTTCTCTTCATTTAGCAGGAATTTCATCAATTTTAGGAGCAATTAA
TTTTATTACTACAATTATTAATATACGAGTAAATAATTTATCATTTGATCAAATATCATT
ATTTATTTGAGCAGTAGGTATTACAGCATTATTATTATTATTATCTTTACCTGTTTTAGC
GGGTGCTATTACTATATTACTAACAGATCGAAATCTTAATACTTCTTTTTTTGATCCTGC
CGGTGGAGGAGATCCAATTTTATATCAACATTTANNNNNNNNNNNNNNNNNNNNNNNNNN
NNNNNNNNNNNNNNNNNNNNNNNNNNNNNNNNNNNNNNNNNNNNNNNNNNNNNNNNNNNN
NNNNNNNNNNNNNNNNNNNNNNNNNNNNNNNNNNNNNNNNNNNNNNNNNNNNNNNNNNNN
NNNNNNNNNNNNNNNNNNNNNNNNNNNNNNNNNNNNNNNNNNNNNNNNNNNNNNNNNNNN
NNNNNNNNNNNNNNNNNNNNNNNNNNNNNNNNNNNNNNNNNNNNNNNNNNNNNNNNNNNN
NNNNNNNNNNNNNNNNNNNNNNNNNNNNNNNNNNNNNNNNNNNNNNNNNNNNNNNNNNNN
NNNNNNNNNNNNNNNNNNNNNNNNNNNNNNNNNNNNNNNNNNNNNNNNNNNNNNNNNNNN
NNNNNNNNNNNNNNNNNNNNNNNNNNNNNNNNNNNNNNNNNNNNNNNNNNNNNNNNNNNN
NNNNNNNNNNNNNNNNNNNNNNNNNNNNNNNNNNNNNNNNNNNNNNNNNNNNNNNNNNNN
NNNNNNNNNNNNNNNNNNNNNNNNNNNNNNNNNNNNNNNNNNNNNNNNNNNNNNNNNNNN
NNNNNNNNNNNNNNNNNNNNNNNNNNNNNNNNNNNNNNNNNNNNNNNNNNNNNNNNNNNN
NNNNNNNNNNNNNNNNNNNNNNNNNNNNNNNNNNNNNNNNNNNNNNNNNNNNNNNNNNNN
NNNNNNNNNNNNNNNNNNNNNNNNNNNNNNNNNNNNNNNNNNNNNNNNNNNNNNNNNNNN
NNNNNNNNNNNNNNNNNNNNNNNNNNNNNNNNNNNNNNNNNNNNNNNNNNNNNNNNNNNN
NNNNNNNNNNNNNNNNNNNNNNNNNNNNNNNNNNNNNNNNNNNNNNNNNNNNNNNNNNNN
NNNNNNNNNNNNNNNNNNNNNNNNNNNNNNNNNNNNNNNNNNNNNNNNNNNNNNNNNNNN
NNNNNNNNNNNNNNNNNNNNNNNNNNNNNNNNNNNNNNNNNNNNNNNNNNNNNNNNNNNN
NNNNNNNNNNNNNNNNNNNNNNNNNNNNNNNNNNNNNNNNNNNNNNNNNNNNNNNNNNNN
NNNNNNNNNNNNNNNNNNNNNNNNNNNNNNNNNNNNNNNNNNNNNNNNNNNNNNNNNNNN
NNNNNNNNNNNNNNNNNNNNNNNNNNNNNNNNNNNNNNNNNNNNNNNNNNNNNNNNNNNN
NNNNNNNNNNNNNNNNNNNNNNNNNNNNNNNNNNNNNNNNNNNNNNNNNNNNNNNNNNNN
NNNNNNNNNNNNNNNNNNNNNNNNNNNNNNNNNNNNNNNNNNNNNNNNNNNNNNNNNNNN
NNNNNNNNNNNNNNNNNNNNNNNNNNNNNNNNNNNNNNNNNNNNNNNNNNNNNNNNNNNN
NNNNNNNNNNNNNNNNNNNNNNNNNNNNNNNNNNNNNNNNNNNNNNNNNNNNNNNNNNNN
NNNNNNNNNNNNNNNNNNNNNNNNNNNNNNNNNNNNNNNNNNNNNNNNNNNNNNNNNNNN
NNNNNNNNNNNNNNNNNNNNNNNNNNNNNNNNNNNNNNNNNNNNNNNNNNNNNNNNNNNN
NNNNNNNNNNNNNNNNNNNNNNNNNNNNNNNNNNNNNNNNNNNNNNNNNNNNNNNNNNNN
NNNNNNNNNNNNNNNNNNNNNNNNNNNNNNNNNNNNNNNNNNNNNNNNNNNNNNNNNNNN
NNNNNNNNNNNNNNNNNNNNNNNNNNNNNNNNNNNNNNNNNNNNNNNNNNNNNNNNNNNN
NNNNNNNNNNNNNNNNNNNNNNNNNNNNNNNNNNNNNNNNNNNNNNNNNNNNNNNNNNNN
NNNNNNNNNNNNNNNNNNNNNNNNNNNNNNNNNNNNNNNNNNNNNNNNNNNNNNNNNNNN
NNNNNNNNNNNNNNNNNNNNNNNNNNNNNNNNNNNNNNNNNNNNNNNNNNNNNNNNNNNN
NNNNNNNNNNNNNNNNNNNNNNNNNNNNNNNNNNNNNNNNNNNNNNNNNNNNNNNNNNNN
NNNNNNNNNNNNNNNNNNNNNNNNNNNNNNNNNNNNNNNNNNNNNNNNNNNNNNNNNNNN
NNNNNNNNNNNNNNNNNNNNNNNNNNNNNNNNNNNNNNNNNNNNNNNNNNNNNNNNNNNN
NNNNNNNNNNNNNNNNNNNNNNNNNNNNNNNNNNNNNNNNNNNNNNNNNNNNNNNNNNNN
NNNNNNNNNNNNNNNNNNNNNNNNNNNNNNNNNNNNNNNNNNNNNNNNNNNNNNNNNNNN
NNNNNNNNNNNNNNNNNNNNNNNNNNNNNNNNNNNNNNNNNNNNNNNNNNNNNNNNNNNN
NNNNNNNNNNNNNNNNNNNNNNNNNNNNNNNNNNNNNNNNNNNNNNNNNNNNNNNNNNNN
NNNNNNNNNNNNNNNNNNNNNNNNNNNNNNNNNNNNNNNNNNNNNNNNNNNNNNNNNNNN
NNNNNNNNNNNNNNNNNNNNNNNNNNNNNNNNNNNNNNNNNNNNNNNNNNNNNNNNNNNN
NNNNNNNNNNNNNNNNNNNNNNNNNNNNNNNNNNNNNNNNNNNNNNNNNNNNNNNNNNNN
NNNNNNNNNNNNNNNNNNNNNNNNNNNNNNNNNNNNNNNNNNNNNNNNNNNNNNNNNNNN
NNNNNNNNNNNNNNNNNNNNNNNNNNNNNNNNNNNNNNNNNNNNNNNNNNNNNNNNNNNN
NNNNNNNNNNNNNNNNNNNNNNNNNNNNNNNNNNNNNNNNNNNNNNNNNNNNNNNNNNNN
NNNNNNNNNNNNNNNNNNNNNNNNNNNNNNNNNNNNNNNNNNNNNNNNNNNNNNNNNNNN
NNNNNNNNNNNNNNNNNNNNNNNNNNNNNNNNNNNNNNNNNNNNNNNNNNNNNNNNNNNN
NNNNNNNNNNNNNNNNNNNNNNNNNNNNNNNNNNNNNNNNNNNNNNNNNNNNNNNNNNNN
NNNNNNNNNNNNNNNNNNNNNNNNNNNNNNNNNNNNNNNNNNNNNNNNNNNNNNNNNNNN
NNNNNNNNNNNNNNNNNNNNNNNNNNNNNNNNNNNNNNNNNNNNNNNNNNNNNNNNNNNN
NNNNNNNNNNNNNNNNNNNNNNNNNNNNNNNNNNNNNNNNNNNNNNNNNNNNNNNNNNNN
NNNNNNNNNNNNNNNNNNNNNNNNNNNNNNNNNNNNNNNNNNNNNNNNNNNNNNNNNNNN
NNNNNNNNNNNNNNNNNNNNNNNNNNNNNNNNNNNNNNNNNNNNNNNNNNNNNNNNNNNN
NNNNNNNNNNNNNNNNNNNNNNNNNNNNNNNNNNNNNNNNNNNNNNNNNNNNNNNNNNNN
NNNNNNNNNNNNNNNNNNNNNNNNNNNNNNNNNNNNNNNNNNNNNNNNNNNNNNNNNNNN
NNNNNNNNNNNNNNNNNNNNNNNNNNNNNNNNNNNNNNNNNNNNNNNNNNNNNNNNNNNN
NNNNNNNNNNNNNNNNNNNNNNNNNNNNNNNNNNNNNNNNNNNNNNNNNNNNN-------
------------------------------------------------------------
------------------------------------------------------------
------------------------------------------------------------
------------------------------------------------------------
------------------------------------------------------------
------------------------------------------------------------
------------------------------------------------------------
---------------------
>Pseudophilotes abencerragus BPAL2595-14 MH235084 Israel
NNNNNNNNNNNNNNNNNNNNNNNNNNNNNNNNNNNNNNNNNNNNNNNNNNNNNNNNNNNN
NNNNNNNNNNNNNNNNNNNNNNNNNNNNNNNNNNNNNNNNNNNNNNNNNNNNNNNNNNNN
NNNNNNNNNNNNNNNNNNNNNNNNNNNNNNNNNNNNNNNNNNNNNNNNNNNNNNNNNNNN
NNNNNNNNNNNNNNNNNNNNNNNNNNNNNNNNNNNNNNNNNNNNNNNNNNNNNNNNNNNN
NNNNNNNNNNNNNNNNNNNNNNNNNNNNNNNNNNNNNNNNNNNNNNNNNNNNNNNNNNNN
NNNNNNNNNNNNNNNNNNNNNNNNNNNNNNNNNNNNNNNNNNNNNNNNNNNNNNNNNNNN
NNNNNNNNNNNNNNNNNNNNNNNNNNNNNNNNNNNNNNNNNNNNNNNNNNNNNNNNNNNN
NNNNNNNNNNNNNNNNNNNNNNNNNNNNNNNNNNNNNNNNNNNNNNNNNNNNNNNNNNNN
NNNNNNNNNNNNNNNNNNNNNNNNNNNNNNNNNNNNNNNNNNNNNNNNNNNNNNNNNNNN
NNNNNNNNNNNNNNNNNNNNNNNNNNNNNNNNNNNNNNNNNNNNNNNNNNNNNNNNNNNN
NNNNNNNNNNNNNNNNNNNNNNNNNNNNNNNNNNNNNNNNNNNNNNNNNNNNNNNNNNNN
NNNNNNNNNNNNNNNNNNNNNNNNNNNNNNNNNNNNNNNNNNNNNNNNNNNNNNNNNNNN
NNNNNNNNNNNNNNNNNNNNNNNNNNNNNNNNNNNNNNNNNNNNNNNNNNNNNNNNNNNN
NNNNNNNNNNNNNNNNNNNNNNNNNNNNNNNNNNNNNNNNACTTTATATTTTATTTTTGG
GATTTGAGCAGGAATATTAGGAACATCTTTAAGAATTTTAATTCGTATAGAATTAGGAAC
ACCTGGATCCTTAATTGGAGATGATCAAATTTATAATACTATTGTAACAGCTCATGCTTT
TATTATAATTTTTTTTATAGTTATACCTATTATAATTGGAGGATTTGGAAATTGATTAGT
ACCTTTAATATTAGGAGCACCTGATATAGCATTTCCACGAATAAATAATATAAGATTTTG
ATTATTACCTCCATCATTAATATTATTAATTTCAAGTAGAATTGTAGAAAATGGAGCAGG
AACAGGATGAACAGTGTACCCCCCACTTTCATCTAATATTGCCCATAGAGGTTCATCTGT
TGATTTAGCAATTTTTTCTCTTCATTTAGCAGGAATTTCATCAATTTTAGGAGCAATTAA
TTTTATTACTACAATTATTAATATACGAGTAAATAATTTATCATTTGATCAAATATCATT
ATTTATTTGAGCAGTAGGTATTACAGCATTATTATTATTATTATCTTTACCTGTTTTAGC
GGGTGCTATTACTATATTACTAACAGATCGAAATCTTAATACTTCTTTTTTTGATCCTGC
CGGTGGAGGAGATCCAATTTTATATCAACATTTANNNNNNNNNNNNNNNNNNNNNNNNNN
NNNNNNNNNNNNNNNNNNNNNNNNNNNNNNNNNNNNNNNNNNNNNNNNNNNNNNNNNNNN
NNNNNNNNNNNNNNNNNNNNNNNNNNNNNNNNNNNNNNNNNNNNNNNNNNNNNNNNNNNN
NNNNNNNNNNNNNNNNNNNNNNNNNNNNNNNNNNNNNNNNNNNNNNNNNNNNNNNNNNNN
NNNNNNNNNNNNNNNNNNNNNNNNNNNNNNNNNNNNNNNNNNNNNNNNNNNNNNNNNNNN
NNNNNNNNNNNNNNNNNNNNNNNNNNNNNNNNNNNNNNNNNNNNNNNNNNNNNNNNNNNN
NNNNNNNNNNNNNNNNNNNNNNNNNNNNNNNNNNNNNNNNNNNNNNNNNNNNNNNNNNNN
NNNNNNNNNNNNNNNNNNNNNNNNNNNNNNNNNNNNNNNNNNNNNNNNNNNNNNNNNNNN
NNNNNNNNNNNNNNNNNNNNNNNNNNNNNNNNNNNNNNNNNNNNNNNNNNNNNNNNNNNN
NNNNNNNNNNNNNNNNNNNNNNNNNNNNNNNNNNNNNNNNNNNNNNNNNNNNNNNNNNNN
NNNNNNNNNNNNNNNNNNNNNNNNNNNNNNNNNNNNNNNNNNNNNNNNNNNNNNNNNNNN
NNNNNNNNNNNNNNNNNNNNNNNNNNNNNNNNNNNNNNNNNNNNNNNNNNNNNNNNNNNN
NNNNNNNNNNNNNNNNNNNNNNNNNNNNNNNNNNNNNNNNNNNNNNNNNNNNNNNNNNNN
NNNNNNNNNNNNNNNNNNNNNNNNNNNNNNNNNNNNNNNNNNNNNNNNNNNNNNNNNNNN
NNNNNNNNNNNNNNNNNNNNNNNNNNNNNNNNNNNNNNNNNNNNNNNNNNNNNNNNNNNN
NNNNNNNNNNNNNNNNNNNNNNNNNNNNNNNNNNNNNNNNNNNNNNNNNNNNNNNNNNNN
NNNNNNNNNNNNNNNNNNNNNNNNNNNNNNNNNNNNNNNNNNNNNNNNNNNNNNNNNNNN
NNNNNNNNNNNNNNNNNNNNNNNNNNNNNNNNNNNNNNNNNNNNNNNNNNNNNNNNNNNN
NNNNNNNNNNNNNNNNNNNNNNNNNNNNNNNNNNNNNNNNNNNNNNNNNNNNNNNNNNNN
NNNNNNNNNNNNNNNNNNNNNNNNNNNNNNNNNNNNNNNNNNNNNNNNNNNNNNNNNNNN
NNNNNNNNNNNNNNNNNNNNNNNNNNNNNNNNNNNNNNNNNNNNNNNNNNNNNNNNNNNN
NNNNNNNNNNNNNNNNNNNNNNNNNNNNNNNNNNNNNNNNNNNNNNNNNNNNNNNNNNNN
NNNNNNNNNNNNNNNNNNNNNNNNNNNNNNNNNNNNNNNNNNNNNNNNNNNNNNNNNNNN
NNNNNNNNNNNNNNNNNNNNNNNNNNNNNNNNNNNNNNNNNNNNNNNNNNNNNNNNNNNN
NNNNNNNNNNNNNNNNNNNNNNNNNNNNNNNNNNNNNNNNNNNNNNNNNNNNNNNNNNNN
NNNNNNNNNNNNNNNNNNNNNNNNNNNNNNNNNNNNNNNNNNNNNNNNNNNNNNNNNNNN
NNNNNNNNNNNNNNNNNNNNNNNNNNNNNNNNNNNNNNNNNNNNNNNNNNNNNNNNNNNN
NNNNNNNNNNNNNNNNNNNNNNNNNNNNNNNNNNNNNNNNNNNNNNNNNNNNNNNNNNNN
NNNNNNNNNNNNNNNNNNNNNNNNNNNNNNNNNNNNNNNNNNNNNNNNNNNNNNNNNNNN
NNNNNNNNNNNNNNNNNNNNNNNNNNNNNNNNNNNNNNNNNNNNNNNNNNNNNNNNNNNN
NNNNNNNNNNNNNNNNNNNNNNNNNNNNNNNNNNNNNNNNNNNNNNNNNNNNNNNNNNNN
NNNNNNNNNNNNNNNNNNNNNNNNNNNNNNNNNNNNNNNNNNNNNNNNNNNNNNNNNNNN
NNNNNNNNNNNNNNNNNNNNNNNNNNNNNNNNNNNNNNNNNNNNNNNNNNNNNNNNNNNN
NNNNNNNNNNNNNNNNNNNNNNNNNNNNNNNNNNNNNNNNNNNNNNNNNNNNNNNNNNNN
NNNNNNNNNNNNNNNNNNNNNNNNNNNNNNNNNNNNNNNNNNNNNNNNNNNNNNNNNNNN
NNNNNNNNNNNNNNNNNNNNNNNNNNNNNNNNNNNNNNNNNNNNNNNNNNNNNNNNNNNN
NNNNNNNNNNNNNNNNNNNNNNNNNNNNNNNNNNNNNNNNNNNNNNNNNNNNNNNNNNNN
NNNNNNNNNNNNNNNNNNNNNNNNNNNNNNNNNNNNNNNNNNNNNNNNNNNNNNNNNNNN
NNNNNNNNNNNNNNNNNNNNNNNNNNNNNNNNNNNNNNNNNNNNNNNNNNNNNNNNNNNN
NNNNNNNNNNNNNNNNNNNNNNNNNNNNNNNNNNNNNNNNNNNNNNNNNNNNNNNNNNNN
NNNNNNNNNNNNNNNNNNNNNNNNNNNNNNNNNNNNNNNNNNNNNNNNNNNNNNNNNNNN
NNNNNNNNNNNNNNNNNNNNNNNNNNNNNNNNNNNNNNNNNNNNNNNNNNNNNNNNNNNN
NNNNNNNNNNNNNNNNNNNNNNNNNNNNNNNNNNNNNNNNNNNNNNNNNNNNNNNNNNNN
NNNNNNNNNNNNNNNNNNNNNNNNNNNNNNNNNNNNNNNNNNNNNNNNNNNNNNNNNNNN
NNNNNNNNNNNNNNNNNNNNNNNNNNNNNNNNNNNNNNNNNNNNNNNNNNNNNNNNNNNN
NNNNNNNNNNNNNNNNNNNNNNNNNNNNNNNNNNNNNNNNNNNNNNNNNNNNNNNNNNNN
NNNNNNNNNNNNNNNNNNNNNNNNNNNNNNNNNNNNNNNNNNNNNNNNNNNNNNNNNNNN
NNNNNNNNNNNNNNNNNNNNNNNNNNNNNNNNNNNNNNNNNNNNNNNNNNNNNNNNNNNN
NNNNNNNNNNNNNNNNNNNNNNNNNNNNNNNNNNNNNNNNNNNNNNNNNNNNNNNNNNNN
NNNNNNNNNNNNNNNNNNNNNNNNNNNNNNNNNNNNNNNNNNNNNNNNNNNNNNNNNNNN
NNNNNNNNNNNNNNNNNNNNNNNNNNNNNNNNNNNNNNNNNNNNNNNNNNNNNNNNNNNN
NNNNNNNNNNNNNNNNNNNNNNNNNNNNNNNNNNNNNNNNNNNNNNNNNNNNNNNNNNNN
NNNNNNNNNNNNNNNNNNNNNNNNNNNNNNNNNNNNNNNNNNNNNNNNNNNNNNNNNNNN
NNNNNNNNNNNNNNNNNNNNNNNNNNNNNNNNNNNNNNNNNNNNNNNNNNNNNNNNNNNN
NNNNNNNNNNNNNNNNNNNNNNNNNNNNNNNNNNNNNNNNNNNNNNNNNNNNNNNNNNNN
NNNNNNNNNNNNNNNNNNNNNNNNNNNNNNNNNNNNNNNNNNNNNNNNNNNNNNNNNNNN
NNNNNNNNNNNNNNNNNNNNNNNNNNNNNNNNNNNNNNNNNNNNNNNNNNNNN-------
------------------------------------------------------------
------------------------------------------------------------
------------------------------------------------------------
------------------------------------------------------------
------------------------------------------------------------
------------------------------------------------------------
------------------------------------------------------------
---------------------
>Pseudophilotes vicrama BPAL2625-14 MH235143 Israel Avivim
NNNNNNNNNNNNNNNNNNNNNNNNNNNNNNNNNNNNNNNNNNNNNNNNNNNNNNNNNNNN
NNNNNNNNNNNNNNNNNNNNNNNNNNNNNNNNNNNNNNNNNNNNNNNNNNNNNNNNNNNN
NNNNNNNNNNNNNNNNNNNNNNNNNNNNNNNNNNNNNNNNNNNNNNNNNNNNNNNNNNNN
NNNNNNNNNNNNNNNNNNNNNNNNNNNNNNNNNNNNNNNNNNNNNNNNNNNNNNNNNNNN
NNNNNNNNNNNNNNNNNNNNNNNNNNNNNNNNNNNNNNNNNNNNNNNNNNNNNNNNNNNN
NNNNNNNNNNNNNNNNNNNNNNNNNNNNNNNNNNNNNNNNNNNNNNNNNNNNNNNNNNNN
NNNNNNNNNNNNNNNNNNNNNNNNNNNNNNNNNNNNNNNNNNNNNNNNNNNNNNNNNNNN
NNNNNNNNNNNNNNNNNNNNNNNNNNNNNNNNNNNNNNNNNNNNNNNNNNNNNNNNNNNN
NNNNNNNNNNNNNNNNNNNNNNNNNNNNNNNNNNNNNNNNNNNNNNNNNNNNNNNNNNNN
NNNNNNNNNNNNNNNNNNNNNNNNNNNNNNNNNNNNNNNNNNNNNNNNNNNNNNNNNNNN
NNNNNNNNNNNNNNNNNNNNNNNNNNNNNNNNNNNNNNNNNNNNNNNNNNNNNNNNNNNN
NNNNNNNNNNNNNNNNNNNNNNNNNNNNNNNNNNNNNNNNNNNNNNNNNNNNNNNNNNNN
NNNNNNNNNNNNNNNNNNNNNNNNNNNNNNNNNNNNNNNNNNNNNNNNNNNNNNNNNNNN
NNNNNNNNNNNNNNNNNNNNNNNNNNNNNNNNNNNNNNNNACTTTATATTTTATTTTTGG
AATTTGAGCAGGAATATTAGGAACATCTTTAAGAATTTTAATTCGTATAGAATTAGGAAC
ACCTGGATCTTTAATTGGAGATGATCAAATTTATAATACTATTGTAACAGCTCATGCTTT
TATTATAATTTTTTTTATAGTTATACCTATTATAATTGGAGGATTTGGAAATTGACTAGT
ACCTTTAATATTAGGAGCACCTGATATAGCATTTCCACGAATAAATAACATAAGATTTTG
ATTATTACCTCCATCATTAATATTATTAATTTCAAGTAGAATTGTAGAAAATGGAGCAGG
AACAGGATGAACAGTGTACCCCCCACTTTCATCTAATATTGCCCATAGAGGATCATCTGT
TGATTTAGCAATTTTTTCACTTCATTTAGCAGGAATTTCATCAATTTTAGGAGCAATTAA
TTTTATTACTACAATTATTAATATACGAGTAAATAATTTATCATTTGATCAAATATCATT
ATTTATTTGAGCAGTAGGTATTACAGCATTATTATTATTACTATCTTTACCTGTTTTAGC
AGGTGCTATTACTATATTATTAACAGATCGAAATCTTAATACCTCTTTCTTTGATCCTGC
TGGAGGAGGAGATCCAATTCTATATCAACATTTANNNNNNNNNNNNNNNNNNNNNNNNNN
NNNNNNNNNNNNNNNNNNNNNNNNNNNNNNNNNNNNNNNNNNNNNNNNNNNNNNNNNNNN
NNNNNNNNNNNNNNNNNNNNNNNNNNNNNNNNNNNNNNNNNNNNNNNNNNNNNNNNNNNN
NNNNNNNNNNNNNNNNNNNNNNNNNNNNNNNNNNNNNNNNNNNNNNNNNNNNNNNNNNNN
NNNNNNNNNNNNNNNNNNNNNNNNNNNNNNNNNNNNNNNNNNNNNNNNNNNNNNNNNNNN
NNNNNNNNNNNNNNNNNNNNNNNNNNNNNNNNNNNNNNNNNNNNNNNNNNNNNNNNNNNN
NNNNNNNNNNNNNNNNNNNNNNNNNNNNNNNNNNNNNNNNNNNNNNNNNNNNNNNNNNNN
NNNNNNNNNNNNNNNNNNNNNNNNNNNNNNNNNNNNNNNNNNNNNNNNNNNNNNNNNNNN
NNNNNNNNNNNNNNNNNNNNNNNNNNNNNNNNNNNNNNNNNNNNNNNNNNNNNNNNNNNN
NNNNNNNNNNNNNNNNNNNNNNNNNNNNNNNNNNNNNNNNNNNNNNNNNNNNNNNNNNNN
NNNNNNNNNNNNNNNNNNNNNNNNNNNNNNNNNNNNNNNNNNNNNNNNNNNNNNNNNNNN
NNNNNNNNNNNNNNNNNNNNNNNNNNNNNNNNNNNNNNNNNNNNNNNNNNNNNNNNNNNN
NNNNNNNNNNNNNNNNNNNNNNNNNNNNNNNNNNNNNNNNNNNNNNNNNNNNNNNNNNNN
NNNNNNNNNNNNNNNNNNNNNNNNNNNNNNNNNNNNNNNNNNNNNNNNNNNNNNNNNNNN
NNNNNNNNNNNNNNNNNNNNNNNNNNNNNNNNNNNNNNNNNNNNNNNNNNNNNNNNNNNN
NNNNNNNNNNNNNNNNNNNNNNNNNNNNNNNNNNNNNNNNNNNNNNNNNNNNNNNNNNNN
NNNNNNNNNNNNNNNNNNNNNNNNNNNNNNNNNNNNNNNNNNNNNNNNNNNNNNNNNNNN
NNNNNNNNNNNNNNNNNNNNNNNNNNNNNNNNNNNNNNNNNNNNNNNNNNNNNNNNNNNN
NNNNNNNNNNNNNNNNNNNNNNNNNNNNNNNNNNNNNNNNNNNNNNNNNNNNNNNNNNNN
NNNNNNNNNNNNNNNNNNNNNNNNNNNNNNNNNNNNNNNNNNNNNNNNNNNNNNNNNNNN
NNNNNNNNNNNNNNNNNNNNNNNNNNNNNNNNNNNNNNNNNNNNNNNNNNNNNNNNNNNN
NNNNNNNNNNNNNNNNNNNNNNNNNNNNNNNNNNNNNNNNNNNNNNNNNNNNNNNNNNNN
NNNNNNNNNNNNNNNNNNNNNNNNNNNNNNNNNNNNNNNNNNNNNNNNNNNNNNNNNNNN
NNNNNNNNNNNNNNNNNNNNNNNNNNNNNNNNNNNNNNNNNNNNNNNNNNNNNNNNNNNN
NNNNNNNNNNNNNNNNNNNNNNNNNNNNNNNNNNNNNNNNNNNNNNNNNNNNNNNNNNNN
NNNNNNNNNNNNNNNNNNNNNNNNNNNNNNNNNNNNNNNNNNNNNNNNNNNNNNNNNNNN
NNNNNNNNNNNNNNNNNNNNNNNNNNNNNNNNNNNNNNNNNNNNNNNNNNNNNNNNNNNN
NNNNNNNNNNNNNNNNNNNNNNNNNNNNNNNNNNNNNNNNNNNNNNNNNNNNNNNNNNNN
NNNNNNNNNNNNNNNNNNNNNNNNNNNNNNNNNNNNNNNNNNNNNNNNNNNNNNNNNNNN
NNNNNNNNNNNNNNNNNNNNNNNNNNNNNNNNNNNNNNNNNNNNNNNNNNNNNNNNNNNN
NNNNNNNNNNNNNNNNNNNNNNNNNNNNNNNNNNNNNNNNNNNNNNNNNNNNNNNNNNNN
NNNNNNNNNNNNNNNNNNNNNNNNNNNNNNNNNNNNNNNNNNNNNNNNNNNNNNNNNNNN
NNNNNNNNNNNNNNNNNNNNNNNNNNNNNNNNNNNNNNNNNNNNNNNNNNNNNNNNNNNN
NNNNNNNNNNNNNNNNNNNNNNNNNNNNNNNNNNNNNNNNNNNNNNNNNNNNNNNNNNNN
NNNNNNNNNNNNNNNNNNNNNNNNNNNNNNNNNNNNNNNNNNNNNNNNNNNNNNNNNNNN
NNNNNNNNNNNNNNNNNNNNNNNNNNNNNNNNNNNNNNNNNNNNNNNNNNNNNNNNNNNN
NNNNNNNNNNNNNNNNNNNNNNNNNNNNNNNNNNNNNNNNNNNNNNNNNNNNNNNNNNNN
NNNNNNNNNNNNNNNNNNNNNNNNNNNNNNNNNNNNNNNNNNNNNNNNNNNNNNNNNNNN
NNNNNNNNNNNNNNNNNNNNNNNNNNNNNNNNNNNNNNNNNNNNNNNNNNNNNNNNNNNN
NNNNNNNNNNNNNNNNNNNNNNNNNNNNNNNNNNNNNNNNNNNNNNNNNNNNNNNNNNNN
NNNNNNNNNNNNNNNNNNNNNNNNNNNNNNNNNNNNNNNNNNNNNNNNNNNNNNNNNNNN
NNNNNNNNNNNNNNNNNNNNNNNNNNNNNNNNNNNNNNNNNNNNNNNNNNNNNNNNNNNN
NNNNNNNNNNNNNNNNNNNNNNNNNNNNNNNNNNNNNNNNNNNNNNNNNNNNNNNNNNNN
NNNNNNNNNNNNNNNNNNNNNNNNNNNNNNNNNNNNNNNNNNNNNNNNNNNNNNNNNNNN
NNNNNNNNNNNNNNNNNNNNNNNNNNNNNNNNNNNNNNNNNNNNNNNNNNNNNNNNNNNN
NNNNNNNNNNNNNNNNNNNNNNNNNNNNNNNNNNNNNNNNNNNNNNNNNNNNNNNNNNNN
NNNNNNNNNNNNNNNNNNNNNNNNNNNNNNNNNNNNNNNNNNNNNNNNNNNNNNNNNNNN
NNNNNNNNNNNNNNNNNNNNNNNNNNNNNNNNNNNNNNNNNNNNNNNNNNNNNNNNNNNN
NNNNNNNNNNNNNNNNNNNNNNNNNNNNNNNNNNNNNNNNNNNNNNNNNNNNNNNNNNNN
NNNNNNNNNNNNNNNNNNNNNNNNNNNNNNNNNNNNNNNNNNNNNNNNNNNNNNNNNNNN
NNNNNNNNNNNNNNNNNNNNNNNNNNNNNNNNNNNNNNNNNNNNNNNNNNNNNNNNNNNN
NNNNNNNNNNNNNNNNNNNNNNNNNNNNNNNNNNNNNNNNNNNNNNNNNNNNNNNNNNNN
NNNNNNNNNNNNNNNNNNNNNNNNNNNNNNNNNNNNNNNNNNNNNNNNNNNNNNNNNNNN
NNNNNNNNNNNNNNNNNNNNNNNNNNNNNNNNNNNNNNNNNNNNNNNNNNNNNNNNNNNN
NNNNNNNNNNNNNNNNNNNNNNNNNNNNNNNNNNNNNNNNNNNNNNNNNNNNNNNNNNNN
NNNNNNNNNNNNNNNNNNNNNNNNNNNNNNNNNNNNNNNNNNNNNNNNNNNNNNNNNNNN
NNNNNNNNNNNNNNNNNNNNNNNNNNNNNNNNNNNNNNNNNNNNNNNNNNNNN-------
------------------------------------------------------------
------------------------------------------------------------
------------------------------------------------------------
------------------------------------------------------------
------------------------------------------------------------
------------------------------------------------------------
------------------------------------------------------------
---------------------
>Pseudophilotes vicrama BPAL2626-14 MH235094 Israel Avivim
NNNNNNNNNNNNNNNNNNNNNNNNNNNNNNNNNNNNNNNNNNNNNNNNNNNNNNNNNNNN
NNNNNNNNNNNNNNNNNNNNNNNNNNNNNNNNNNNNNNNNNNNNNNNNNNNNNNNNNNNN
NNNNNNNNNNNNNNNNNNNNNNNNNNNNNNNNNNNNNNNNNNNNNNNNNNNNNNNNNNNN
NNNNNNNNNNNNNNNNNNNNNNNNNNNNNNNNNNNNNNNNNNNNNNNNNNNNNNNNNNNN
NNNNNNNNNNNNNNNNNNNNNNNNNNNNNNNNNNNNNNNNNNNNNNNNNNNNNNNNNNNN
NNNNNNNNNNNNNNNNNNNNNNNNNNNNNNNNNNNNNNNNNNNNNNNNNNNNNNNNNNNN
NNNNNNNNNNNNNNNNNNNNNNNNNNNNNNNNNNNNNNNNNNNNNNNNNNNNNNNNNNNN
NNNNNNNNNNNNNNNNNNNNNNNNNNNNNNNNNNNNNNNNNNNNNNNNNNNNNNNNNNNN
NNNNNNNNNNNNNNNNNNNNNNNNNNNNNNNNNNNNNNNNNNNNNNNNNNNNNNNNNNNN
NNNNNNNNNNNNNNNNNNNNNNNNNNNNNNNNNNNNNNNNNNNNNNNNNNNNNNNNNNNN
NNNNNNNNNNNNNNNNNNNNNNNNNNNNNNNNNNNNNNNNNNNNNNNNNNNNNNNNNNNN
NNNNNNNNNNNNNNNNNNNNNNNNNNNNNNNNNNNNNNNNNNNNNNNNNNNNNNNNNNNN
NNNNNNNNNNNNNNNNNNNNNNNNNNNNNNNNNNNNNNNNNNNNNNNNNNNNNNNNNNNN
NNNNNNNNNNNNNNNNNNNNNNNNNNNNNNNNNNNNNNNNACTTTATATTTTATTTTTGG
AATTTGAGCAGGAATATTAGGAACATCTTTAAGAATTTTAATTCGTATAGAATTAGGAAC
ACCTGGATCTTTAATTGGAGATGATCAAATTTATAATACTATTGTAACAGCTCATGCTTT
TATTATAATTTTTTTTATAGTTATACCTATTATAATTGGAGGATTTGGAAATTGACTAGT
ACCTTTAATATTAGGAGCACCTGATATAGCATTTCCACGAATAAATAACATAAGATTTTG
ATTATTACCTCCATCATTAATATTATTAATTTCAAGTAGAATTGTAGAAAATGGAGCAGG
AACAGGATGAACAGTGTACCCCCCACTTTCATCTAATATTGCCCATAGAGGATCATCTGT
TGATTTAGCAATTTTTTCACTTCATTTAGCAGGAATTTCATCAATTTTAGGAGCAATTAA
TTTTATTACTACAATTATTAATATACGAGTAAATAATTTATCATTTGATCAAATATCATT
ATTTATTTGAGCAGTAGGTATTACAGCATTATTATTATTACTATCTTTACCTGTTTTAGC
AGGTGCTATTACTATATTATTAACAGATCGAAATCTTAATACCTCTTTCTTTGATCCTGC
TGGAGGAGGAGATCCAATTCTATATCAACATTTANNNNNNNNNNNNNNNNNNNNNNNNNN
NNNNNNNNNNNNNNNNNNNNNNNNNNNNNNNNNNNNNNNNNNNNNNNNNNNNNNNNNNNN
NNNNNNNNNNNNNNNNNNNNNNNNNNNNNNNNNNNNNNNNNNNNNNNNNNNNNNNNNNNN
NNNNNNNNNNNNNNNNNNNNNNNNNNNNNNNNNNNNNNNNNNNNNNNNNNNNNNNNNNNN
NNNNNNNNNNNNNNNNNNNNNNNNNNNNNNNNNNNNNNNNNNNNNNNNNNNNNNNNNNNN
NNNNNNNNNNNNNNNNNNNNNNNNNNNNNNNNNNNNNNNNNNNNNNNNNNNNNNNNNNNN
NNNNNNNNNNNNNNNNNNNNNNNNNNNNNNNNNNNNNNNNNNNNNNNNNNNNNNNNNNNN
NNNNNNNNNNNNNNNNNNNNNNNNNNNNNNNNNNNNNNNNNNNNNNNNNNNNNNNNNNNN
NNNNNNNNNNNNNNNNNNNNNNNNNNNNNNNNNNNNNNNNNNNNNNNNNNNNNNNNNNNN
NNNNNNNNNNNNNNNNNNNNNNNNNNNNNNNNNNNNNNNNNNNNNNNNNNNNNNNNNNNN
NNNNNNNNNNNNNNNNNNNNNNNNNNNNNNNNNNNNNNNNNNNNNNNNNNNNNNNNNNNN
NNNNNNNNNNNNNNNNNNNNNNNNNNNNNNNNNNNNNNNNNNNNNNNNNNNNNNNNNNNN
NNNNNNNNNNNNNNNNNNNNNNNNNNNNNNNNNNNNNNNNNNNNNNNNNNNNNNNNNNNN
NNNNNNNNNNNNNNNNNNNNNNNNNNNNNNNNNNNNNNNNNNNNNNNNNNNNNNNNNNNN
NNNNNNNNNNNNNNNNNNNNNNNNNNNNNNNNNNNNNNNNNNNNNNNNNNNNNNNNNNNN
NNNNNNNNNNNNNNNNNNNNNNNNNNNNNNNNNNNNNNNNNNNNNNNNNNNNNNNNNNNN
NNNNNNNNNNNNNNNNNNNNNNNNNNNNNNNNNNNNNNNNNNNNNNNNNNNNNNNNNNNN
NNNNNNNNNNNNNNNNNNNNNNNNNNNNNNNNNNNNNNNNNNNNNNNNNNNNNNNNNNNN
NNNNNNNNNNNNNNNNNNNNNNNNNNNNNNNNNNNNNNNNNNNNNNNNNNNNNNNNNNNN
NNNNNNNNNNNNNNNNNNNNNNNNNNNNNNNNNNNNNNNNNNNNNNNNNNNNNNNNNNNN
NNNNNNNNNNNNNNNNNNNNNNNNNNNNNNNNNNNNNNNNNNNNNNNNNNNNNNNNNNNN
NNNNNNNNNNNNNNNNNNNNNNNNNNNNNNNNNNNNNNNNNNNNNNNNNNNNNNNNNNNN
NNNNNNNNNNNNNNNNNNNNNNNNNNNNNNNNNNNNNNNNNNNNNNNNNNNNNNNNNNNN
NNNNNNNNNNNNNNNNNNNNNNNNNNNNNNNNNNNNNNNNNNNNNNNNNNNNNNNNNNNN
NNNNNNNNNNNNNNNNNNNNNNNNNNNNNNNNNNNNNNNNNNNNNNNNNNNNNNNNNNNN
NNNNNNNNNNNNNNNNNNNNNNNNNNNNNNNNNNNNNNNNNNNNNNNNNNNNNNNNNNNN
NNNNNNNNNNNNNNNNNNNNNNNNNNNNNNNNNNNNNNNNNNNNNNNNNNNNNNNNNNNN
NNNNNNNNNNNNNNNNNNNNNNNNNNNNNNNNNNNNNNNNNNNNNNNNNNNNNNNNNNNN
NNNNNNNNNNNNNNNNNNNNNNNNNNNNNNNNNNNNNNNNNNNNNNNNNNNNNNNNNNNN
NNNNNNNNNNNNNNNNNNNNNNNNNNNNNNNNNNNNNNNNNNNNNNNNNNNNNNNNNNNN
NNNNNNNNNNNNNNNNNNNNNNNNNNNNNNNNNNNNNNNNNNNNNNNNNNNNNNNNNNNN
NNNNNNNNNNNNNNNNNNNNNNNNNNNNNNNNNNNNNNNNNNNNNNNNNNNNNNNNNNNN
NNNNNNNNNNNNNNNNNNNNNNNNNNNNNNNNNNNNNNNNNNNNNNNNNNNNNNNNNNNN
NNNNNNNNNNNNNNNNNNNNNNNNNNNNNNNNNNNNNNNNNNNNNNNNNNNNNNNNNNNN
NNNNNNNNNNNNNNNNNNNNNNNNNNNNNNNNNNNNNNNNNNNNNNNNNNNNNNNNNNNN
NNNNNNNNNNNNNNNNNNNNNNNNNNNNNNNNNNNNNNNNNNNNNNNNNNNNNNNNNNNN
NNNNNNNNNNNNNNNNNNNNNNNNNNNNNNNNNNNNNNNNNNNNNNNNNNNNNNNNNNNN
NNNNNNNNNNNNNNNNNNNNNNNNNNNNNNNNNNNNNNNNNNNNNNNNNNNNNNNNNNNN
NNNNNNNNNNNNNNNNNNNNNNNNNNNNNNNNNNNNNNNNNNNNNNNNNNNNNNNNNNNN
NNNNNNNNNNNNNNNNNNNNNNNNNNNNNNNNNNNNNNNNNNNNNNNNNNNNNNNNNNNN
NNNNNNNNNNNNNNNNNNNNNNNNNNNNNNNNNNNNNNNNNNNNNNNNNNNNNNNNNNNN
NNNNNNNNNNNNNNNNNNNNNNNNNNNNNNNNNNNNNNNNNNNNNNNNNNNNNNNNNNNN
NNNNNNNNNNNNNNNNNNNNNNNNNNNNNNNNNNNNNNNNNNNNNNNNNNNNNNNNNNNN
NNNNNNNNNNNNNNNNNNNNNNNNNNNNNNNNNNNNNNNNNNNNNNNNNNNNNNNNNNNN
NNNNNNNNNNNNNNNNNNNNNNNNNNNNNNNNNNNNNNNNNNNNNNNNNNNNNNNNNNNN
NNNNNNNNNNNNNNNNNNNNNNNNNNNNNNNNNNNNNNNNNNNNNNNNNNNNNNNNNNNN
NNNNNNNNNNNNNNNNNNNNNNNNNNNNNNNNNNNNNNNNNNNNNNNNNNNNNNNNNNNN
NNNNNNNNNNNNNNNNNNNNNNNNNNNNNNNNNNNNNNNNNNNNNNNNNNNNNNNNNNNN
NNNNNNNNNNNNNNNNNNNNNNNNNNNNNNNNNNNNNNNNNNNNNNNNNNNNNNNNNNNN
NNNNNNNNNNNNNNNNNNNNNNNNNNNNNNNNNNNNNNNNNNNNNNNNNNNNNNNNNNNN
NNNNNNNNNNNNNNNNNNNNNNNNNNNNNNNNNNNNNNNNNNNNNNNNNNNNNNNNNNNN
NNNNNNNNNNNNNNNNNNNNNNNNNNNNNNNNNNNNNNNNNNNNNNNNNNNNNNNNNNNN
NNNNNNNNNNNNNNNNNNNNNNNNNNNNNNNNNNNNNNNNNNNNNNNNNNNNNNNNNNNN
NNNNNNNNNNNNNNNNNNNNNNNNNNNNNNNNNNNNNNNNNNNNNNNNNNNNNNNNNNNN
NNNNNNNNNNNNNNNNNNNNNNNNNNNNNNNNNNNNNNNNNNNNNNNNNNNNNNNNNNNN
NNNNNNNNNNNNNNNNNNNNNNNNNNNNNNNNNNNNNNNNNNNNNNNNNNNNNNNNNNNN
NNNNNNNNNNNNNNNNNNNNNNNNNNNNNNNNNNNNNNNNNNNNNNNNNNNNN-------
------------------------------------------------------------
------------------------------------------------------------
------------------------------------------------------------
------------------------------------------------------------
------------------------------------------------------------
------------------------------------------------------------
------------------------------------------------------------
---------------------
>Pseudophilotes abencerragus BPAL2650-14 MH235105 Israel Nitzana Hillocks
NNNNNNNNNNNNNNNNNNNNNNNNNNNNNNNNNNNNNNNNNNNNNNNNNNNNNNNNNNNN
NNNNNNNNNNNNNNNNNNNNNNNNNNNNNNNNNNNNNNNNNNNNNNNNNNNNNNNNNNNN
NNNNNNNNNNNNNNNNNNNNNNNNNNNNNNNNNNNNNNNNNNNNNNNNNNNNNNNNNNNN
NNNNNNNNNNNNNNNNNNNNNNNNNNNNNNNNNNNNNNNNNNNNNNNNNNNNNNNNNNNN
NNNNNNNNNNNNNNNNNNNNNNNNNNNNNNNNNNNNNNNNNNNNNNNNNNNNNNNNNNNN
NNNNNNNNNNNNNNNNNNNNNNNNNNNNNNNNNNNNNNNNNNNNNNNNNNNNNNNNNNNN
NNNNNNNNNNNNNNNNNNNNNNNNNNNNNNNNNNNNNNNNNNNNNNNNNNNNNNNNNNNN
NNNNNNNNNNNNNNNNNNNNNNNNNNNNNNNNNNNNNNNNNNNNNNNNNNNNNNNNNNNN
NNNNNNNNNNNNNNNNNNNNNNNNNNNNNNNNNNNNNNNNNNNNNNNNNNNNNNNNNNNN
NNNNNNNNNNNNNNNNNNNNNNNNNNNNNNNNNNNNNNNNNNNNNNNNNNNNNNNNNNNN
NNNNNNNNNNNNNNNNNNNNNNNNNNNNNNNNNNNNNNNNNNNNNNNNNNNNNNNNNNNN
NNNNNNNNNNNNNNNNNNNNNNNNNNNNNNNNNNNNNNNNNNNNNNNNNNNNNNNNNNNN
NNNNNNNNNNNNNNNNNNNNNNNNNNNNNNNNNNNNNNNNNNNNNNNNNNNNNNNNNNNN
NNNNNNNNNNNNNNNNNNNNNNNNNNNNNNNNNNNNNNNNNNNNNNNNNNNNNNNNNNNN
NNNNNNNNNNNNNNNNNNNNNNACATCTTTAAGAATTTTAATTCGTATAGAATTAGGAAC
ACCTGGATCCTTAATTGGAGATGATCAAATTTATAATACTATTGTAACAGCTCATGCTTT
TATTATAATTTTTTTTATAGTTATACCTATTATAATTGGAGGATTTGGAAATTGATTAGT
ACCTTTAATATTAGGAGCACCTGATATAGCATTTCCACGAATAAATAATATAAGATTTTG
ATTATTACCTCCATCATTAATATTATTAATTTCAAGTAGAATTGTAGAAAATGGAGCAGG
AACAGGATGAACAGTGTACCCCCCACTTTCATCTAATATTGCCCATAGAGGTTCATCTGT
TGATTTAGCAATTTTTTCTCTTCATTTAGCAGGAATTTCATCAATTTTAGGAGCAATTAA
TTTTATTACTACAATTATTAATATACGAGTAAATAATTTATCATTTGATCAAATATCATT
ATTTATTTGAGCAGTAGGTATTACAGCATTATTATTATTATTATCTTTACCTGTTTTAGC
GGGTGCTATTACTATATTACTAACAGATCGAAATCTTAATACTTCTTTTTTTGATCCTGC
CGGTGGAGGAGATCCAATTTTATATCAACATTTANNNNNNNNNNNNNNNNNNNNNNNNNN
NNNNNNNNNNNNNNNNNNNNNNNNNNNNNNNNNNNNNNNNNNNNNNNNNNNNNNNNNNNN
NNNNNNNNNNNNNNNNNNNNNNNNNNNNNNNNNNNNNNNNNNNNNNNNNNNNNNNNNNNN
NNNNNNNNNNNNNNNNNNNNNNNNNNNNNNNNNNNNNNNNNNNNNNNNNNNNNNNNNNNN
NNNNNNNNNNNNNNNNNNNNNNNNNNNNNNNNNNNNNNNNNNNNNNNNNNNNNNNNNNNN
NNNNNNNNNNNNNNNNNNNNNNNNNNNNNNNNNNNNNNNNNNNNNNNNNNNNNNNNNNNN
NNNNNNNNNNNNNNNNNNNNNNNNNNNNNNNNNNNNNNNNNNNNNNNNNNNNNNNNNNNN
NNNNNNNNNNNNNNNNNNNNNNNNNNNNNNNNNNNNNNNNNNNNNNNNNNNNNNNNNNNN
NNNNNNNNNNNNNNNNNNNNNNNNNNNNNNNNNNNNNNNNNNNNNNNNNNNNNNNNNNNN
NNNNNNNNNNNNNNNNNNNNNNNNNNNNNNNNNNNNNNNNNNNNNNNNNNNNNNNNNNNN
NNNNNNNNNNNNNNNNNNNNNNNNNNNNNNNNNNNNNNNNNNNNNNNNNNNNNNNNNNNN
NNNNNNNNNNNNNNNNNNNNNNNNNNNNNNNNNNNNNNNNNNNNNNNNNNNNNNNNNNNN
NNNNNNNNNNNNNNNNNNNNNNNNNNNNNNNNNNNNNNNNNNNNNNNNNNNNNNNNNNNN
NNNNNNNNNNNNNNNNNNNNNNNNNNNNNNNNNNNNNNNNNNNNNNNNNNNNNNNNNNNN
NNNNNNNNNNNNNNNNNNNNNNNNNNNNNNNNNNNNNNNNNNNNNNNNNNNNNNNNNNNN
NNNNNNNNNNNNNNNNNNNNNNNNNNNNNNNNNNNNNNNNNNNNNNNNNNNNNNNNNNNN
NNNNNNNNNNNNNNNNNNNNNNNNNNNNNNNNNNNNNNNNNNNNNNNNNNNNNNNNNNNN
NNNNNNNNNNNNNNNNNNNNNNNNNNNNNNNNNNNNNNNNNNNNNNNNNNNNNNNNNNNN
NNNNNNNNNNNNNNNNNNNNNNNNNNNNNNNNNNNNNNNNNNNNNNNNNNNNNNNNNNNN
NNNNNNNNNNNNNNNNNNNNNNNNNNNNNNNNNNNNNNNNNNNNNNNNNNNNNNNNNNNN
NNNNNNNNNNNNNNNNNNNNNNNNNNNNNNNNNNNNNNNNNNNNNNNNNNNNNNNNNNNN
NNNNNNNNNNNNNNNNNNNNNNNNNNNNNNNNNNNNNNNNNNNNNNNNNNNNNNNNNNNN
NNNNNNNNNNNNNNNNNNNNNNNNNNNNNNNNNNNNNNNNNNNNNNNNNNNNNNNNNNNN
NNNNNNNNNNNNNNNNNNNNNNNNNNNNNNNNNNNNNNNNNNNNNNNNNNNNNNNNNNNN
NNNNNNNNNNNNNNNNNNNNNNNNNNNNNNNNNNNNNNNNNNNNNNNNNNNNNNNNNNNN
NNNNNNNNNNNNNNNNNNNNNNNNNNNNNNNNNNNNNNNNNNNNNNNNNNNNNNNNNNNN
NNNNNNNNNNNNNNNNNNNNNNNNNNNNNNNNNNNNNNNNNNNNNNNNNNNNNNNNNNNN
NNNNNNNNNNNNNNNNNNNNNNNNNNNNNNNNNNNNNNNNNNNNNNNNNNNNNNNNNNNN
NNNNNNNNNNNNNNNNNNNNNNNNNNNNNNNNNNNNNNNNNNNNNNNNNNNNNNNNNNNN
NNNNNNNNNNNNNNNNNNNNNNNNNNNNNNNNNNNNNNNNNNNNNNNNNNNNNNNNNNNN
NNNNNNNNNNNNNNNNNNNNNNNNNNNNNNNNNNNNNNNNNNNNNNNNNNNNNNNNNNNN
NNNNNNNNNNNNNNNNNNNNNNNNNNNNNNNNNNNNNNNNNNNNNNNNNNNNNNNNNNNN
NNNNNNNNNNNNNNNNNNNNNNNNNNNNNNNNNNNNNNNNNNNNNNNNNNNNNNNNNNNN
NNNNNNNNNNNNNNNNNNNNNNNNNNNNNNNNNNNNNNNNNNNNNNNNNNNNNNNNNNNN
NNNNNNNNNNNNNNNNNNNNNNNNNNNNNNNNNNNNNNNNNNNNNNNNNNNNNNNNNNNN
NNNNNNNNNNNNNNNNNNNNNNNNNNNNNNNNNNNNNNNNNNNNNNNNNNNNNNNNNNNN
NNNNNNNNNNNNNNNNNNNNNNNNNNNNNNNNNNNNNNNNNNNNNNNNNNNNNNNNNNNN
NNNNNNNNNNNNNNNNNNNNNNNNNNNNNNNNNNNNNNNNNNNNNNNNNNNNNNNNNNNN
NNNNNNNNNNNNNNNNNNNNNNNNNNNNNNNNNNNNNNNNNNNNNNNNNNNNNNNNNNNN
NNNNNNNNNNNNNNNNNNNNNNNNNNNNNNNNNNNNNNNNNNNNNNNNNNNNNNNNNNNN
NNNNNNNNNNNNNNNNNNNNNNNNNNNNNNNNNNNNNNNNNNNNNNNNNNNNNNNNNNNN
NNNNNNNNNNNNNNNNNNNNNNNNNNNNNNNNNNNNNNNNNNNNNNNNNNNNNNNNNNNN
NNNNNNNNNNNNNNNNNNNNNNNNNNNNNNNNNNNNNNNNNNNNNNNNNNNNNNNNNNNN
NNNNNNNNNNNNNNNNNNNNNNNNNNNNNNNNNNNNNNNNNNNNNNNNNNNNNNNNNNNN
NNNNNNNNNNNNNNNNNNNNNNNNNNNNNNNNNNNNNNNNNNNNNNNNNNNNNNNNNNNN
NNNNNNNNNNNNNNNNNNNNNNNNNNNNNNNNNNNNNNNNNNNNNNNNNNNNNNNNNNNN
NNNNNNNNNNNNNNNNNNNNNNNNNNNNNNNNNNNNNNNNNNNNNNNNNNNNNNNNNNNN
NNNNNNNNNNNNNNNNNNNNNNNNNNNNNNNNNNNNNNNNNNNNNNNNNNNNNNNNNNNN
NNNNNNNNNNNNNNNNNNNNNNNNNNNNNNNNNNNNNNNNNNNNNNNNNNNNNNNNNNNN
NNNNNNNNNNNNNNNNNNNNNNNNNNNNNNNNNNNNNNNNNNNNNNNNNNNNNNNNNNNN
NNNNNNNNNNNNNNNNNNNNNNNNNNNNNNNNNNNNNNNNNNNNNNNNNNNNNNNNNNNN
NNNNNNNNNNNNNNNNNNNNNNNNNNNNNNNNNNNNNNNNNNNNNNNNNNNNNNNNNNNN
NNNNNNNNNNNNNNNNNNNNNNNNNNNNNNNNNNNNNNNNNNNNNNNNNNNNNNNNNNNN
NNNNNNNNNNNNNNNNNNNNNNNNNNNNNNNNNNNNNNNNNNNNNNNNNNNNNNNNNNNN
NNNNNNNNNNNNNNNNNNNNNNNNNNNNNNNNNNNNNNNNNNNNNNNNNNNNNNNNNNNN
NNNNNNNNNNNNNNNNNNNNNNNNNNNNNNNNNNNNNNNNNNNNNNNNNNNNNNNNNNNN
NNNNNNNNNNNNNNNNNNNNNNNNNNNNNNNNNNNNNNNNNNNNNNNNNNNNN-------
------------------------------------------------------------
------------------------------------------------------------
------------------------------------------------------------
------------------------------------------------------------
------------------------------------------------------------
------------------------------------------------------------
------------------------------------------------------------
---------------------
>Praephilotes anthracias BPAL3279-16 Kazakhstan Matai
NNNNNNNNNNNNNNNNNNNNNNNNNNNNNNNNNNNNNNNNNNNNNNNNNNNNNNNNNNNN
NNNNNNNNNNNNNNNNNNNNNNNNNNNNNNNNNNNNNNNNNNNNNNNNNNNNNNNNNNNN
NNNNNNNNNNNNNNNNNNNNNNNNNNNNNNNNNNNNNNNNNNNNNNNNNNNNNNNNNNNN
NNNNNNNNNNNNNNNNNNNNNNNNNNNNNNNNNNNNNNNNNNNNNNNNNNNNNNNNNNNN
NNNNNNNNNNNNNNNNNNNNNNNNNNNNNNNNNNNNNNNNNNNNNNNNNNNNNNNNNNNN
NNNNNNNNNNNNNNNNNNNNNNNNNNNNNNNNNNNNNNNNNNNNNNNNNNNNNNNNNNNN
NNNNNNNNNNNNNNNNNNNNNNNNNNNNNNNNNNNNNNNNNNNNNNNNNNNNNNNNNNNN
NNNNNNNNNNNNNNNNNNNNNNNNNNNNNNNNNNNNNNNNNNNNNNNNNNNNNNNNNNNN
NNNNNNNNNNNNNNNNNNNNNNNNNNNNNNNNNNNNNNNNNNNNNNNNNNNNNNNNNNNN
NNNNNNNNNNNNNNNNNNNNNNNNNNNNNNNNNNNNNNNNNNNNNNNNNNNNNNNNNNNN
NNNNNNNNNNNNNNNNNNNNNNNNNNNNNNNNNNNNNNNNNNNNNNNNNNNNNNNNNNNN
NNNNNNNNNNNNNNNNNNNNNNNNNNNNNNNNNNNNNNNNNNNNNNNNNNNNNNNNNNNN
NNNNNNNNNNNNNNNNNNNNNNNNNNNNNNNNNNNNNNNNNNNNNNNNNNNNNNNNNNNN
NNNNNNNNNNNNNNNNNNNNNNNNNNNNNNNNNNNNNNNNACTTTATATTTTATTTTTGG
AATTTGAGCCGGAATATTAGGAACATCTCTAAGAATTTTAATTCGTATAGAATTAGGAAC
TCCAGGATCTTTAATTGGAGATGATCAAATTTATAATACTATTGTTACAGCTCATGCTTT
TATTATAATTTTTTTTATAGTTATACCTATTATAATTGGTGGATTTGGAAATTGATTAGT
ACCTTTAATATTAGGAGCACCGGATATGGCTTTCCCACGAATAAATAATATAAGATTTTG
ATTATTACCCCCATCATTATTATTATTAATTTCAAGAAGAATTGTAGAAAATGGAGCAGG
AACAGGATGAACAGTATATCCCCCACTCTCATCAAATATTGCCCATAGAGGATCATCTGT
TGATTTAGCAATTTTTTCTCTTCATTTAGCAGGAATTTCATCAATTTTAGGTGCTATTAA
TTTTATTACAACAATTATTAATATACGAGTAAATAATTTATCTTTTGACCAAATATCTTT
ATTTATTTGAGCAGTAGGTATTACAGCATTATTATTATTATTATCATTACCAGTATTAGC
TGGAGCTATTACTATATTATTAACAGATCGAAATTTAAATACTTCATTTTTTGATCCTGC
TGGAGGAGGAGATCCAATTTTATATCAACATTTANNNNNNNNNNNNNNNNNNNNNNNNNN
NNNNNNNNNNNNNNNNNNNNNNNNNNNNNNNNNNNNNNNNNNNNNNNNNNNNNNNNNNNN
NNNNNNNNNNNNNNNNNNNNNNNNNNNNNNNNNNNNNNNNNNNNNNNNNNNNNNNNNNNN
NNNNNNNNNNNNNNNNNNNNNNNNNNNNNNNNNNNNNNNNNNNNNNNNNNNNNNNNNNNN
NNNNNNNNNNNNNNNNNNNNNNNNNNNNNNNNNNNNNNNNNNNNNNNNNNNNNNNNNNNN
NNNNNNNNNNNNNNNNNNNNNNNNNNNNNNNNNNNNNNNNNNNNNNNNNNNNNNNNNNNN
NNNNNNNNNNNNNNNNNNNNNNNNNNNNNNNNNNNNNNNNNNNNNNNNNNNNNNNNNNNN
NNNNNNNNNNNNNNNNNNNNNNNNNNNNNNNNNNNNNNNNNNNNNNNNNNNNNNNNNNNN
NNNNNNNNNNNNNNNNNNNNNNNNNNNNNNNNNNNNNNNNNNNNNNNNNNNNNNNNNNNN
NNNNNNNNNNNNNNNNNNNNNNNNNNNNNNNNNNNNNNNNNNNNNNNNNNNNNNNNNNNN
NNNNNNNNNNNNNNNNNNNNNNNNNNNNNNNNNNNNNNNNNNNNNNNNNNNNNNNNNNNN
NNNNNNNNNNNNNNNNNNNNNNNNNNNNNNNNNNNNNNNNNNNNNNNNNNNNNNNNNNNN
NNNNNNNNNNNNNNNNNNNNNNNNNNNNNNNNNNNNNNNNNNNNNNNNNNNNNNNNNNNN
NNNNNNNNNNNNNNNNNNNNNNNNNNNNNNNNNNNNNNNNNNNNNNNNNNNNNNNNNNNN
NNNNNNNNNNNNNNNNNNNNNNNNNNNNNNNNNNNNNNNNNNNNNNNNNNNNNNNNNNNN
NNNNNNNNNNNNNNNNNNNNNNNNNNNNNNNNNNNNNNNNNNNNNNNNNNNNNNNNNNNN
NNNNNNNNNNNNNNNNNNNNNNNNNNNNNNNNNNNNNNNNNNNNNNNNNNNNNNNNNNNN
NNNNNNNNNNNNNNNNNNNNNNNNNNNNNNNNNNNNNNNNNNNNNNNNNNNNNNNNNNNN
NNNNNNNNNNNNNNNNNNNNNNNNNNNNNNNNNNNNNNNNNNNNNNNNNNNNNNNNNNNN
NNNNNNNNNNNNNNNNNNNNNNNNNNNNNNNNNNNNNNNNNNNNNNNNNNNNNNNNNNNN
NNNNNNNNNNNNNNNNNNNNNNNNNNNNNNNNNNNNNNNNNNNNNNNNNNNNNNNNNNNN
NNNNNNNNNNNNNNNNNNNNNNNNNNNNNNNNNNNNNNNNNNNNNNNNNNNNNNNNNNNN
NNNNNNNNNNNNNNNNNNNNNNNNNNNNNNNNNNNNNNNNNNNNNNNNNNNNNNNNNNNN
NNNNNNNNNNNNNNNNNNNNNNNNNNNNNNNNNNNNNNNNNNNNNNNNNNNNNNNNNNNN
NNNNNNNNNNNNNNNNNNNNNNNNNNNNNNNNNNNNNNNNNNNNNNNNNNNNNNNNNNNN
NNNNNNNNNNNNNNNNNNNNNNNNNNNNNNNNNNNNNNNNNNNNNNNNNNNNNNNNNNNN
NNNNNNNNNNNNNNNNNNNNNNNNNNNNNNNNNNNNNNNNNNNNNNNNNNNNNNNNNNNN
NNNNNNNNNNNNNNNNNNNNNNNNNNNNNNNNNNNNNNNNNNNNNNNNNNNNNNNNNNNN
NNNNNNNNNNNNNNNNNNNNNNNNNNNNNNNNNNNNNNNNNNNNNNNNNNNNNNNNNNNN
NNNNNNNNNNNNNNNNNNNNNNNNNNNNNNNNNNNNNNNNNNNNNNNNNNNNNNNNNNNN
NNNNNNNNNNNNNNNNNNNNNNNNNNNNNNNNNNNNNNNNNNNNNNNNNNNNNNNNNNNN
NNNNNNNNNNNNNNNNNNNNNNNNNNNNNNNNNNNNNNNNNNNNNNNNNNNNNNNNNNNN
NNNNNNNNNNNNNNNNNNNNNNNNNNNNNNNNNNNNNNNNNNNNNNNNNNNNNNNNNNNN
NNNNNNNNNNNNNNNNNNNNNNNNNNNNNNNNNNNNNNNNNNNNNNNNNNNNNNNNNNNN
NNNNNNNNNNNNNNNNNNNNNNNNNNNNNNNNNNNNNNNNNNNNNNNNNNNNNNNNNNNN
NNNNNNNNNNNNNNNNNNNNNNNNNNNNNNNNNNNNNNNNNNNNNNNNNNNNNNNNNNNN
NNNNNNNNNNNNNNNNNNNNNNNNNNNNNNNNNNNNNNNNNNNNNNNNNNNNNNNNNNNN
NNNNNNNNNNNNNNNNNNNNNNNNNNNNNNNNNNNNNNNNNNNNNNNNNNNNNNNNNNNN
NNNNNNNNNNNNNNNNNNNNNNNNNNNNNNNNNNNNNNNNNNNNNNNNNNNNNNNNNNNN
NNNNNNNNNNNNNNNNNNNNNNNNNNNNNNNNNNNNNNNNNNNNNNNNNNNNNNNNNNNN
NNNNNNNNNNNNNNNNNNNNNNNNNNNNNNNNNNNNNNNNNNNNNNNNNNNNNNNNNNNN
NNNNNNNNNNNNNNNNNNNNNNNNNNNNNNNNNNNNNNNNNNNNNNNNNNNNNNNNNNNN
NNNNNNNNNNNNNNNNNNNNNNNNNNNNNNNNNNNNNNNNNNNNNNNNNNNNNNNNNNNN
NNNNNNNNNNNNNNNNNNNNNNNNNNNNNNNNNNNNNNNNNNNNNNNNNNNNNNNNNNNN
NNNNNNNNNNNNNNNNNNNNNNNNNNNNNNNNNNNNNNNNNNNNNNNNNNNNNNNNNNNN
NNNNNNNNNNNNNNNNNNNNNNNNNNNNNNNNNNNNNNNNNNNNNNNNNNNNNNNNNNNN
NNNNNNNNNNNNNNNNNNNNNNNNNNNNNNNNNNNNNNNNNNNNNNNNNNNNNNNNNNNN
NNNNNNNNNNNNNNNNNNNNNNNNNNNNNNNNNNNNNNNNNNNNNNNNNNNNNNNNNNNN
NNNNNNNNNNNNNNNNNNNNNNNNNNNNNNNNNNNNNNNNNNNNNNNNNNNNNNNNNNNN
NNNNNNNNNNNNNNNNNNNNNNNNNNNNNNNNNNNNNNNNNNNNNNNNNNNNNNNNNNNN
NNNNNNNNNNNNNNNNNNNNNNNNNNNNNNNNNNNNNNNNNNNNNNNNNNNNNNNNNNNN
NNNNNNNNNNNNNNNNNNNNNNNNNNNNNNNNNNNNNNNNNNNNNNNNNNNNNNNNNNNN
NNNNNNNNNNNNNNNNNNNNNNNNNNNNNNNNNNNNNNNNNNNNNNNNNNNNNNNNNNNN
NNNNNNNNNNNNNNNNNNNNNNNNNNNNNNNNNNNNNNNNNNNNNNNNNNNNNNNNNNNN
NNNNNNNNNNNNNNNNNNNNNNNNNNNNNNNNNNNNNNNNNNNNNNNNNNNNNNNNNNNN
NNNNNNNNNNNNNNNNNNNNNNNNNNNNNNNNNNNNNNNNNNNNNNNNNNNNNNNNNNNN
NNNNNNNNNNNNNNNNNNNNNNNNNNNNNNNNNNNNNNNNNNNNNNNNNNNNN-------
------------------------------------------------------------
------------------------------------------------------------
------------------------------------------------------------
------------------------------------------------------------
------------------------------------------------------------
------------------------------------------------------------
------------------------------------------------------------
---------------------
>Praephilotes anthracias BPAL3280-16 Kazakhstan Matai
NNNNNNNNNNNNNNNNNNNNNNNNNNNNNNNNNNNNNNNNNNNNNNNNNNNNNNNNNNNN
NNNNNNNNNNNNNNNNNNNNNNNNNNNNNNNNNNNNNNNNNNNNNNNNNNNNNNNNNNNN
NNNNNNNNNNNNNNNNNNNNNNNNNNNNNNNNNNNNNNNNNNNNNNNNNNNNNNNNNNNN
NNNNNNNNNNNNNNNNNNNNNNNNNNNNNNNNNNNNNNNNNNNNNNNNNNNNNNNNNNNN
NNNNNNNNNNNNNNNNNNNNNNNNNNNNNNNNNNNNNNNNNNNNNNNNNNNNNNNNNNNN
NNNNNNNNNNNNNNNNNNNNNNNNNNNNNNNNNNNNNNNNNNNNNNNNNNNNNNNNNNNN
NNNNNNNNNNNNNNNNNNNNNNNNNNNNNNNNNNNNNNNNNNNNNNNNNNNNNNNNNNNN
NNNNNNNNNNNNNNNNNNNNNNNNNNNNNNNNNNNNNNNNNNNNNNNNNNNNNNNNNNNN
NNNNNNNNNNNNNNNNNNNNNNNNNNNNNNNNNNNNNNNNNNNNNNNNNNNNNNNNNNNN
NNNNNNNNNNNNNNNNNNNNNNNNNNNNNNNNNNNNNNNNNNNNNNNNNNNNNNNNNNNN
NNNNNNNNNNNNNNNNNNNNNNNNNNNNNNNNNNNNNNNNNNNNNNNNNNNNNNNNNNNN
NNNNNNNNNNNNNNNNNNNNNNNNNNNNNNNNNNNNNNNNNNNNNNNNNNNNNNNNNNNN
NNNNNNNNNNNNNNNNNNNNNNNNNNNNNNNNNNNNNNNNNNNNNNNNNNNNNNNNNNNN
NNNNNNNNNNNNNNNNNNNNNNNNNNNNNNNNNNNNNNNNACTTTATATTTTATTTTTGG
AATTTGAGCCGGAATATTAGGAACATCTCTAAGAATTTTAATTCGTATAGAATTAGGAAC
TCCAGGATCTTTAATTGGAGATGATCAAATTTATAATACTATTGTTACAGCTCATGCTTT
TATTATAATTTTTTTTATAGTTATACCTATTATAATTGGTGGATTTGGAAATTGATTAGT
ACCTTTAATATTAGGAGCACCGGATATGGCTTTCCCACGAATAAATAATATAAGATTTTG
ATTATTACCCCCATCATTATTATTATTAATTTCAAGAAGAATTGTAGAAAATGGAGCAGG
AACAGGATGAACAGTATATCCCCCACTCTCATCAAATATTGCTCACAGAGGATCATCTGT
TGATTTAGCAATTTTTTCCCTTCATTTAGCAGGAATTTCATCAATTTTAGGTGCTATTAA
TTTTATTACAACAATTATTAATATACGAGTAAATAATTTATCTTTTGACCAAATATCTTT
ATTTATTTGAGCAGTAGGTATTACAGCATTATTATTATTATTATCATTACCAGTATTAGC
TGGAGCTATTACTATATTATTAACAGATCGAAATTTAAATACTTCATTTTTTGATCCTGC
TGGAGGAGGAGATCCAATTTTATATCAACATTTANNNNNNNNNNNNNNNNNNNNNNNNNN
NNNNNNNNNNNNNNNNNNNNNNNNNNNNNNNNNNNNNNNNNNNNNNNNNNNNNNNNNNNN
NNNNNNNNNNNNNNNNNNNNNNNNNNNNNNNNNNNNNNNNNNNNNNNNNNNNNNNNNNNN
NNNNNNNNNNNNNNNNNNNNNNNNNNNNNNNNNNNNNNNNNNNNNNNNNNNNNNNNNNNN
NNNNNNNNNNNNNNNNNNNNNNNNNNNNNNNNNNNNNNNNNNNNNNNNNNNNNNNNNNNN
NNNNNNNNNNNNNNNNNNNNNNNNNNNNNNNNNNNNNNNNNNNNNNNNNNNNNNNNNNNN
NNNNNNNNNNNNNNNNNNNNNNNNNNNNNNNNNNNNNNNNNNNNNNNNNNNNNNNNNNNN
NNNNNNNNNNNNNNNNNNNNNNNNNNNNNNNNNNNNNNNNNNNNNNNNNNNNNNNNNNNN
NNNNNNNNNNNNNNNNNNNNNNNNNNNNNNNNNNNNNNNNNNNNNNNNNNNNNNNNNNNN
NNNNNNNNNNNNNNNNNNNNNNNNNNNNNNNNNNNNNNNNNNNNNNNNNNNNNNNNNNNN
NNNNNNNNNNNNNNNNNNNNNNNNNNNNNNNNNNNNNNNNNNNNNNNNNNNNNNNNNNNN
NNNNNNNNNNNNNNNNNNNNNNNNNNNNNNNNNNNNNNNNNNNNNNNNNNNNNNNNNNNN
NNNNNNNNNNNNNNNNNNNNNNNNNNNNNNNNNNNNNNNNNNNNNNNNNNNNNNNNNNNN
NNNNNNNNNNNNNNNNNNNNNNNNNNNNNNNNNNNNNNNNNNNNNNNNNNNNNNNNNNNN
NNNNNNNNNNNNNNNNNNNNNNNNNNNNNNNNNNNNNNNNNNNNNNNNNNNNNNNNNNNN
NNNNNNNNNNNNNNNNNNNNNNNNNNNNNNNNNNNNNNNNNNNNNNNNNNNNNNNNNNNN
NNNNNNNNNNNNNNNNNNNNNNNNNNNNNNNNNNNNNNNNNNNNNNNNNNNNNNNNNNNN
NNNNNNNNNNNNNNNNNNNNNNNNNNNNNNNNNNNNNNNNNNNNNNNNNNNNNNNNNNNN
NNNNNNNNNNNNNNNNNNNNNNNNNNNNNNNNNNNNNNNNNNNNNNNNNNNNNNNNNNNN
NNNNNNNNNNNNNNNNNNNNNNNNNNNNNNNNNNNNNNNNNNNNNNNNNNNNNNNNNNNN
NNNNNNNNNNNNNNNNNNNNNNNNNNNNNNNNNNNNNNNNNNNNNNNNNNNNNNNNNNNN
NNNNNNNNNNNNNNNNNNNNNNNNNNNNNNNNNNNNNNNNNNNNNNNNNNNNNNNNNNNN
NNNNNNNNNNNNNNNNNNNNNNNNNNNNNNNNNNNNNNNNNNNNNNNNNNNNNNNNNNNN
NNNNNNNNNNNNNNNNNNNNNNNNNNNNNNNNNNNNNNNNNNNNNNNNNNNNNNNNNNNN
NNNNNNNNNNNNNNNNNNNNNNNNNNNNNNNNNNNNNNNNNNNNNNNNNNNNNNNNNNNN
NNNNNNNNNNNNNNNNNNNNNNNNNNNNNNNNNNNNNNNNNNNNNNNNNNNNNNNNNNNN
NNNNNNNNNNNNNNNNNNNNNNNNNNNNNNNNNNNNNNNNNNNNNNNNNNNNNNNNNNNN
NNNNNNNNNNNNNNNNNNNNNNNNNNNNNNNNNNNNNNNNNNNNNNNNNNNNNNNNNNNN
NNNNNNNNNNNNNNNNNNNNNNNNNNNNNNNNNNNNNNNNNNNNNNNNNNNNNNNNNNNN
NNNNNNNNNNNNNNNNNNNNNNNNNNNNNNNNNNNNNNNNNNNNNNNNNNNNNNNNNNNN
NNNNNNNNNNNNNNNNNNNNNNNNNNNNNNNNNNNNNNNNNNNNNNNNNNNNNNNNNNNN
NNNNNNNNNNNNNNNNNNNNNNNNNNNNNNNNNNNNNNNNNNNNNNNNNNNNNNNNNNNN
NNNNNNNNNNNNNNNNNNNNNNNNNNNNNNNNNNNNNNNNNNNNNNNNNNNNNNNNNNNN
NNNNNNNNNNNNNNNNNNNNNNNNNNNNNNNNNNNNNNNNNNNNNNNNNNNNNNNNNNNN
NNNNNNNNNNNNNNNNNNNNNNNNNNNNNNNNNNNNNNNNNNNNNNNNNNNNNNNNNNNN
NNNNNNNNNNNNNNNNNNNNNNNNNNNNNNNNNNNNNNNNNNNNNNNNNNNNNNNNNNNN
NNNNNNNNNNNNNNNNNNNNNNNNNNNNNNNNNNNNNNNNNNNNNNNNNNNNNNNNNNNN
NNNNNNNNNNNNNNNNNNNNNNNNNNNNNNNNNNNNNNNNNNNNNNNNNNNNNNNNNNNN
NNNNNNNNNNNNNNNNNNNNNNNNNNNNNNNNNNNNNNNNNNNNNNNNNNNNNNNNNNNN
NNNNNNNNNNNNNNNNNNNNNNNNNNNNNNNNNNNNNNNNNNNNNNNNNNNNNNNNNNNN
NNNNNNNNNNNNNNNNNNNNNNNNNNNNNNNNNNNNNNNNNNNNNNNNNNNNNNNNNNNN
NNNNNNNNNNNNNNNNNNNNNNNNNNNNNNNNNNNNNNNNNNNNNNNNNNNNNNNNNNNN
NNNNNNNNNNNNNNNNNNNNNNNNNNNNNNNNNNNNNNNNNNNNNNNNNNNNNNNNNNNN
NNNNNNNNNNNNNNNNNNNNNNNNNNNNNNNNNNNNNNNNNNNNNNNNNNNNNNNNNNNN
NNNNNNNNNNNNNNNNNNNNNNNNNNNNNNNNNNNNNNNNNNNNNNNNNNNNNNNNNNNN
NNNNNNNNNNNNNNNNNNNNNNNNNNNNNNNNNNNNNNNNNNNNNNNNNNNNNNNNNNNN
NNNNNNNNNNNNNNNNNNNNNNNNNNNNNNNNNNNNNNNNNNNNNNNNNNNNNNNNNNNN
NNNNNNNNNNNNNNNNNNNNNNNNNNNNNNNNNNNNNNNNNNNNNNNNNNNNNNNNNNNN
NNNNNNNNNNNNNNNNNNNNNNNNNNNNNNNNNNNNNNNNNNNNNNNNNNNNNNNNNNNN
NNNNNNNNNNNNNNNNNNNNNNNNNNNNNNNNNNNNNNNNNNNNNNNNNNNNNNNNNNNN
NNNNNNNNNNNNNNNNNNNNNNNNNNNNNNNNNNNNNNNNNNNNNNNNNNNNNNNNNNNN
NNNNNNNNNNNNNNNNNNNNNNNNNNNNNNNNNNNNNNNNNNNNNNNNNNNNNNNNNNNN
NNNNNNNNNNNNNNNNNNNNNNNNNNNNNNNNNNNNNNNNNNNNNNNNNNNNNNNNNNNN
NNNNNNNNNNNNNNNNNNNNNNNNNNNNNNNNNNNNNNNNNNNNNNNNNNNNNNNNNNNN
NNNNNNNNNNNNNNNNNNNNNNNNNNNNNNNNNNNNNNNNNNNNNNNNNNNNNNNNNNNN
NNNNNNNNNNNNNNNNNNNNNNNNNNNNNNNNNNNNNNNNNNNNNNNNNNNNNNNNNNNN
NNNNNNNNNNNNNNNNNNNNNNNNNNNNNNNNNNNNNNNNNNNNNNNNNNNNN-------
------------------------------------------------------------
------------------------------------------------------------
------------------------------------------------------------
------------------------------------------------------------
------------------------------------------------------------
------------------------------------------------------------
------------------------------------------------------------
---------------------
>Pseudophilotes marina BPAL3287-16 SE Kazakhstan Koibyn
NNNNNNNNNNNNNNNNNNNNNNNNNNNNNNNNNNNNNNNNNNNNNNNNNNNNNNNNNNNN
NNNNNNNNNNNNNNNNNNNNNNNNNNNNNNNNNNNNNNNNNNNNNNNNNNNNNNNNNNNN
NNNNNNNNNNNNNNNNNNNNNNNNNNNNNNNNNNNNNNNNNNNNNNNNNNNNNNNNNNNN
NNNNNNNNNNNNNNNNNNNNNNNNNNNNNNNNNNNNNNNNNNNNNNNNNNNNNNNNNNNN
NNNNNNNNNNNNNNNNNNNNNNNNNNNNNNNNNNNNNNNNNNNNNNNNNNNNNNNNNNNN
NNNNNNNNNNNNNNNNNNNNNNNNNNNNNNNNNNNNNNNNNNNNNNNNNNNNNNNNNNNN
NNNNNNNNNNNNNNNNNNNNNNNNNNNNNNNNNNNNNNNNNNNNNNNNNNNNNNNNNNNN
NNNNNNNNNNNNNNNNNNNNNNNNNNNNNNNNNNNNNNNNNNNNNNNNNNNNNNNNNNNN
NNNNNNNNNNNNNNNNNNNNNNNNNNNNNNNNNNNNNNNNNNNNNNNNNNNNNNNNNNNN
NNNNNNNNNNNNNNNNNNNNNNNNNNNNNNNNNNNNNNNNNNNNNNNNNNNNNNNNNNNN
NNNNNNNNNNNNNNNNNNNNNNNNNNNNNNNNNNNNNNNNNNNNNNNNNNNNNNNNNNNN
NNNNNNNNNNNNNNNNNNNNNNNNNNNNNNNNNNNNNNNNNNNNNNNNNNNNNNNNNNNN
NNNNNNNNNNNNNNNNNNNNNNNNNNNNNNNNNNNNNNNNNNNNNNNNNNNNNNNNNNNN
NNNNNNNNNNNNNNNNNNNNNNNNNNNNNNNNNNNNNNNNACTTTATATTTTATTTTTGG
AATTTGAGCAGGAATATTAGGAACATCTTTAAGAATTTTAATTCGTATAGAATTAGGAAC
CCCTGGATCTTTAATTGGAGATGATCAAATTTATAATACTATTGTAACAGCTCATGCCTT
TATTATAATTTTTTTTATAGTTATACCTATTATAATTGGAGGATTTGGAAATTGACTAGT
ACCTTTAATATTAGGAGCACCTGATATAGCATTTCCACGAATAAATAATATAAGATTTTG
ATTATTACCCCCATCATTAATATTATTAACTTCAAGTAGAATTGTAGAAAATGGAGCAGG
AACAGGATGAACAGTGTACCCCCCACTATCATCTAATATTGCTCATAGAGGTTCATCTGT
TGATTTAGCAATTTTTTCTCTTCATTTAGCAGGAATTTCATCAATTTTAGGAGCAATTAA
TTTTATTACTACAATTATTAATATACGAGTAAATAATATATCTTTTGATCAAATATCATT
ATTTATTTGAGCAGTAGGTATTACAGCATTATTATTATTATTATCTTTACCTGTTTTAGC
AGGTGCAATTACTATATTATTAACAGATCGAAATCTTAATACCTCTTTTTTTGATCCTGC
TGGAGGAGGAGATCCAATTTTATATCAACATTTANNNNNNNNNNNNNNNNNNNNNNNNNN
NNNNNNNNNNNNNNNNNNNNNNNNNNNNNNNNNNNNNNNNNNNNNNNNNNNNNNNNNNNN
NNNNNNNNNNNNNNNNNNNNNNNNNNNNNNNNNNNNNNNNNNNNNNNNNNNNNNNNNNNN
NNNNNNNNNNNNNNNNNNNNNNNNNNNNNNNNNNNNNNNNNNNNNNNNNNNNNNNNNNNN
NNNNNNNNNNNNNNNNNNNNNNNNNNNNNNNNNNNNNNNNNNNNNNNNNNNNNNNNNNNN
NNNNNNNNNNNNNNNNNNNNNNNNNNNNNNNNNNNNNNNNNNNNNNNNNNNNNNNNNNNN
NNNNNNNNNNNNNNNNNNNNNNNNNNNNNNNNNNNNNNNNNNNNNNNNNNNNNNNNNNNN
NNNNNNNNNNNNNNNNNNNNNNNNNNNNNNNNNNNNNNNNNNNNNNNNNNNNNNNNNNNN
NNNNNNNNNNNNNNNNNNNNNNNNNNNNNNNNNNNNNNNNNNNNNNNNNNNNNNNNNNNN
NNNNNNNNNNNNNNNNNNNNNNNNNNNNNNNNNNNNNNNNNNNNNNNNNNNNNNNNNNNN
NNNNNNNNNNNNNNNNNNNNNNNNNNNNNNNNNNNNNNNNNNNNNNNNNNNNNNNNNNNN
NNNNNNNNNNNNNNNNNNNNNNNNNNNNNNNNNNNNNNNNNNNNNNNNNNNNNNNNNNNN
NNNNNNNNNNNNNNNNNNNNNNNNNNNNNNNNNNNNNNNNNNNNNNNNNNNNNNNNNNNN
NNNNNNNNNNNNNNNNNNNNNNNNNNNNNNNNNNNNNNNNNNNNNNNNNNNNNNNNNNNN
NNNNNNNNNNNNNNNNNNNNNNNNNNNNNNNNNNNNNNNNNNNNNNNNNNNNNNNNNNNN
NNNNNNNNNNNNNNNNNNNNNNNNNNNNNNNNNNNNNNNNNNNNNNNNNNNNNNNNNNNN
NNNNNNNNNNNNNNNNNNNNNNNNNNNNNNNNNNNNNNNNNNNNNNNNNNNNNNNNNNNN
NNNNNNNNNNNNNNNNNNNNNNNNNNNNNNNNNNNNNNNNNNNNNNNNNNNNNNNNNNNN
NNNNNNNNNNNNNNNNNNNNNNNNNNNNNNNNNNNNNNNNNNNNNNNNNNNNNNNNNNNN
NNNNNNNNNNNNNNNNNNNNNNNNNNNNNNNNNNNNNNNNNNNNNNNNNNNNNNNNNNNN
NNNNNNNNNNNNNNNNNNNNNNNNNNNNNNNNNNNNNNNNNNNNNNNNNNNNNNNNNNNN
NNNNNNNNNNNNNNNNNNNNNNNNNNNNNNNNNNNNNNNNNNNNNNNNNNNNNNNNNNNN
NNNNNNNNNNNNNNNNNNNNNNNNNNNNNNNNNNNNNNNNNNNNNNNNNNNNNNNNNNNN
NNNNNNNNNNNNNNNNNNNNNNNNNNNNNNNNNNNNNNNNNNNNNNNNNNNNNNNNNNNN
NNNNNNNNNNNNNNNNNNNNNNNNNNNNNNNNNNNNNNNNNNNNNNNNNNNNNNNNNNNN
NNNNNNNNNNNNNNNNNNNNNNNNNNNNNNNNNNNNNNNNNNNNNNNNNNNNNNNNNNNN
NNNNNNNNNNNNNNNNNNNNNNNNNNNNNNNNNNNNNNNNNNNNNNNNNNNNNNNNNNNN
NNNNNNNNNNNNNNNNNNNNNNNNNNNNNNNNNNNNNNNNNNNNNNNNNNNNNNNNNNNN
NNNNNNNNNNNNNNNNNNNNNNNNNNNNNNNNNNNNNNNNNNNNNNNNNNNNNNNNNNNN
NNNNNNNNNNNNNNNNNNNNNNNNNNNNNNNNNNNNNNNNNNNNNNNNNNNNNNNNNNNN
NNNNNNNNNNNNNNNNNNNNNNNNNNNNNNNNNNNNNNNNNNNNNNNNNNNNNNNNNNNN
NNNNNNNNNNNNNNNNNNNNNNNNNNNNNNNNNNNNNNNNNNNNNNNNNNNNNNNNNNNN
NNNNNNNNNNNNNNNNNNNNNNNNNNNNNNNNNNNNNNNNNNNNNNNNNNNNNNNNNNNN
NNNNNNNNNNNNNNNNNNNNNNNNNNNNNNNNNNNNNNNNNNNNNNNNNNNNNNNNNNNN
NNNNNNNNNNNNNNNNNNNNNNNNNNNNNNNNNNNNNNNNNNNNNNNNNNNNNNNNNNNN
NNNNNNNNNNNNNNNNNNNNNNNNNNNNNNNNNNNNNNNNNNNNNNNNNNNNNNNNNNNN
NNNNNNNNNNNNNNNNNNNNNNNNNNNNNNNNNNNNNNNNNNNNNNNNNNNNNNNNNNNN
NNNNNNNNNNNNNNNNNNNNNNNNNNNNNNNNNNNNNNNNNNNNNNNNNNNNNNNNNNNN
NNNNNNNNNNNNNNNNNNNNNNNNNNNNNNNNNNNNNNNNNNNNNNNNNNNNNNNNNNNN
NNNNNNNNNNNNNNNNNNNNNNNNNNNNNNNNNNNNNNNNNNNNNNNNNNNNNNNNNNNN
NNNNNNNNNNNNNNNNNNNNNNNNNNNNNNNNNNNNNNNNNNNNNNNNNNNNNNNNNNNN
NNNNNNNNNNNNNNNNNNNNNNNNNNNNNNNNNNNNNNNNNNNNNNNNNNNNNNNNNNNN
NNNNNNNNNNNNNNNNNNNNNNNNNNNNNNNNNNNNNNNNNNNNNNNNNNNNNNNNNNNN
NNNNNNNNNNNNNNNNNNNNNNNNNNNNNNNNNNNNNNNNNNNNNNNNNNNNNNNNNNNN
NNNNNNNNNNNNNNNNNNNNNNNNNNNNNNNNNNNNNNNNNNNNNNNNNNNNNNNNNNNN
NNNNNNNNNNNNNNNNNNNNNNNNNNNNNNNNNNNNNNNNNNNNNNNNNNNNNNNNNNNN
NNNNNNNNNNNNNNNNNNNNNNNNNNNNNNNNNNNNNNNNNNNNNNNNNNNNNNNNNNNN
NNNNNNNNNNNNNNNNNNNNNNNNNNNNNNNNNNNNNNNNNNNNNNNNNNNNNNNNNNNN
NNNNNNNNNNNNNNNNNNNNNNNNNNNNNNNNNNNNNNNNNNNNNNNNNNNNNNNNNNNN
NNNNNNNNNNNNNNNNNNNNNNNNNNNNNNNNNNNNNNNNNNNNNNNNNNNNNNNNNNNN
NNNNNNNNNNNNNNNNNNNNNNNNNNNNNNNNNNNNNNNNNNNNNNNNNNNNNNNNNNNN
NNNNNNNNNNNNNNNNNNNNNNNNNNNNNNNNNNNNNNNNNNNNNNNNNNNNNNNNNNNN
NNNNNNNNNNNNNNNNNNNNNNNNNNNNNNNNNNNNNNNNNNNNNNNNNNNNNNNNNNNN
NNNNNNNNNNNNNNNNNNNNNNNNNNNNNNNNNNNNNNNNNNNNNNNNNNNNNNNNNNNN
NNNNNNNNNNNNNNNNNNNNNNNNNNNNNNNNNNNNNNNNNNNNNNNNNNNNNNNNNNNN
NNNNNNNNNNNNNNNNNNNNNNNNNNNNNNNNNNNNNNNNNNNNNNNNNNNNNNNNNNNN
NNNNNNNNNNNNNNNNNNNNNNNNNNNNNNNNNNNNNNNNNNNNNNNNNNNNN-------
------------------------------------------------------------
------------------------------------------------------------
------------------------------------------------------------
------------------------------------------------------------
------------------------------------------------------------
------------------------------------------------------------
------------------------------------------------------------
---------------------
>Pseudophilotes abencerragus BPAL3567-16 Morocco
NNNNNNNNNNNNNNNNNNNNNNNNNNNNNNNNNNNNNNNNNNNNNNNNNNNNNNNNNNNN
NNNNNNNNNNNNNNNNNNNNNNNNNNNNNNNNNNNNNNNNNNNNNNNNNNNNNNNNNNNN
NNNNNNNNNNNNNNNNNNNNNNNNNNNNNNNNNNNNNNNNNNNNNNNNNNNNNNNNNNNN
NNNNNNNNNNNNNNNNNNNNNNNNNNNNNNNNNNNNNNNNNNNNNNNNNNNNNNNNNNNN
NNNNNNNNNNNNNNNNNNNNNNNNNNNNNNNNNNNNNNNNNNNNNNNNNNNNNNNNNNNN
NNNNNNNNNNNNNNNNNNNNNNNNNNNNNNNNNNNNNNNNNNNNNNNNNNNNNNNNNNNN
NNNNNNNNNNNNNNNNNNNNNNNNNNNNNNNNNNNNNNNNNNNNNNNNNNNNNNNNNNNN
NNNNNNNNNNNNNNNNNNNNNNNNNNNNNNNNNNNNNNNNNNNNNNNNNNNNNNNNNNNN
NNNNNNNNNNNNNNNNNNNNNNNNNNNNNNNNNNNNNNNNNNNNNNNNNNNNNNNNNNNN
NNNNNNNNNNNNNNNNNNNNNNNNNNNNNNNNNNNNNNNNNNNNNNNNNNNNNNNNNNNN
NNNNNNNNNNNNNNNNNNNNNNNNNNNNNNNNNNNNNNNNNNNNNNNNNNNNNNNNNNNN
NNNNNNNNNNNNNNNNNNNNNNNNNNNNNNNNNNNNNNNNNNNNNNNNNNNNNNNNNNNN
NNNNNNNNNNNNNNNNNNNNNNNNNNNNNNNNNNNNNNNNNNNNNNNNNNNNNNNNNNNN
NNNNNNNNNNNNNNNNNNNNNNNNNNNNNNNNNNNNNNNNACTTTATATTTTATTTTTGG
AATTTGAGCAGGAATATTAGGAACATCTTTAAGAATTTTAATTCGTATAGAATTAGGAAC
ACCTGGATCTTTAATTGGAGATGATCAAATTTATAATACTATTGTAACAGCTCATGCTTT
TATTATAATTTTTTTTATAGTTATACCTATTATAATTGGAGGATTTGGAAATTGATTAGT
ACCTTTAATATTAGGAGCACCTGATATAGCATTTCCACGAATAAATAATATAAGATTTTG
ATTATTACCTCCATCATTAATATTATTAATTTCAAGTAGAATTGTAGAAAATGGAGCAGG
AACAGGATGAACAGTGTACCCCCCACTTTCATCTAATATTGCTCATAGAGGTTCATCTGT
TGATTTAGCAATTTTTTCTCTTCATTTAGCAGGAATTTCATCAATTTTAGGAGCAATTAA
TTTTATTACTACAATTATTAATATACGAGTAAATAATTTATCATTTGATCAAATATCATT
ATTTATTTGAGCAGTAGGTATTACAGCATTATTATTATTATTATCTTTACCTGTTTTAGC
GGGTGCTATTACTATATTACTAACAGATCGAAATCTTAATACCTCTTTCTTTGATCCTGC
CGGTGGAGGAGATCCAATTTTATATCAACATCTANNNNNNNNNNNNNNNNNNNNNNNNNN
NNNNNNNNNNNNNNNNNNNNNNNNNNNNNNNNNNNNNNNNNNNNNNNNNNNNNNNNNNNN
NNNNNNNNNNNNNNNNNNNNNNNNNNNNNNNNNNNNNNNNNNNNNNNNNNNNNNNNNNNN
NNNNNNNNNNNNNNNNNNNNNNNNNNNNNNNNNNNNNNNNNNNNNNNNNNNNNNNNNNNN
NNNNNNNNNNNNNNNNNNNNNNNNNNNNNNNNNNNNNNNNNNNNNNNNNNNNNNNNNNNN
NNNNNNNNNNNNNNNNNNNNNNNNNNNNNNNNNNNNNNNNNNNNNNNNNNNNNNNNNNNN
NNNNNNNNNNNNNNNNNNNNNNNNNNNNNNNNNNNNNNNNNNNNNNNNNNNNNNNNNNNN
NNNNNNNNNNNNNNNNNNNNNNNNNNNNNNNNNNNNNNNNNNNNNNNNNNNNNNNNNNNN
NNNNNNNNNNNNNNNNNNNNNNNNNNNNNNNNNNNNNNNNNNNNNNNNNNNNNNNNNNNN
NNNNNNNNNNNNNNNNNNNNNNNNNNNNNNNNNNNNNNNNNNNNNNNNNNNNNNNNNNNN
NNNNNNNNNNNNNNNNNNNNNNNNNNNNNNNNNNNNNNNNNNNNNNNNNNNNNNNNNNNN
NNNNNNNNNNNNNNNNNNNNNNNNNNNNNNNNNNNNNNNNNNNNNNNNNNNNNNNNNNNN
NNNNNNNNNNNNNNNNNNNNNNNNNNNNNNNNNNNNNNNNNNNNNNNNNNNNNNNNNNNN
NNNNNNNNNNNNNNNNNNNNNNNNNNNNNNNNNNNNNNNNNNNNNNNNNNNNNNNNNNNN
NNNNNNNNNNNNNNNNNNNNNNNNNNNNNNNNNNNNNNNNNNNNNNNNNNNNNNNNNNNN
NNNNNNNNNNNNNNNNNNNNNNNNNNNNNNNNNNNNNNNNNNNNNNNNNNNNNNNNNNNN
NNNNNNNNNNNNNNNNNNNNNNNNNNNNNNNNNNNNNNNNNNNNNNNNNNNNNNNNNNNN
NNNNNNNNNNNNNNNNNNNNNNNNNNNNNNNNNNNNNNNNNNNNNNNNNNNNNNNNNNNN
NNNNNNNNNNNNNNNNNNNNNNNNNNNNNNNNNNNNNNNNNNNNNNNNNNNNNNNNNNNN
NNNNNNNNNNNNNNNNNNNNNNNNNNNNNNNNNNNNNNNNNNNNNNNNNNNNNNNNNNNN
NNNNNNNNNNNNNNNNNNNNNNNNNNNNNNNNNNNNNNNNNNNNNNNNNNNNNNNNNNNN
NNNNNNNNNNNNNNNNNNNNNNNNNNNNNNNNNNNNNNNNNNNNNNNNNNNNNNNNNNNN
NNNNNNNNNNNNNNNNNNNNNNNNNNNNNNNNNNNNNNNNNNNNNNNNNNNNNNNNNNNN
NNNNNNNNNNNNNNNNNNNNNNNNNNNNNNNNNNNNNNNNNNNNNNNNNNNNNNNNNNNN
NNNNNNNNNNNNNNNNNNNNNNNNNNNNNNNNNNNNNNNNNNNNNNNNNNNNNNNNNNNN
NNNNNNNNNNNNNNNNNNNNNNNNNNNNNNNNNNNNNNNNNNNNNNNNNNNNNNNNNNNN
NNNNNNNNNNNNNNNNNNNNNNNNNNNNNNNNNNNNNNNNNNNNNNNNNNNNNNNNNNNN
NNNNNNNNNNNNNNNNNNNNNNNNNNNNNNNNNNNNNNNNNNNNNNNNNNNNNNNNNNNN
NNNNNNNNNNNNNNNNNNNNNNNNNNNNNNNNNNNNNNNNNNNNNNNNNNNNNNNNNNNN
NNNNNNNNNNNNNNNNNNNNNNNNNNNNNNNNNNNNNNNNNNNNNNNNNNNNNNNNNNNN
NNNNNNNNNNNNNNNNNNNNNNNNNNNNNNNNNNNNNNNNNNNNNNNNNNNNNNNNNNNN
NNNNNNNNNNNNNNNNNNNNNNNNNNNNNNNNNNNNNNNNNNNNNNNNNNNNNNNNNNNN
NNNNNNNNNNNNNNNNNNNNNNNNNNNNNNNNNNNNNNNNNNNNNNNNNNNNNNNNNNNN
NNNNNNNNNNNNNNNNNNNNNNNNNNNNNNNNNNNNNNNNNNNNNNNNNNNNNNNNNNNN
NNNNNNNNNNNNNNNNNNNNNNNNNNNNNNNNNNNNNNNNNNNNNNNNNNNNNNNNNNNN
NNNNNNNNNNNNNNNNNNNNNNNNNNNNNNNNNNNNNNNNNNNNNNNNNNNNNNNNNNNN
NNNNNNNNNNNNNNNNNNNNNNNNNNNNNNNNNNNNNNNNNNNNNNNNNNNNNNNNNNNN
NNNNNNNNNNNNNNNNNNNNNNNNNNNNNNNNNNNNNNNNNNNNNNNNNNNNNNNNNNNN
NNNNNNNNNNNNNNNNNNNNNNNNNNNNNNNNNNNNNNNNNNNNNNNNNNNNNNNNNNNN
NNNNNNNNNNNNNNNNNNNNNNNNNNNNNNNNNNNNNNNNNNNNNNNNNNNNNNNNNNNN
NNNNNNNNNNNNNNNNNNNNNNNNNNNNNNNNNNNNNNNNNNNNNNNNNNNNNNNNNNNN
NNNNNNNNNNNNNNNNNNNNNNNNNNNNNNNNNNNNNNNNNNNNNNNNNNNNNNNNNNNN
NNNNNNNNNNNNNNNNNNNNNNNNNNNNNNNNNNNNNNNNNNNNNNNNNNNNNNNNNNNN
NNNNNNNNNNNNNNNNNNNNNNNNNNNNNNNNNNNNNNNNNNNNNNNNNNNNNNNNNNNN
NNNNNNNNNNNNNNNNNNNNNNNNNNNNNNNNNNNNNNNNNNNNNNNNNNNNNNNNNNNN
NNNNNNNNNNNNNNNNNNNNNNNNNNNNNNNNNNNNNNNNNNNNNNNNNNNNNNNNNNNN
NNNNNNNNNNNNNNNNNNNNNNNNNNNNNNNNNNNNNNNNNNNNNNNNNNNNNNNNNNNN
NNNNNNNNNNNNNNNNNNNNNNNNNNNNNNNNNNNNNNNNNNNNNNNNNNNNNNNNNNNN
NNNNNNNNNNNNNNNNNNNNNNNNNNNNNNNNNNNNNNNNNNNNNNNNNNNNNNNNNNNN
NNNNNNNNNNNNNNNNNNNNNNNNNNNNNNNNNNNNNNNNNNNNNNNNNNNNNNNNNNNN
NNNNNNNNNNNNNNNNNNNNNNNNNNNNNNNNNNNNNNNNNNNNNNNNNNNNNNNNNNNN
NNNNNNNNNNNNNNNNNNNNNNNNNNNNNNNNNNNNNNNNNNNNNNNNNNNNNNNNNNNN
NNNNNNNNNNNNNNNNNNNNNNNNNNNNNNNNNNNNNNNNNNNNNNNNNNNNNNNNNNNN
NNNNNNNNNNNNNNNNNNNNNNNNNNNNNNNNNNNNNNNNNNNNNNNNNNNNNNNNNNNN
NNNNNNNNNNNNNNNNNNNNNNNNNNNNNNNNNNNNNNNNNNNNNNNNNNNNNNNNNNNN
NNNNNNNNNNNNNNNNNNNNNNNNNNNNNNNNNNNNNNNNNNNNNNNNNNNNNNNNNNNN
NNNNNNNNNNNNNNNNNNNNNNNNNNNNNNNNNNNNNNNNNNNNNNNNNNNNN-------
------------------------------------------------------------
------------------------------------------------------------
------------------------------------------------------------
------------------------------------------------------------
------------------------------------------------------------
------------------------------------------------------------
------------------------------------------------------------
---------------------
>Pseudophilotes bavius BPALB030-16 Russia Bashkiria Chekan
NNNNNNNNNNNNNNNNNNNNNNNNNNNNNNNNNNNNNNNNNNNNNNNNNNNNNNNNNNNN
NNNNNNNNNNNNNNNNNNNNNNNNNNNNNNNNNNNNNNNNNNNNNNNNNNNNNNNNNNNN
NNNNNNNNNNNNNNNNNNNNNNNNNNNNNNNNNNNNNNNNNNNNNNNNNNNNNNNNNNNN
NNNNNNNNNNNNNNNNNNNNNNNNNNNNNNNNNNNNNNNNNNNNNNNNNNNNNNNNNNNN
NNNNNNNNNNNNNNNNNNNNNNNNNNNNNNNNNNNNNNNNNNNNNNNNNNNNNNNNNNNN
NNNNNNNNNNNNNNNNNNNNNNNNNNNNNNNNNNNNNNNNNNNNNNNNNNNNNNNNNNNN
NNNNNNNNNNNNNNNNNNNNNNNNNNNNNNNNNNNNNNNNNNNNNNNNNNNNNNNNNNNN
NNNNNNNNNNNNNNNNNNNNNNNNNNNNNNNNNNNNNNNNNNNNNNNNNNNNNNNNNNNN
NNNNNNNNNNNNNNNNNNNNNNNNNNNNNNNNNNNNNNNNNNNNNNNNNNNNNNNNNNNN
NNNNNNNNNNNNNNNNNNNNNNNNNNNNNNNNNNNNNNNNNNNNNNNNNNNNNNNNNNNN
NNNNNNNNNNNNNNNNNNNNNNNNNNNNNNNNNNNNNNNNNNNNNNNNNNNNNNNNNNNN
NNNNNNNNNNNNNNNNNNNNNNNNNNNNNNNNNNNNNNNNNNNNNNNNNNNNNNNNNNNN
NNNNNNNNNNNNNNNNNNNNNNNNNNNNNNNNNNNNNNNNNNNNNNNNNNNNNNNNNNNN
NNNNNNNNNNNNNNNNNNNNNNNNNNNNNNNNNNNNNNNNACTTTATATTTTATTTTTGG
AATTTGAGCAGGAATATTAGGAACATCTTTAAGAATTTTAATTCGTATAGAATTAGGAAC
ACCTGGATCTTTAATTGGAGATGATCAAATTTATAATACTATTGTCACAGCTCATGCTTT
TATTATAATTTTTTTTATAGTAATACCTATTATAATTGGAGGATTTGGAAATTGATTAGT
ACCTTTAATATTAGGAGCACCTGATATAGCTTTTCCACGAATAAATAATATAAGATTTTG
ATTATTACCTCCATCATTAATATTATTAATCTCAAGAAGAATTGTAGAAAATGGAGCAGG
AACAGGATGAACAGTGTACCCCCCACTCTCATCTAATATTGCCCATAGAGGTTCATCTGT
TGATTTAGCAATTTTTTCACTTCATTTAGCAGGAATTTCTTCAATTTTAGGAGCTATTAA
TTTTATTACAACAATTATTAACATACGAGTAAATAATTTATCATTTGATCAAATATCTTT
ATTTATTTGAGCAGTAGGTATTACAGCATTATTATTATTATTATCTTTACCAGTTTTAGC
TGGTGCTATTACTATATTATTAACAGATCGAAATCTTAATACTTCTTTTTTTGATCCTGC
TGGAGGAGGAGATCCANNNNNNNNNNNNNNNNNNNNNNNNNNNNNNNNNNNNNNNNNNNN
NNNNNNNNNNNNNNNNNNNNNNNNNNNNNNNNNNNNNNNNNNNNNNNNNNNNNNNNNNNN
NNNNNNNNNNNNNNNNNNNNNNNNNNNNNNNNNNNNNNNNNNNNNNNNNNNNNNNNNNNN
NNNNNNNNNNNNNNNNNNNNNNNNNNNNNNNNNNNNNNNNNNNNNNNNNNNNNNNNNNNN
NNNNNNNNNNNNNNNNNNNNNNNNNNNNNNNNNNNNNNNNNNNNNNNNNNNNNNNNNNNN
NNNNNNNNNNNNNNNNNNNNNNNNNNNNNNNNNNNNNNNNNNNNNNNNNNNNNNNNNNNN
NNNNNNNNNNNNNNNNNNNNNNNNNNNNNNNNNNNNNNNNNNNNNNNNNNNNNNNNNNNN
NNNNNNNNNNNNNNNNNNNNNNNNNNNNNNNNNNNNNNNNNNNNNNNNNNNNNNNNNNNN
NNNNNNNNNNNNNNNNNNNNNNNNNNNNNNNNNNNNNNNNNNNNNNNNNNNNNNNNNNNN
NNNNNNNNNNNNNNNNNNNNNNNNNNNNNNNNNNNNNNNNNNNNNNNNNNNNNNNNNNNN
NNNNNNNNNNNNNNNNNNNNNNNNNNNNNNNNNNNNNNNNNNNNNNNNNNNNNNNNNNNN
NNNNNNNNNNNNNNNNNNNNNNNNNNNNNNNNNNNNNNNNNNNNNNNNNNNNNNNNNNNN
NNNNNNNNNNNNNNNNNNNNNNNNNNNNNNNNNNNNNNNNNNNNNNNNNNNNNNNNNNNN
NNNNNNNNNNNNNNNNNNNNNNNNNNNNNNNNNNNNNNNNNNNNNNNNNNNNNNNNNNNN
NNNNNNNNNNNNNNNNNNNNNNNNNNNNNNNNNNNNNNNNNNNNNNNNNNNNNNNNNNNN
NNNNNNNNNNNNNNNNNNNNNNNNNNNNNNNNNNNNNNNNNNNNNNNNNNNNNNNNNNNN
NNNNNNNNNNNNNNNNNNNNNNNNNNNNNNNNNNNNNNNNNNNNNNNNNNNNNNNNNNNN
NNNNNNNNNNNNNNNNNNNNNNNNNNNNNNNNNNNNNNNNNNNNNNNNNNNNNNNNNNNN
NNNNNNNNNNNNNNNNNNNNNNNNNNNNNNNNNNNNNNNNNNNNNNNNNNNNNNNNNNNN
NNNNNNNNNNNNNNNNNNNNNNNNNNNNNNNNNNNNNNNNNNNNNNNNNNNNNNNNNNNN
NNNNNNNNNNNNNNNNNNNNNNNNNNNNNNNNNNNNNNNNNNNNNNNNNNNNNNNNNNNN
NNNNNNNNNNNNNNNNNNNNNNNNNNNNNNNNNNNNNNNNNNNNNNNNNNNNNNNNNNNN
NNNNNNNNNNNNNNNNNNNNNNNNNNNNNNNNNNNNNNNNNNNNNNNNNNNNNNNNNNNN
NNNNNNNNNNNNNNNNNNNNNNNNNNNNNNNNNNNNNNNNNNNNNNNNNNNNNNNNNNNN
NNNNNNNNNNNNNNNNNNNNNNNNNNNNNNNNNNNNNNNNNNNNNNNNNNNNNNNNNNNN
NNNNNNNNNNNNNNNNNNNNNNNNNNNNNNNNNNNNNNNNNNNNNNNNNNNNNNNNNNNN
NNNNNNNNNNNNNNNNNNNNNNNNNNNNNNNNNNNNNNNNNNNNNNNNNNNNNNNNNNNN
NNNNNNNNNNNNNNNNNNNNNNNNNNNNNNNNNNNNNNNNNNNNNNNNNNNNNNNNNNNN
NNNNNNNNNNNNNNNNNNNNNNNNNNNNNNNNNNNNNNNNNNNNNNNNNNNNNNNNNNNN
NNNNNNNNNNNNNNNNNNNNNNNNNNNNNNNNNNNNNNNNNNNNNNNNNNNNNNNNNNNN
NNNNNNNNNNNNNNNNNNNNNNNNNNNNNNNNNNNNNNNNNNNNNNNNNNNNNNNNNNNN
NNNNNNNNNNNNNNNNNNNNNNNNNNNNNNNNNNNNNNNNNNNNNNNNNNNNNNNNNNNN
NNNNNNNNNNNNNNNNNNNNNNNNNNNNNNNNNNNNNNNNNNNNNNNNNNNNNNNNNNNN
NNNNNNNNNNNNNNNNNNNNNNNNNNNNNNNNNNNNNNNNNNNNNNNNNNNNNNNNNNNN
NNNNNNNNNNNNNNNNNNNNNNNNNNNNNNNNNNNNNNNNNNNNNNNNNNNNNNNNNNNN
NNNNNNNNNNNNNNNNNNNNNNNNNNNNNNNNNNNNNNNNNNNNNNNNNNNNNNNNNNNN
NNNNNNNNNNNNNNNNNNNNNNNNNNNNNNNNNNNNNNNNNNNNNNNNNNNNNNNNNNNN
NNNNNNNNNNNNNNNNNNNNNNNNNNNNNNNNNNNNNNNNNNNNNNNNNNNNNNNNNNNN
NNNNNNNNNNNNNNNNNNNNNNNNNNNNNNNNNNNNNNNNNNNNNNNNNNNNNNNNNNNN
NNNNNNNNNNNNNNNNNNNNNNNNNNNNNNNNNNNNNNNNNNNNNNNNNNNNNNNNNNNN
NNNNNNNNNNNNNNNNNNNNNNNNNNNNNNNNNNNNNNNNNNNNNNNNNNNNNNNNNNNN
NNNNNNNNNNNNNNNNNNNNNNNNNNNNNNNNNNNNNNNNNNNNNNNNNNNNNNNNNNNN
NNNNNNNNNNNNNNNNNNNNNNNNNNNNNNNNNNNNNNNNNNNNNNNNNNNNNNNNNNNN
NNNNNNNNNNNNNNNNNNNNNNNNNNNNNNNNNNNNNNNNNNNNNNNNNNNNNNNNNNNN
NNNNNNNNNNNNNNNNNNNNNNNNNNNNNNNNNNNNNNNNNNNNNNNNNNNNNNNNNNNN
NNNNNNNNNNNNNNNNNNNNNNNNNNNNNNNNNNNNNNNNNNNNNNNNNNNNNNNNNNNN
NNNNNNNNNNNNNNNNNNNNNNNNNNNNNNNNNNNNNNNNNNNNNNNNNNNNNNNNNNNN
NNNNNNNNNNNNNNNNNNNNNNNNNNNNNNNNNNNNNNNNNNNNNNNNNNNNNNNNNNNN
NNNNNNNNNNNNNNNNNNNNNNNNNNNNNNNNNNNNNNNNNNNNNNNNNNNNNNNNNNNN
NNNNNNNNNNNNNNNNNNNNNNNNNNNNNNNNNNNNNNNNNNNNNNNNNNNNNNNNNNNN
NNNNNNNNNNNNNNNNNNNNNNNNNNNNNNNNNNNNNNNNNNNNNNNNNNNNNNNNNNNN
NNNNNNNNNNNNNNNNNNNNNNNNNNNNNNNNNNNNNNNNNNNNNNNNNNNNNNNNNNNN
NNNNNNNNNNNNNNNNNNNNNNNNNNNNNNNNNNNNNNNNNNNNNNNNNNNNNNNNNNNN
NNNNNNNNNNNNNNNNNNNNNNNNNNNNNNNNNNNNNNNNNNNNNNNNNNNNNNNNNNNN
NNNNNNNNNNNNNNNNNNNNNNNNNNNNNNNNNNNNNNNNNNNNNNNNNNNNNNNNNNNN
NNNNNNNNNNNNNNNNNNNNNNNNNNNNNNNNNNNNNNNNNNNNNNNNNNNNNNNNNNNN
NNNNNNNNNNNNNNNNNNNNNNNNNNNNNNNNNNNNNNNNNNNNNNNNNNNNN-------
------------------------------------------------------------
------------------------------------------------------------
------------------------------------------------------------
------------------------------------------------------------
------------------------------------------------------------
------------------------------------------------------------
------------------------------------------------------------
---------------------
>Pseudophilotes vicrama BPALB284-17 Tajikistan
NNNNNNNNNNNNNNNNNNNNNNNNNNNNNNNNNNNNNNNNNNNNNNNNNNNNNNNNNNNN
NNNNNNNNNNNNNNNNNNNNNNNNNNNNNNNNNNNNNNNNNNNNNNNNNNNNNNNNNNNN
NNNNNNNNNNNNNNNNNNNNNNNNNNNNNNNNNNNNNNNNNNNNNNNNNNNNNNNNNNNN
NNNNNNNNNNNNNNNNNNNNNNNNNNNNNNNNNNNNNNNNNNNNNNNNNNNNNNNNNNNN
NNNNNNNNNNNNNNNNNNNNNNNNNNNNNNNNNNNNNNNNNNNNNNNNNNNNNNNNNNNN
NNNNNNNNNNNNNNNNNNNNNNNNNNNNNNNNNNNNNNNNNNNNNNNNNNNNNNNNNNNN
NNNNNNNNNNNNNNNNNNNNNNNNNNNNNNNNNNNNNNNNNNNNNNNNNNNNNNNNNNNN
NNNNNNNNNNNNNNNNNNNNNNNNNNNNNNNNNNNNNNNNNNNNNNNNNNNNNNNNNNNN
NNNNNNNNNNNNNNNNNNNNNNNNNNNNNNNNNNNNNNNNNNNNNNNNNNNNNNNNNNNN
NNNNNNNNNNNNNNNNNNNNNNNNNNNNNNNNNNNNNNNNNNNNNNNNNNNNNNNNNNNN
NNNNNNNNNNNNNNNNNNNNNNNNNNNNNNNNNNNNNNNNNNNNNNNNNNNNNNNNNNNN
NNNNNNNNNNNNNNNNNNNNNNNNNNNNNNNNNNNNNNNNNNNNNNNNNNNNNNNNNNNN
NNNNNNNNNNNNNNNNNNNNNNNNNNNNNNNNNNNNNNNNNNNNNNNNNNNNNNNNNNNN
NNNNNNNNNNNNNNNNNNNNNNNNNNNNNNNNNNNNNNNNACTTTATATTTTATTTTTGG
AATTTGAGCAGGAATATTAGGAACATCTTTAAGAATTTTAATTCGTATAGAATTAGGAAC
ACCTGGATCTTTAATTGGAGATGATCAAATTTATAATACTATTGTAACAGCTCATGCTTT
TATTATAATTTTTTTTATAGTTATACCTATTATAATTGGAGGATTTGGAAATTGACTAGT
ACCTTTAATATTAGGAGCACCTGATATAGCATTTCCACGAATAAATAATATAAGATTTTG
ATTATTACCTCCATCATTAATATTATTAATTTCAAGTAGAATTGTAGAAAATGGAGCAGG
AACAGGATGAACAGTGTACCCCCCACTTTCATCTAATATTGCCCATAGAGGATCATCTGT
TGATTTAGCAATTTTTTCACTTCATTTAGCAGGAATTTCATCAATTTTAGGAGCAATTAA
TTTTATTACTACAATTATTAATATACGAGTAAATAATTTATCATTTGATCAAATATCATT
ATTTATTTGAGCAGTAGGTATTACAGCATTATTATTATTATTATCTTTACCTGTTTTAGC
AGGTGCTATTACTATATTATTAACAGATCGAAATCTTAATACCTCTTTCTTTGATCCTGC
TGGAGGAGGAGATCCAATTTTATATCAACATTTANNNNNNNNNNNNNNNNNNNNNNNNNN
NNNNNNNNNNNNNNNNNNNNNNNNNNNNNNNNNNNNNNNNNNNNNNNNNNNNNNNNNNNN
NNNNNNNNNNNNNNNNNNNNNNNNNNNNNNNNNNNNNNNNNNNNNNNNNNNNNNNNNNNN
NNNNNNNNNNNNNNNNNNNNNNNNNNNNNNNNNNNNNNNNNNNNNNNNNNNNNNNNNNNN
NNNNNNNNNNNNNNNNNNNNNNNNNNNNNNNNNNNNNNNNNNNNNNNNNNNNNNNNNNNN
NNNNNNNNNNNNNNNNNNNNNNNNNNNNNNNNNNNNNNNNNNNNNNNNNNNNNNNNNNNN
NNNNNNNNNNNNNNNNNNNNNNNNNNNNNNNNNNNNNNNNNNNNNNNNNNNNNNNNNNNN
NNNNNNNNNNNNNNNNNNNNNNNNNNNNNNNNNNNNNNNNNNNNNNNNNNNNNNNNNNNN
NNNNNNNNNNNNNNNNNNNNNNNNNNNNNNNNNNNNNNNNNNNNNNNNNNNNNNNNNNNN
NNNNNNNNNNNNNNNNNNNNNNNNNNNNNNNNNNNNNNNNNNNNNNNNNNNNNNNNNNNN
NNNNNNNNNNNNNNNNNNNNNNNNNNNNNNNNNNNNNNNNNNNNNNNNNNNNNNNNNNNN
NNNNNNNNNNNNNNNNNNNNNNNNNNNNNNNNNNNNNNNNNNNNNNNNNNNNNNNNNNNN
NNNNNNNNNNNNNNNNNNNNNNNNNNNNNNNNNNNNNNNNNNNNNNNNNNNNNNNNNNNN
NNNNNNNNNNNNNNNNNNNNNNNNNNNNNNNNNNNNNNNNNNNNNNNNNNNNNNNNNNNN
NNNNNNNNNNNNNNNNNNNNNNNNNNNNNNNNNNNNNNNNNNNNNNNNNNNNNNNNNNNN
NNNNNNNNNNNNNNNNNNNNNNNNNNNNNNNNNNNNNNNNNNNNNNNNNNNNNNNNNNNN
NNNNNNNNNNNNNNNNNNNNNNNNNNNNNNNNNNNNNNNNNNNNNNNNNNNNNNNNNNNN
NNNNNNNNNNNNNNNNNNNNNNNNNNNNNNNNNNNNNNNNNNNNNNNNNNNNNNNNNNNN
NNNNNNNNNNNNNNNNNNNNNNNNNNNNNNNNNNNNNNNNNNNNNNNNNNNNNNNNNNNN
NNNNNNNNNNNNNNNNNNNNNNNNNNNNNNNNNNNNNNNNNNNNNNNNNNNNNNNNNNNN
NNNNNNNNNNNNNNNNNNNNNNNNNNNNNNNNNNNNNNNNNNNNNNNNNNNNNNNNNNNN
NNNNNNNNNNNNNNNNNNNNNNNNNNNNNNNNNNNNNNNNNNNNNNNNNNNNNNNNNNNN
NNNNNNNNNNNNNNNNNNNNNNNNNNNNNNNNNNNNNNNNNNNNNNNNNNNNNNNNNNNN
NNNNNNNNNNNNNNNNNNNNNNNNNNNNNNNNNNNNNNNNNNNNNNNNNNNNNNNNNNNN
NNNNNNNNNNNNNNNNNNNNNNNNNNNNNNNNNNNNNNNNNNNNNNNNNNNNNNNNNNNN
NNNNNNNNNNNNNNNNNNNNNNNNNNNNNNNNNNNNNNNNNNNNNNNNNNNNNNNNNNNN
NNNNNNNNNNNNNNNNNNNNNNNNNNNNNNNNNNNNNNNNNNNNNNNNNNNNNNNNNNNN
NNNNNNNNNNNNNNNNNNNNNNNNNNNNNNNNNNNNNNNNNNNNNNNNNNNNNNNNNNNN
NNNNNNNNNNNNNNNNNNNNNNNNNNNNNNNNNNNNNNNNNNNNNNNNNNNNNNNNNNNN
NNNNNNNNNNNNNNNNNNNNNNNNNNNNNNNNNNNNNNNNNNNNNNNNNNNNNNNNNNNN
NNNNNNNNNNNNNNNNNNNNNNNNNNNNNNNNNNNNNNNNNNNNNNNNNNNNNNNNNNNN
NNNNNNNNNNNNNNNNNNNNNNNNNNNNNNNNNNNNNNNNNNNNNNNNNNNNNNNNNNNN
NNNNNNNNNNNNNNNNNNNNNNNNNNNNNNNNNNNNNNNNNNNNNNNNNNNNNNNNNNNN
NNNNNNNNNNNNNNNNNNNNNNNNNNNNNNNNNNNNNNNNNNNNNNNNNNNNNNNNNNNN
NNNNNNNNNNNNNNNNNNNNNNNNNNNNNNNNNNNNNNNNNNNNNNNNNNNNNNNNNNNN
NNNNNNNNNNNNNNNNNNNNNNNNNNNNNNNNNNNNNNNNNNNNNNNNNNNNNNNNNNNN
NNNNNNNNNNNNNNNNNNNNNNNNNNNNNNNNNNNNNNNNNNNNNNNNNNNNNNNNNNNN
NNNNNNNNNNNNNNNNNNNNNNNNNNNNNNNNNNNNNNNNNNNNNNNNNNNNNNNNNNNN
NNNNNNNNNNNNNNNNNNNNNNNNNNNNNNNNNNNNNNNNNNNNNNNNNNNNNNNNNNNN
NNNNNNNNNNNNNNNNNNNNNNNNNNNNNNNNNNNNNNNNNNNNNNNNNNNNNNNNNNNN
NNNNNNNNNNNNNNNNNNNNNNNNNNNNNNNNNNNNNNNNNNNNNNNNNNNNNNNNNNNN
NNNNNNNNNNNNNNNNNNNNNNNNNNNNNNNNNNNNNNNNNNNNNNNNNNNNNNNNNNNN
NNNNNNNNNNNNNNNNNNNNNNNNNNNNNNNNNNNNNNNNNNNNNNNNNNNNNNNNNNNN
NNNNNNNNNNNNNNNNNNNNNNNNNNNNNNNNNNNNNNNNNNNNNNNNNNNNNNNNNNNN
NNNNNNNNNNNNNNNNNNNNNNNNNNNNNNNNNNNNNNNNNNNNNNNNNNNNNNNNNNNN
NNNNNNNNNNNNNNNNNNNNNNNNNNNNNNNNNNNNNNNNNNNNNNNNNNNNNNNNNNNN
NNNNNNNNNNNNNNNNNNNNNNNNNNNNNNNNNNNNNNNNNNNNNNNNNNNNNNNNNNNN
NNNNNNNNNNNNNNNNNNNNNNNNNNNNNNNNNNNNNNNNNNNNNNNNNNNNNNNNNNNN
NNNNNNNNNNNNNNNNNNNNNNNNNNNNNNNNNNNNNNNNNNNNNNNNNNNNNNNNNNNN
NNNNNNNNNNNNNNNNNNNNNNNNNNNNNNNNNNNNNNNNNNNNNNNNNNNNNNNNNNNN
NNNNNNNNNNNNNNNNNNNNNNNNNNNNNNNNNNNNNNNNNNNNNNNNNNNNNNNNNNNN
NNNNNNNNNNNNNNNNNNNNNNNNNNNNNNNNNNNNNNNNNNNNNNNNNNNNNNNNNNNN
NNNNNNNNNNNNNNNNNNNNNNNNNNNNNNNNNNNNNNNNNNNNNNNNNNNNNNNNNNNN
NNNNNNNNNNNNNNNNNNNNNNNNNNNNNNNNNNNNNNNNNNNNNNNNNNNNNNNNNNNN
NNNNNNNNNNNNNNNNNNNNNNNNNNNNNNNNNNNNNNNNNNNNNNNNNNNNNNNNNNNN
NNNNNNNNNNNNNNNNNNNNNNNNNNNNNNNNNNNNNNNNNNNNNNNNNNNNNNNNNNNN
NNNNNNNNNNNNNNNNNNNNNNNNNNNNNNNNNNNNNNNNNNNNNNNNNNNNN-------
------------------------------------------------------------
------------------------------------------------------------
------------------------------------------------------------
------------------------------------------------------------
------------------------------------------------------------
------------------------------------------------------------
------------------------------------------------------------
---------------------
>Pseudophilotes vicrama BPALB331-17 Tajikistan
NNNNNNNNNNNNNNNNNNNNNNNNNNNNNNNNNNNNNNNNNNNNNNNNNNNNNNNNNNNN
NNNNNNNNNNNNNNNNNNNNNNNNNNNNNNNNNNNNNNNNNNNNNNNNNNNNNNNNNNNN
NNNNNNNNNNNNNNNNNNNNNNNNNNNNNNNNNNNNNNNNNNNNNNNNNNNNNNNNNNNN
NNNNNNNNNNNNNNNNNNNNNNNNNNNNNNNNNNNNNNNNNNNNNNNNNNNNNNNNNNNN
NNNNNNNNNNNNNNNNNNNNNNNNNNNNNNNNNNNNNNNNNNNNNNNNNNNNNNNNNNNN
NNNNNNNNNNNNNNNNNNNNNNNNNNNNNNNNNNNNNNNNNNNNNNNNNNNNNNNNNNNN
NNNNNNNNNNNNNNNNNNNNNNNNNNNNNNNNNNNNNNNNNNNNNNNNNNNNNNNNNNNN
NNNNNNNNNNNNNNNNNNNNNNNNNNNNNNNNNNNNNNNNNNNNNNNNNNNNNNNNNNNN
NNNNNNNNNNNNNNNNNNNNNNNNNNNNNNNNNNNNNNNNNNNNNNNNNNNNNNNNNNNN
NNNNNNNNNNNNNNNNNNNNNNNNNNNNNNNNNNNNNNNNNNNNNNNNNNNNNNNNNNNN
NNNNNNNNNNNNNNNNNNNNNNNNNNNNNNNNNNNNNNNNNNNNNNNNNNNNNNNNNNNN
NNNNNNNNNNNNNNNNNNNNNNNNNNNNNNNNNNNNNNNNNNNNNNNNNNNNNNNNNNNN
NNNNNNNNNNNNNNNNNNNNNNNNNNNNNNNNNNNNNNNNNNNNNNNNNNNNNNNNNNNN
NNNNNNNNNNNNNNNNNNNNNNNNNNNNNNNNNNNNNNNNACTTTATATTTTATTTTTGG
AATTTGAGCAGGAATATTAGGAACATCTTTAAGAATTTTAATTCGTATAGAATTAGGAAC
ACCTGGATCTTTAATTGGAGATGATCAAATTTATAATACTATTGTAACAGCTCATGCTTT
TATTATAATTTTTTTTATAGTTATACCTATTATAATTGGAGGATTTGGAAATTGACTAGT
ACCTTTAATATTAGGAGCACCTGATATAGCATTTCCACGAATAAATAATATAAGATTTTG
ATTATTACCTCCATCATTAATATTATTAATTTCAAGTAGAATTGTAGAAAATGGAGCAGG
AACAGGATGAACAGTGTACCCCCCACTTTCATCTAATATTGCCCATAGAGGATCATCTGT
TGATTTAGCAATTTTTTCACTTCATTTAGCAGGAATTTCATCAATTTTAGGAGCAATTAA
TTTTATTACTACAATTATTAATATACGAGTAAATAATTTATCATTTGATCAAATATCATT
ATTTATTTGAGCAGTAGGTATTACAGCATTATTATTATTATTATCTTTACCTGTTTTAGC
AGGTGCTATTACTATATTATTAACAGATCGAAATCTTAATACCTCTTTCTTTGATCCTGC
TGGAGGAGGAGATCCAATTTTATATCAACATTTANNNNNNNNNNNNNNNNNNNNNNNNNN
NNNNNNNNNNNNNNNNNNNNNNNNNNNNNNNNNNNNNNNNNNNNNNNNNNNNNNNNNNNN
NNNNNNNNNNNNNNNNNNNNNNNNNNNNNNNNNNNNNNNNNNNNNNNNNNNNNNNNNNNN
NNNNNNNNNNNNNNNNNNNNNNNNNNNNNNNNNNNNNNNNNNNNNNNNNNNNNNNNNNNN
NNNNNNNNNNNNNNNNNNNNNNNNNNNNNNNNNNNNNNNNNNNNNNNNNNNNNNNNNNNN
NNNNNNNNNNNNNNNNNNNNNNNNNNNNNNNNNNNNNNNNNNNNNNNNNNNNNNNNNNNN
NNNNNNNNNNNNNNNNNNNNNNNNNNNNNNNNNNNNNNNNNNNNNNNNNNNNNNNNNNNN
NNNNNNNNNNNNNNNNNNNNNNNNNNNNNNNNNNNNNNNNNNNNNNNNNNNNNNNNNNNN
NNNNNNNNNNNNNNNNNNNNNNNNNNNNNNNNNNNNNNNNNNNNNNNNNNNNNNNNNNNN
NNNNNNNNNNNNNNNNNNNNNNNNNNNNNNNNNNNNNNNNNNNNNNNNNNNNNNNNNNNN
NNNNNNNNNNNNNNNNNNNNNNNNNNNNNNNNNNNNNNNNNNNNNNNNNNNNNNNNNNNN
NNNNNNNNNNNNNNNNNNNNNNNNNNNNNNNNNNNNNNNNNNNNNNNNNNNNNNNNNNNN
NNNNNNNNNNNNNNNNNNNNNNNNNNNNNNNNNNNNNNNNNNNNNNNNNNNNNNNNNNNN
NNNNNNNNNNNNNNNNNNNNNNNNNNNNNNNNNNNNNNNNNNNNNNNNNNNNNNNNNNNN
NNNNNNNNNNNNNNNNNNNNNNNNNNNNNNNNNNNNNNNNNNNNNNNNNNNNNNNNNNNN
NNNNNNNNNNNNNNNNNNNNNNNNNNNNNNNNNNNNNNNNNNNNNNNNNNNNNNNNNNNN
NNNNNNNNNNNNNNNNNNNNNNNNNNNNNNNNNNNNNNNNNNNNNNNNNNNNNNNNNNNN
NNNNNNNNNNNNNNNNNNNNNNNNNNNNNNNNNNNNNNNNNNNNNNNNNNNNNNNNNNNN
NNNNNNNNNNNNNNNNNNNNNNNNNNNNNNNNNNNNNNNNNNNNNNNNNNNNNNNNNNNN
NNNNNNNNNNNNNNNNNNNNNNNNNNNNNNNNNNNNNNNNNNNNNNNNNNNNNNNNNNNN
NNNNNNNNNNNNNNNNNNNNNNNNNNNNNNNNNNNNNNNNNNNNNNNNNNNNNNNNNNNN
NNNNNNNNNNNNNNNNNNNNNNNNNNNNNNNNNNNNNNNNNNNNNNNNNNNNNNNNNNNN
NNNNNNNNNNNNNNNNNNNNNNNNNNNNNNNNNNNNNNNNNNNNNNNNNNNNNNNNNNNN
NNNNNNNNNNNNNNNNNNNNNNNNNNNNNNNNNNNNNNNNNNNNNNNNNNNNNNNNNNNN
NNNNNNNNNNNNNNNNNNNNNNNNNNNNNNNNNNNNNNNNNNNNNNNNNNNNNNNNNNNN
NNNNNNNNNNNNNNNNNNNNNNNNNNNNNNNNNNNNNNNNNNNNNNNNNNNNNNNNNNNN
NNNNNNNNNNNNNNNNNNNNNNNNNNNNNNNNNNNNNNNNNNNNNNNNNNNNNNNNNNNN
NNNNNNNNNNNNNNNNNNNNNNNNNNNNNNNNNNNNNNNNNNNNNNNNNNNNNNNNNNNN
NNNNNNNNNNNNNNNNNNNNNNNNNNNNNNNNNNNNNNNNNNNNNNNNNNNNNNNNNNNN
NNNNNNNNNNNNNNNNNNNNNNNNNNNNNNNNNNNNNNNNNNNNNNNNNNNNNNNNNNNN
NNNNNNNNNNNNNNNNNNNNNNNNNNNNNNNNNNNNNNNNNNNNNNNNNNNNNNNNNNNN
NNNNNNNNNNNNNNNNNNNNNNNNNNNNNNNNNNNNNNNNNNNNNNNNNNNNNNNNNNNN
NNNNNNNNNNNNNNNNNNNNNNNNNNNNNNNNNNNNNNNNNNNNNNNNNNNNNNNNNNNN
NNNNNNNNNNNNNNNNNNNNNNNNNNNNNNNNNNNNNNNNNNNNNNNNNNNNNNNNNNNN
NNNNNNNNNNNNNNNNNNNNNNNNNNNNNNNNNNNNNNNNNNNNNNNNNNNNNNNNNNNN
NNNNNNNNNNNNNNNNNNNNNNNNNNNNNNNNNNNNNNNNNNNNNNNNNNNNNNNNNNNN
NNNNNNNNNNNNNNNNNNNNNNNNNNNNNNNNNNNNNNNNNNNNNNNNNNNNNNNNNNNN
NNNNNNNNNNNNNNNNNNNNNNNNNNNNNNNNNNNNNNNNNNNNNNNNNNNNNNNNNNNN
NNNNNNNNNNNNNNNNNNNNNNNNNNNNNNNNNNNNNNNNNNNNNNNNNNNNNNNNNNNN
NNNNNNNNNNNNNNNNNNNNNNNNNNNNNNNNNNNNNNNNNNNNNNNNNNNNNNNNNNNN
NNNNNNNNNNNNNNNNNNNNNNNNNNNNNNNNNNNNNNNNNNNNNNNNNNNNNNNNNNNN
NNNNNNNNNNNNNNNNNNNNNNNNNNNNNNNNNNNNNNNNNNNNNNNNNNNNNNNNNNNN
NNNNNNNNNNNNNNNNNNNNNNNNNNNNNNNNNNNNNNNNNNNNNNNNNNNNNNNNNNNN
NNNNNNNNNNNNNNNNNNNNNNNNNNNNNNNNNNNNNNNNNNNNNNNNNNNNNNNNNNNN
NNNNNNNNNNNNNNNNNNNNNNNNNNNNNNNNNNNNNNNNNNNNNNNNNNNNNNNNNNNN
NNNNNNNNNNNNNNNNNNNNNNNNNNNNNNNNNNNNNNNNNNNNNNNNNNNNNNNNNNNN
NNNNNNNNNNNNNNNNNNNNNNNNNNNNNNNNNNNNNNNNNNNNNNNNNNNNNNNNNNNN
NNNNNNNNNNNNNNNNNNNNNNNNNNNNNNNNNNNNNNNNNNNNNNNNNNNNNNNNNNNN
NNNNNNNNNNNNNNNNNNNNNNNNNNNNNNNNNNNNNNNNNNNNNNNNNNNNNNNNNNNN
NNNNNNNNNNNNNNNNNNNNNNNNNNNNNNNNNNNNNNNNNNNNNNNNNNNNNNNNNNNN
NNNNNNNNNNNNNNNNNNNNNNNNNNNNNNNNNNNNNNNNNNNNNNNNNNNNNNNNNNNN
NNNNNNNNNNNNNNNNNNNNNNNNNNNNNNNNNNNNNNNNNNNNNNNNNNNNNNNNNNNN
NNNNNNNNNNNNNNNNNNNNNNNNNNNNNNNNNNNNNNNNNNNNNNNNNNNNNNNNNNNN
NNNNNNNNNNNNNNNNNNNNNNNNNNNNNNNNNNNNNNNNNNNNNNNNNNNNNNNNNNNN
NNNNNNNNNNNNNNNNNNNNNNNNNNNNNNNNNNNNNNNNNNNNNNNNNNNNNNNNNNNN
NNNNNNNNNNNNNNNNNNNNNNNNNNNNNNNNNNNNNNNNNNNNNNNNNNNNNNNNNNNN
NNNNNNNNNNNNNNNNNNNNNNNNNNNNNNNNNNNNNNNNNNNNNNNNNNNNN-------
------------------------------------------------------------
------------------------------------------------------------
------------------------------------------------------------
------------------------------------------------------------
------------------------------------------------------------
------------------------------------------------------------
------------------------------------------------------------
---------------------
>Pseudophilotes vicrama BPALB359-17 Tajikistan
NNNNNNNNNNNNNNNNNNNNNNNNNNNNNNNNNNNNNNNNNNNNNNNNNNNNNNNNNNNN
NNNNNNNNNNNNNNNNNNNNNNNNNNNNNNNNNNNNNNNNNNNNNNNNNNNNNNNNNNNN
NNNNNNNNNNNNNNNNNNNNNNNNNNNNNNNNNNNNNNNNNNNNNNNNNNNNNNNNNNNN
NNNNNNNNNNNNNNNNNNNNNNNNNNNNNNNNNNNNNNNNNNNNNNNNNNNNNNNNNNNN
NNNNNNNNNNNNNNNNNNNNNNNNNNNNNNNNNNNNNNNNNNNNNNNNNNNNNNNNNNNN
NNNNNNNNNNNNNNNNNNNNNNNNNNNNNNNNNNNNNNNNNNNNNNNNNNNNNNNNNNNN
NNNNNNNNNNNNNNNNNNNNNNNNNNNNNNNNNNNNNNNNNNNNNNNNNNNNNNNNNNNN
NNNNNNNNNNNNNNNNNNNNNNNNNNNNNNNNNNNNNNNNNNNNNNNNNNNNNNNNNNNN
NNNNNNNNNNNNNNNNNNNNNNNNNNNNNNNNNNNNNNNNNNNNNNNNNNNNNNNNNNNN
NNNNNNNNNNNNNNNNNNNNNNNNNNNNNNNNNNNNNNNNNNNNNNNNNNNNNNNNNNNN
NNNNNNNNNNNNNNNNNNNNNNNNNNNNNNNNNNNNNNNNNNNNNNNNNNNNNNNNNNNN
NNNNNNNNNNNNNNNNNNNNNNNNNNNNNNNNNNNNNNNNNNNNNNNNNNNNNNNNNNNN
NNNNNNNNNNNNNNNNNNNNNNNNNNNNNNNNNNNNNNNNNNNNNNNNNNNNNNNNNNNN
NNNNNNNNNNNNNNNNNNNNNNNNNNNNNNNNNNNNNNNNACTTTATATTTTATTTTTGG
AATTTGAGCAGGAATATTAGGAACATCTTTAAGAATTTTAATTCGTATAGAATTAGGAAC
ACCTGGATCTTTAATTGGAGATGATCAAATTTATAATACTATTGTAACAGCTCATGCTTT
TATTATAATTTTTTTTATAGTTATACCTATTATAATTGGAGGATTTGGAAATTGACTAGT
ACCTTTAATATTAGGAGCACCTGATATAGCATTTCCACGAATAAATAATATAAGATTTTG
ATTATTACCTCCATCATTAATATTATTAATTTCAAGTAGAATTGTAGAAAATGGAGCAGG
AACAGGATGAACAGTGTACCCCCCACTTTCATCTAATATTGCCCATAGAGGATCATCTGT
TGATTTAGCAATTTTTTCACTTCATTTAGCAGGAATTTCATCAATTTTAGGAGCAATTAA
TTTTATTACTACAATTATTAATATACGAGTAAATAATTTATCATTTGATCAAATATCATT
ATTTATTTGAGCAGTAGGTATTACAGCATTATTATTATTATTATCTTTACCTGTTTTAGC
AGGTGCTATTACTATATTATTAACAGATCGAAATCTTAATACCTCTTTCTTTGATCCTGC
TGGAGGAGGAGATCCAATTTTATATCAACATTTANNNNNNNNNNNNNNNNNNNNNNNNNN
NNNNNNNNNNNNNNNNNNNNNNNNNNNNNNNNNNNNNNNNNNNNNNNNNNNNNNNNNNNN
NNNNNNNNNNNNNNNNNNNNNNNNNNNNNNNNNNNNNNNNNNNNNNNNNNNNNNNNNNNN
NNNNNNNNNNNNNNNNNNNNNNNNNNNNNNNNNNNNNNNNNNNNNNNNNNNNNNNNNNNN
NNNNNNNNNNNNNNNNNNNNNNNNNNNNNNNNNNNNNNNNNNNNNNNNNNNNNNNNNNNN
NNNNNNNNNNNNNNNNNNNNNNNNNNNNNNNNNNNNNNNNNNNNNNNNNNNNNNNNNNNN
NNNNNNNNNNNNNNNNNNNNNNNNNNNNNNNNNNNNNNNNNNNNNNNNNNNNNNNNNNNN
NNNNNNNNNNNNNNNNNNNNNNNNNNNNNNNNNNNNNNNNNNNNNNNNNNNNNNNNNNNN
NNNNNNNNNNNNNNNNNNNNNNNNNNNNNNNNNNNNNNNNNNNNNNNNNNNNNNNNNNNN
NNNNNNNNNNNNNNNNNNNNNNNNNNNNNNNNNNNNNNNNNNNNNNNNNNNNNNNNNNNN
NNNNNNNNNNNNNNNNNNNNNNNNNNNNNNNNNNNNNNNNNNNNNNNNNNNNNNNNNNNN
NNNNNNNNNNNNNNNNNNNNNNNNNNNNNNNNNNNNNNNNNNNNNNNNNNNNNNNNNNNN
NNNNNNNNNNNNNNNNNNNNNNNNNNNNNNNNNNNNNNNNNNNNNNNNNNNNNNNNNNNN
NNNNNNNNNNNNNNNNNNNNNNNNNNNNNNNNNNNNNNNNNNNNNNNNNNNNNNNNNNNN
NNNNNNNNNNNNNNNNNNNNNNNNNNNNNNNNNNNNNNNNNNNNNNNNNNNNNNNNNNNN
NNNNNNNNNNNNNNNNNNNNNNNNNNNNNNNNNNNNNNNNNNNNNNNNNNNNNNNNNNNN
NNNNNNNNNNNNNNNNNNNNNNNNNNNNNNNNNNNNNNNNNNNNNNNNNNNNNNNNNNNN
NNNNNNNNNNNNNNNNNNNNNNNNNNNNNNNNNNNNNNNNNNNNNNNNNNNNNNNNNNNN
NNNNNNNNNNNNNNNNNNNNNNNNNNNNNNNNNNNNNNNNNNNNNNNNNNNNNNNNNNNN
NNNNNNNNNNNNNNNNNNNNNNNNNNNNNNNNNNNNNNNNNNNNNNNNNNNNNNNNNNNN
NNNNNNNNNNNNNNNNNNNNNNNNNNNNNNNNNNNNNNNNNNNNNNNNNNNNNNNNNNNN
NNNNNNNNNNNNNNNNNNNNNNNNNNNNNNNNNNNNNNNNNNNNNNNNNNNNNNNNNNNN
NNNNNNNNNNNNNNNNNNNNNNNNNNNNNNNNNNNNNNNNNNNNNNNNNNNNNNNNNNNN
NNNNNNNNNNNNNNNNNNNNNNNNNNNNNNNNNNNNNNNNNNNNNNNNNNNNNNNNNNNN
NNNNNNNNNNNNNNNNNNNNNNNNNNNNNNNNNNNNNNNNNNNNNNNNNNNNNNNNNNNN
NNNNNNNNNNNNNNNNNNNNNNNNNNNNNNNNNNNNNNNNNNNNNNNNNNNNNNNNNNNN
NNNNNNNNNNNNNNNNNNNNNNNNNNNNNNNNNNNNNNNNNNNNNNNNNNNNNNNNNNNN
NNNNNNNNNNNNNNNNNNNNNNNNNNNNNNNNNNNNNNNNNNNNNNNNNNNNNNNNNNNN
NNNNNNNNNNNNNNNNNNNNNNNNNNNNNNNNNNNNNNNNNNNNNNNNNNNNNNNNNNNN
NNNNNNNNNNNNNNNNNNNNNNNNNNNNNNNNNNNNNNNNNNNNNNNNNNNNNNNNNNNN
NNNNNNNNNNNNNNNNNNNNNNNNNNNNNNNNNNNNNNNNNNNNNNNNNNNNNNNNNNNN
NNNNNNNNNNNNNNNNNNNNNNNNNNNNNNNNNNNNNNNNNNNNNNNNNNNNNNNNNNNN
NNNNNNNNNNNNNNNNNNNNNNNNNNNNNNNNNNNNNNNNNNNNNNNNNNNNNNNNNNNN
NNNNNNNNNNNNNNNNNNNNNNNNNNNNNNNNNNNNNNNNNNNNNNNNNNNNNNNNNNNN
NNNNNNNNNNNNNNNNNNNNNNNNNNNNNNNNNNNNNNNNNNNNNNNNNNNNNNNNNNNN
NNNNNNNNNNNNNNNNNNNNNNNNNNNNNNNNNNNNNNNNNNNNNNNNNNNNNNNNNNNN
NNNNNNNNNNNNNNNNNNNNNNNNNNNNNNNNNNNNNNNNNNNNNNNNNNNNNNNNNNNN
NNNNNNNNNNNNNNNNNNNNNNNNNNNNNNNNNNNNNNNNNNNNNNNNNNNNNNNNNNNN
NNNNNNNNNNNNNNNNNNNNNNNNNNNNNNNNNNNNNNNNNNNNNNNNNNNNNNNNNNNN
NNNNNNNNNNNNNNNNNNNNNNNNNNNNNNNNNNNNNNNNNNNNNNNNNNNNNNNNNNNN
NNNNNNNNNNNNNNNNNNNNNNNNNNNNNNNNNNNNNNNNNNNNNNNNNNNNNNNNNNNN
NNNNNNNNNNNNNNNNNNNNNNNNNNNNNNNNNNNNNNNNNNNNNNNNNNNNNNNNNNNN
NNNNNNNNNNNNNNNNNNNNNNNNNNNNNNNNNNNNNNNNNNNNNNNNNNNNNNNNNNNN
NNNNNNNNNNNNNNNNNNNNNNNNNNNNNNNNNNNNNNNNNNNNNNNNNNNNNNNNNNNN
NNNNNNNNNNNNNNNNNNNNNNNNNNNNNNNNNNNNNNNNNNNNNNNNNNNNNNNNNNNN
NNNNNNNNNNNNNNNNNNNNNNNNNNNNNNNNNNNNNNNNNNNNNNNNNNNNNNNNNNNN
NNNNNNNNNNNNNNNNNNNNNNNNNNNNNNNNNNNNNNNNNNNNNNNNNNNNNNNNNNNN
NNNNNNNNNNNNNNNNNNNNNNNNNNNNNNNNNNNNNNNNNNNNNNNNNNNNNNNNNNNN
NNNNNNNNNNNNNNNNNNNNNNNNNNNNNNNNNNNNNNNNNNNNNNNNNNNNNNNNNNNN
NNNNNNNNNNNNNNNNNNNNNNNNNNNNNNNNNNNNNNNNNNNNNNNNNNNNNNNNNNNN
NNNNNNNNNNNNNNNNNNNNNNNNNNNNNNNNNNNNNNNNNNNNNNNNNNNNNNNNNNNN
NNNNNNNNNNNNNNNNNNNNNNNNNNNNNNNNNNNNNNNNNNNNNNNNNNNNNNNNNNNN
NNNNNNNNNNNNNNNNNNNNNNNNNNNNNNNNNNNNNNNNNNNNNNNNNNNNNNNNNNNN
NNNNNNNNNNNNNNNNNNNNNNNNNNNNNNNNNNNNNNNNNNNNNNNNNNNNNNNNNNNN
NNNNNNNNNNNNNNNNNNNNNNNNNNNNNNNNNNNNNNNNNNNNNNNNNNNNNNNNNNNN
NNNNNNNNNNNNNNNNNNNNNNNNNNNNNNNNNNNNNNNNNNNNNNNNNNNNNNNNNNNN
NNNNNNNNNNNNNNNNNNNNNNNNNNNNNNNNNNNNNNNNNNNNNNNNNNNNN-------
------------------------------------------------------------
------------------------------------------------------------
------------------------------------------------------------
------------------------------------------------------------
------------------------------------------------------------
------------------------------------------------------------
------------------------------------------------------------
---------------------
>Pseudophilotes vicrama BPALB470-17 Israel
NNNNNNNNNNNNNNNNNNNNNNNNNNNNNNNNNNNNNNNNNNNNNNNNNNNNNNNNNNNN
NNNNNNNNNNNNNNNNNNNNNNNNNNNNNNNNNNNNNNNNNNNNNNNNNNNNNNNNNNNN
NNNNNNNNNNNNNNNNNNNNNNNNNNNNNNNNNNNNNNNNNNNNNNNNNNNNNNNNNNNN
NNNNNNNNNNNNNNNNNNNNNNNNNNNNNNNNNNNNNNNNNNNNNNNNNNNNNNNNNNNN
NNNNNNNNNNNNNNNNNNNNNNNNNNNNNNNNNNNNNNNNNNNNNNNNNNNNNNNNNNNN
NNNNNNNNNNNNNNNNNNNNNNNNNNNNNNNNNNNNNNNNNNNNNNNNNNNNNNNNNNNN
NNNNNNNNNNNNNNNNNNNNNNNNNNNNNNNNNNNNNNNNNNNNNNNNNNNNNNNNNNNN
NNNNNNNNNNNNNNNNNNNNNNNNNNNNNNNNNNNNNNNNNNNNNNNNNNNNNNNNNNNN
NNNNNNNNNNNNNNNNNNNNNNNNNNNNNNNNNNNNNNNNNNNNNNNNNNNNNNNNNNNN
NNNNNNNNNNNNNNNNNNNNNNNNNNNNNNNNNNNNNNNNNNNNNNNNNNNNNNNNNNNN
NNNNNNNNNNNNNNNNNNNNNNNNNNNNNNNNNNNNNNNNNNNNNNNNNNNNNNNNNNNN
NNNNNNNNNNNNNNNNNNNNNNNNNNNNNNNNNNNNNNNNNNNNNNNNNNNNNNNNNNNN
NNNNNNNNNNNNNNNNNNNNNNNNNNNNNNNNNNNNNNNNNNNNNNNNNNNNNNNNNNNN
NNNNNNNNNNNNNNNNNNNNNNNNNNNNNNNNNNNNNNNNACTTTATATTTTATTTTTGG
AATTTGAGCAGGAATATTAGGAACATCTTTAAGAATTTTAATTCGTATAGAATTAGGAAC
ACCTGGATCTTTAATTGGAGATGATCAAATTTATAATACTATTGTAACAGCTCATGCTTT
TATTATAATTTTTTTTATAGTTATACCTATTATAATTGGAGGATTTGGAAATTGACTAGT
ACCTTTAATATTAGGAGCACCTGATATAGCATTTCCACGAATAAATAACATAAGATTTTG
ATTATTACCTCCATCATTAATATTATTAATTTCAAGTAGAATTGTAGAAAATGGAGCAGG
AACAGGATGAACAGTGTACCCCCCACTTTCATCTAATATTGCCCATAGAGGATCATCTGT
TGATTTAGCAATTTTTTCACTTCATTTAGCAGGAATTTCATCAATTTTAGGAGCAATTAA
TTTTATTACTACAATTATTAATATACGAGTAAATAATTTATCATTTGATCAAATATCATT
ATTTATTTGAGCAGTAGGTATTACAGCATTATTATTATTACTATCTTTACCTGTTTTAGC
AGGTGCTATTACTATATTATTAACAGATCGAAATCTTAATACCTCTTTCTTTGATCCTGC
TGGAGGAGGAGATCCAATTCTATATCAACATTTANNNNNNNNNNNNNNNNNNNNNNNNNN
NNNNNNNNNNNNNNNNNNNNNNNNNNNNNNNNNNNNNNNNNNNNNNNNNNNNNNNNNNNN
NNNNNNNNNNNNNNNNNNNNNNNNNNNNNNNNNNNNNNNNNNNNNNNNNNNNNNNNNNNN
NNNNNNNNNNNNNNNNNNNNNNNNNNNNNNNNNNNNNNNNNNNNNNNNNNNNNNNNNNNN
NNNNNNNNNNNNNNNNNNNNNNNNNNNNNNNNNNNNNNNNNNNNNNNNNNNNNNNNNNNN
NNNNNNNNNNNNNNNNNNNNNNNNNNNNNNNNNNNNNNNNNNNNNNNNNNNNNNNNNNNN
NNNNNNNNNNNNNNNNNNNNNNNNNNNNNNNNNNNNNNNNNNNNNNNNNNNNNNNNNNNN
NNNNNNNNNNNNNNNNNNNNNNNNNNNNNNNNNNNNNNNNNNNNNNNNNNNNNNNNNNNN
NNNNNNNNNNNNNNNNNNNNNNNNNNNNNNNNNNNNNNNNNNNNNNNNNNNNNNNNNNNN
NNNNNNNNNNNNNNNNNNNNNNNNNNNNNNNNNNNNNNNNNNNNNNNNNNNNNNNNNNNN
NNNNNNNNNNNNNNNNNNNNNNNNNNNNNNNNNNNNNNNNNNNNNNNNNNNNNNNNNNNN
NNNNNNNNNNNNNNNNNNNNNNNNNNNNNNNNNNNNNNNNNNNNNNNNNNNNNNNNNNNN
NNNNNNNNNNNNNNNNNNNNNNNNNNNNNNNNNNNNNNNNNNNNNNNNNNNNNNNNNNNN
NNNNNNNNNNNNNNNNNNNNNNNNNNNNNNNNNNNNNNNNNNNNNNNNNNNNNNNNNNNN
NNNNNNNNNNNNNNNNNNNNNNNNNNNNNNNNNNNNNNNNNNNNNNNNNNNNNNNNNNNN
NNNNNNNNNNNNNNNNNNNNNNNNNNNNNNNNNNNNNNNNNNNNNNNNNNNNNNNNNNNN
NNNNNNNNNNNNNNNNNNNNNNNNNNNNNNNNNNNNNNNNNNNNNNNNNNNNNNNNNNNN
NNNNNNNNNNNNNNNNNNNNNNNNNNNNNNNNNNNNNNNNNNNNNNNNNNNNNNNNNNNN
NNNNNNNNNNNNNNNNNNNNNNNNNNNNNNNNNNNNNNNNNNNNNNNNNNNNNNNNNNNN
NNNNNNNNNNNNNNNNNNNNNNNNNNNNNNNNNNNNNNNNNNNNNNNNNNNNNNNNNNNN
NNNNNNNNNNNNNNNNNNNNNNNNNNNNNNNNNNNNNNNNNNNNNNNNNNNNNNNNNNNN
NNNNNNNNNNNNNNNNNNNNNNNNNNNNNNNNNNNNNNNNNNNNNNNNNNNNNNNNNNNN
NNNNNNNNNNNNNNNNNNNNNNNNNNNNNNNNNNNNNNNNNNNNNNNNNNNNNNNNNNNN
NNNNNNNNNNNNNNNNNNNNNNNNNNNNNNNNNNNNNNNNNNNNNNNNNNNNNNNNNNNN
NNNNNNNNNNNNNNNNNNNNNNNNNNNNNNNNNNNNNNNNNNNNNNNNNNNNNNNNNNNN
NNNNNNNNNNNNNNNNNNNNNNNNNNNNNNNNNNNNNNNNNNNNNNNNNNNNNNNNNNNN
NNNNNNNNNNNNNNNNNNNNNNNNNNNNNNNNNNNNNNNNNNNNNNNNNNNNNNNNNNNN
NNNNNNNNNNNNNNNNNNNNNNNNNNNNNNNNNNNNNNNNNNNNNNNNNNNNNNNNNNNN
NNNNNNNNNNNNNNNNNNNNNNNNNNNNNNNNNNNNNNNNNNNNNNNNNNNNNNNNNNNN
NNNNNNNNNNNNNNNNNNNNNNNNNNNNNNNNNNNNNNNNNNNNNNNNNNNNNNNNNNNN
NNNNNNNNNNNNNNNNNNNNNNNNNNNNNNNNNNNNNNNNNNNNNNNNNNNNNNNNNNNN
NNNNNNNNNNNNNNNNNNNNNNNNNNNNNNNNNNNNNNNNNNNNNNNNNNNNNNNNNNNN
NNNNNNNNNNNNNNNNNNNNNNNNNNNNNNNNNNNNNNNNNNNNNNNNNNNNNNNNNNNN
NNNNNNNNNNNNNNNNNNNNNNNNNNNNNNNNNNNNNNNNNNNNNNNNNNNNNNNNNNNN
NNNNNNNNNNNNNNNNNNNNNNNNNNNNNNNNNNNNNNNNNNNNNNNNNNNNNNNNNNNN
NNNNNNNNNNNNNNNNNNNNNNNNNNNNNNNNNNNNNNNNNNNNNNNNNNNNNNNNNNNN
NNNNNNNNNNNNNNNNNNNNNNNNNNNNNNNNNNNNNNNNNNNNNNNNNNNNNNNNNNNN
NNNNNNNNNNNNNNNNNNNNNNNNNNNNNNNNNNNNNNNNNNNNNNNNNNNNNNNNNNNN
NNNNNNNNNNNNNNNNNNNNNNNNNNNNNNNNNNNNNNNNNNNNNNNNNNNNNNNNNNNN
NNNNNNNNNNNNNNNNNNNNNNNNNNNNNNNNNNNNNNNNNNNNNNNNNNNNNNNNNNNN
NNNNNNNNNNNNNNNNNNNNNNNNNNNNNNNNNNNNNNNNNNNNNNNNNNNNNNNNNNNN
NNNNNNNNNNNNNNNNNNNNNNNNNNNNNNNNNNNNNNNNNNNNNNNNNNNNNNNNNNNN
NNNNNNNNNNNNNNNNNNNNNNNNNNNNNNNNNNNNNNNNNNNNNNNNNNNNNNNNNNNN
NNNNNNNNNNNNNNNNNNNNNNNNNNNNNNNNNNNNNNNNNNNNNNNNNNNNNNNNNNNN
NNNNNNNNNNNNNNNNNNNNNNNNNNNNNNNNNNNNNNNNNNNNNNNNNNNNNNNNNNNN
NNNNNNNNNNNNNNNNNNNNNNNNNNNNNNNNNNNNNNNNNNNNNNNNNNNNNNNNNNNN
NNNNNNNNNNNNNNNNNNNNNNNNNNNNNNNNNNNNNNNNNNNNNNNNNNNNNNNNNNNN
NNNNNNNNNNNNNNNNNNNNNNNNNNNNNNNNNNNNNNNNNNNNNNNNNNNNNNNNNNNN
NNNNNNNNNNNNNNNNNNNNNNNNNNNNNNNNNNNNNNNNNNNNNNNNNNNNNNNNNNNN
NNNNNNNNNNNNNNNNNNNNNNNNNNNNNNNNNNNNNNNNNNNNNNNNNNNNNNNNNNNN
NNNNNNNNNNNNNNNNNNNNNNNNNNNNNNNNNNNNNNNNNNNNNNNNNNNNNNNNNNNN
NNNNNNNNNNNNNNNNNNNNNNNNNNNNNNNNNNNNNNNNNNNNNNNNNNNNNNNNNNNN
NNNNNNNNNNNNNNNNNNNNNNNNNNNNNNNNNNNNNNNNNNNNNNNNNNNNNNNNNNNN
NNNNNNNNNNNNNNNNNNNNNNNNNNNNNNNNNNNNNNNNNNNNNNNNNNNNNNNNNNNN
NNNNNNNNNNNNNNNNNNNNNNNNNNNNNNNNNNNNNNNNNNNNNNNNNNNNNNNNNNNN
NNNNNNNNNNNNNNNNNNNNNNNNNNNNNNNNNNNNNNNNNNNNNNNNNNNNNNNNNNNN
NNNNNNNNNNNNNNNNNNNNNNNNNNNNNNNNNNNNNNNNNNNNNNNNNNNNN-------
------------------------------------------------------------
------------------------------------------------------------
------------------------------------------------------------
------------------------------------------------------------
------------------------------------------------------------
------------------------------------------------------------
------------------------------------------------------------
---------------------
>Pseudophilotes marina BPALB512-18 SE Kazakhstan Koibyn
NNNNNNNNNNNNNNNNNNNNNNNNNNNNNNNNNNNNNNNNNNNNNNNNNNNNNNNNNNNN
NNNNNNNNNNNNNNNNNNNNNNNNNNNNNNNNNNNNNNNNNNNNNNNNNNNNNNNNNNNN
NNNNNNNNNNNNNNNNNNNNNNNNNNNNNNNNNNNNNNNNNNNNNNNNNNNNNNNNNNNN
NNNNNNNNNNNNNNNNNNNNNNNNNNNNNNNNNNNNNNNNNNNNNNNNNNNNNNNNNNNN
NNNNNNNNNNNNNNNNNNNNNNNNNNNNNNNNNNNNNNNNNNNNNNNNNNNNNNNNNNNN
NNNNNNNNNNNNNNNNNNNNNNNNNNNNNNNNNNNNNNNNNNNNNNNNNNNNNNNNNNNN
NNNNNNNNNNNNNNNNNNNNNNNNNNNNNNNNNNNNNNNNNNNNNNNNNNNNNNNNNNNN
NNNNNNNNNNNNNNNNNNNNNNNNNNNNNNNNNNNNNNNNNNNNNNNNNNNNNNNNNNNN
NNNNNNNNNNNNNNNNNNNNNNNNNNNNNNNNNNNNNNNNNNNNNNNNNNNNNNNNNNNN
NNNNNNNNNNNNNNNNNNNNNNNNNNNNNNNNNNNNNNNNNNNNNNNNNNNNNNNNNNNN
NNNNNNNNNNNNNNNNNNNNNNNNNNNNNNNNNNNNNNNNNNNNNNNNNNNNNNNNNNNN
NNNNNNNNNNNNNNNNNNNNNNNNNNNNNNNNNNNNNNNNNNNNNNNNNNNNNNNNNNNN
NNNNNNNNNNNNNNNNNNNNNNNNNNNNNNNNNNNNNNNNNNNNNNNNNNNNNNNNNNNN
NNNNNNNNNNNNNNNNNNNNNNNNNNNNNNNNNNNNNNNNACTTTATATTTTATTTTTGG
AATTTGAGCAGGAATATTAGGAACATCTTTAAGAATTTTAATTCGTATAGAATTAGGAAC
CCCTGGATCTTTAATTGGAGATGATCAAATTTATAATACTATTGTAACAGCTCATGCCTT
TATTATAATTTTTTTTATAGTTATACCTATTATAATTGGAGGATTTGGAAATTGACTAGT
ACCTTTAATATTAGGAGCACCTGATATAGCATTTCCACGAATAAATAATATAAGATTTTG
ATTATTACCCCCATCATTAATATTATTAACTTCAAGTAGAATTGTAGAAAATGGAGCAGG
AACAGGATGAACAGTGTACCCCCCACTATCATCTAATATTGCTCATAGAGGTTCATCTGT
TGATTTAGCAATTTTTTCTCTTCATTTAGCAGGAATTTCATCAATTTTAGGAGCAATTAA
TTTTATTACTACAATTATTAATATACGAGTAAATAATATATCTTTTGATCAAATATCATT
ATTTATTTGAGCAGTAGGTATTACAGCATTATTATTATTATTATCTTTACCTGTTTTAGC
AGGTGCAATTACTATATTATTAACAGATCGAAATCTTAATACCTCTTTTTTTGATCCTGC
TGGAGGAGGAGATCCAATTTTATATCAACATTTANNNNNNNNNNNNNNNNNNNNNNNNNN
NNNNNNNNNNNNNNNNNNNNNNNNNNNNNNNNNNNNNNNNNNNNNNNNNNNNNNNNNNNN
NNNNNNNNNNNNNNNNNNNNNNNNNNNNNNNNNNNNNNNNNNNNNNNNNNNNNNNNNNNN
NNNNNNNNNNNNNNNNNNNNNNNNNNNNNNNNNNNNNNNNNNNNNNNNNNNNNNNNNNNN
NNNNNNNNNNNNNNNNNNNNNNNNNNNNNNNNNNNNNNNNNNNNNNNNNNNNNNNNNNNN
NNNNNNNNNNNNNNNNNNNNNNNNNNNNNNNNNNNNNNNNNNNNNNNNNNNNNNNNNNNN
NNNNNNNNNNNNNNNNNNNNNNNNNNNNNNNNNNNNNNNNNNNNNNNNNNNNNNNNNNNN
NNNNNNNNNNNNNNNNNNNNNNNNNNNNNNNNNNNNNNNNNNNNNNNNNNNNNNNNNNNN
NNNNNNNNNNNNNNNNNNNNNNNNNNNNNNNNNNNNNNNNNNNNNNNNNNNNNNNNNNNN
NNNNNNNNNNNNNNNNNNNNNNNNNNNNNNNNNNNNNNNNNNNNNNNNNNNNNNNNNNNN
NNNNNNNNNNNNNNNNNNNNNNNNNNNNNNNNNNNNNNNNNNNNNNNNNNNNNNNNNNNN
NNNNNNNNNNNNNNNNNNNNNNNNNNNNNNNNNNNNNNNNNNNNNNNNNNNNNNNNNNNN
NNNNNNNNNNNNNNNNNNNNNNNNNNNNNNNNNNNNNNNNNNNNNNNNNNNNNNNNNNNN
NNNNNNNNNNNNNNNNNNNNNNNNNNNNNNNNNNNNNNNNNNNNNNNNNNNNNNNNNNNN
NNNNNNNNNNNNNNNNNNNNNNNNNNNNNNNNNNNNNNNNNNNNNNNNNNNNNNNNNNNN
NNNNNNNNNNNNNNNNNNNNNNNNNNNNNNNNNNNNNNNNNNNNNNNNNNNNNNNNNNNN
NNNNNNNNNNNNNNNNNNNNNNNNNNNNNNNNNNNNNNNNNNNNNNNNNNNNNNNNNNNN
NNNNNNNNNNNNNNNNNNNNNNNNNNNNNNNNNNNNNNNNNNNNNNNNNNNNNNNNNNNN
NNNNNNNNNNNNNNNNNNNNNNNNNNNNNNNNNNNNNNNNNNNNNNNNNNNNNNNNNNNN
NNNNNNNNNNNNNNNNNNNNNNNNNNNNNNNNNNNNNNNNNNNNNNNNNNNNNNNNNNNN
NNNNNNNNNNNNNNNNNNNNNNNNNNNNNNNNNNNNNNNNNNNNNNNNNNNNNNNNNNNN
NNNNNNNNNNNNNNNNNNNNNNNNNNNNNNNNNNNNNNNNNNNNNNNNNNNNNNNNNNNN
NNNNNNNNNNNNNNNNNNNNNNNNNNNNNNNNNNNNNNNNNNNNNNNNNNNNNNNNNNNN
NNNNNNNNNNNNNNNNNNNNNNNNNNNNNNNNNNNNNNNNNNNNNNNNNNNNNNNNNNNN
NNNNNNNNNNNNNNNNNNNNNNNNNNNNNNNNNNNNNNNNNNNNNNNNNNNNNNNNNNNN
NNNNNNNNNNNNNNNNNNNNNNNNNNNNNNNNNNNNNNNNNNNNNNNNNNNNNNNNNNNN
NNNNNNNNNNNNNNNNNNNNNNNNNNNNNNNNNNNNNNNNNNNNNNNNNNNNNNNNNNNN
NNNNNNNNNNNNNNNNNNNNNNNNNNNNNNNNNNNNNNNNNNNNNNNNNNNNNNNNNNNN
NNNNNNNNNNNNNNNNNNNNNNNNNNNNNNNNNNNNNNNNNNNNNNNNNNNNNNNNNNNN
NNNNNNNNNNNNNNNNNNNNNNNNNNNNNNNNNNNNNNNNNNNNNNNNNNNNNNNNNNNN
NNNNNNNNNNNNNNNNNNNNNNNNNNNNNNNNNNNNNNNNNNNNNNNNNNNNNNNNNNNN
NNNNNNNNNNNNNNNNNNNNNNNNNNNNNNNNNNNNNNNNNNNNNNNNNNNNNNNNNNNN
NNNNNNNNNNNNNNNNNNNNNNNNNNNNNNNNNNNNNNNNNNNNNNNNNNNNNNNNNNNN
NNNNNNNNNNNNNNNNNNNNNNNNNNNNNNNNNNNNNNNNNNNNNNNNNNNNNNNNNNNN
NNNNNNNNNNNNNNNNNNNNNNNNNNNNNNNNNNNNNNNNNNNNNNNNNNNNNNNNNNNN
NNNNNNNNNNNNNNNNNNNNNNNNNNNNNNNNNNNNNNNNNNNNNNNNNNNNNNNNNNNN
NNNNNNNNNNNNNNNNNNNNNNNNNNNNNNNNNNNNNNNNNNNNNNNNNNNNNNNNNNNN
NNNNNNNNNNNNNNNNNNNNNNNNNNNNNNNNNNNNNNNNNNNNNNNNNNNNNNNNNNNN
NNNNNNNNNNNNNNNNNNNNNNNNNNNNNNNNNNNNNNNNNNNNNNNNNNNNNNNNNNNN
NNNNNNNNNNNNNNNNNNNNNNNNNNNNNNNNNNNNNNNNNNNNNNNNNNNNNNNNNNNN
NNNNNNNNNNNNNNNNNNNNNNNNNNNNNNNNNNNNNNNNNNNNNNNNNNNNNNNNNNNN
NNNNNNNNNNNNNNNNNNNNNNNNNNNNNNNNNNNNNNNNNNNNNNNNNNNNNNNNNNNN
NNNNNNNNNNNNNNNNNNNNNNNNNNNNNNNNNNNNNNNNNNNNNNNNNNNNNNNNNNNN
NNNNNNNNNNNNNNNNNNNNNNNNNNNNNNNNNNNNNNNNNNNNNNNNNNNNNNNNNNNN
NNNNNNNNNNNNNNNNNNNNNNNNNNNNNNNNNNNNNNNNNNNNNNNNNNNNNNNNNNNN
NNNNNNNNNNNNNNNNNNNNNNNNNNNNNNNNNNNNNNNNNNNNNNNNNNNNNNNNNNNN
NNNNNNNNNNNNNNNNNNNNNNNNNNNNNNNNNNNNNNNNNNNNNNNNNNNNNNNNNNNN
NNNNNNNNNNNNNNNNNNNNNNNNNNNNNNNNNNNNNNNNNNNNNNNNNNNNNNNNNNNN
NNNNNNNNNNNNNNNNNNNNNNNNNNNNNNNNNNNNNNNNNNNNNNNNNNNNNNNNNNNN
NNNNNNNNNNNNNNNNNNNNNNNNNNNNNNNNNNNNNNNNNNNNNNNNNNNNNNNNNNNN
NNNNNNNNNNNNNNNNNNNNNNNNNNNNNNNNNNNNNNNNNNNNNNNNNNNNNNNNNNNN
NNNNNNNNNNNNNNNNNNNNNNNNNNNNNNNNNNNNNNNNNNNNNNNNNNNNNNNNNNNN
NNNNNNNNNNNNNNNNNNNNNNNNNNNNNNNNNNNNNNNNNNNNNNNNNNNNNNNNNNNN
NNNNNNNNNNNNNNNNNNNNNNNNNNNNNNNNNNNNNNNNNNNNNNNNNNNNNNNNNNNN
NNNNNNNNNNNNNNNNNNNNNNNNNNNNNNNNNNNNNNNNNNNNNNNNNNNNNNNNNNNN
NNNNNNNNNNNNNNNNNNNNNNNNNNNNNNNNNNNNNNNNNNNNNNNNNNNNNNNNNNNN
NNNNNNNNNNNNNNNNNNNNNNNNNNNNNNNNNNNNNNNNNNNNNNNNNNNNN-------
------------------------------------------------------------
------------------------------------------------------------
------------------------------------------------------------
------------------------------------------------------------
------------------------------------------------------------
------------------------------------------------------------
------------------------------------------------------------
---------------------
>Pseudophilotes marina BPALB514-18 SE Kazakhstan Koibyn
NNNNNNNNNNNNNNNNNNNNNNNNNNNNNNNNNNNNNNNNNNNNNNNNNNNNNNNNNNNN
NNNNNNNNNNNNNNNNNNNNNNNNNNNNNNNNNNNNNNNNNNNNNNNNNNNNNNNNNNNN
NNNNNNNNNNNNNNNNNNNNNNNNNNNNNNNNNNNNNNNNNNNNNNNNNNNNNNNNNNNN
NNNNNNNNNNNNNNNNNNNNNNNNNNNNNNNNNNNNNNNNNNNNNNNNNNNNNNNNNNNN
NNNNNNNNNNNNNNNNNNNNNNNNNNNNNNNNNNNNNNNNNNNNNNNNNNNNNNNNNNNN
NNNNNNNNNNNNNNNNNNNNNNNNNNNNNNNNNNNNNNNNNNNNNNNNNNNNNNNNNNNN
NNNNNNNNNNNNNNNNNNNNNNNNNNNNNNNNNNNNNNNNNNNNNNNNNNNNNNNNNNNN
NNNNNNNNNNNNNNNNNNNNNNNNNNNNNNNNNNNNNNNNNNNNNNNNNNNNNNNNNNNN
NNNNNNNNNNNNNNNNNNNNNNNNNNNNNNNNNNNNNNNNNNNNNNNNNNNNNNNNNNNN
NNNNNNNNNNNNNNNNNNNNNNNNNNNNNNNNNNNNNNNNNNNNNNNNNNNNNNNNNNNN
NNNNNNNNNNNNNNNNNNNNNNNNNNNNNNNNNNNNNNNNNNNNNNNNNNNNNNNNNNNN
NNNNNNNNNNNNNNNNNNNNNNNNNNNNNNNNNNNNNNNNNNNNNNNNNNNNNNNNNNNN
NNNNNNNNNNNNNNNNNNNNNNNNNNNNNNNNNNNNNNNNNNNNNNNNNNNNNNNNNNNN
NNNNNNNNNNNNNNNNNNNNNNNNNNNNNNNNNNNNNNNNACTTTATATTTTATTTTTGG
AATTTGAGCAGGAATATTAGGAACATCTTTAAGAATTTTAATTCGTATAGAATTAGGAAC
CCCTGGATCTTTAATTGGAGATGATCAAATTTATAATACTATTGTAACAGCTCATGCCTT
TATTATAATTTTTTTTATAGTTATACCTATTATAATTGGAGGATTTGGAAATTGACTAGT
ACCTTTAATATTAGGAGCACCTGATATAGCATTTCCACGAATAAATAATATAAGATTTTG
ATTATTACCCCCATCATTAATATTATTAACTTCAAGTAGAATTGTAGAAAATGGAGCAGG
AACAGGATGAACAGTGTACCCCCCACTATCATCTAATATTGCTCATAGAGGTTCATCTGT
TGATTTAGCAATTTTTTCTCTTCATTTAGCAGGAATTTCATCAATTTTAGGAGCAATTAA
TTTTATTACTACAATTATTAATATACGAGTAAATAATATATCTTTTGATCAAATATCATT
ATTTATTTGAGCAGTAGGTATTACAGCATTATTATTATTATTATCTTTACCTGTTTTAGC
AGGTGCAATTACTATATTATTAACAGATCGAAATCTTAATACCTCTTTTTTTGATCCTGC
TGGAGGAGGAGATCCAATTTTATATCAACATTTANNNNNNNNNNNNNNNNNNNNNNNNNN
NNNNNNNNNNNNNNNNNNNNNNNNNNNNNNNNNNNNNNNNNNNNNNNNNNNNNNNNNNNN
NNNNNNNNNNNNNNNNNNNNNNNNNNNNNNNNNNNNNNNNNNNNNNNNNNNNNNNNNNNN
NNNNNNNNNNNNNNNNNNNNNNNNNNNNNNNNNNNNNNNNNNNNNNNNNNNNNNNNNNNN
NNNNNNNNNNNNNNNNNNNNNNNNNNNNNNNNNNNNNNNNNNNNNNNNNNNNNNNNNNNN
NNNNNNNNNNNNNNNNNNNNNNNNNNNNNNNNNNNNNNNNNNNNNNNNNNNNNNNNNNNN
NNNNNNNNNNNNNNNNNNNNNNNNNNNNNNNNNNNNNNNNNNNNNNNNNNNNNNNNNNNN
NNNNNNNNNNNNNNNNNNNNNNNNNNNNNNNNNNNNNNNNNNNNNNNNNNNNNNNNNNNN
NNNNNNNNNNNNNNNNNNNNNNNNNNNNNNNNNNNNNNNNNNNNNNNNNNNNNNNNNNNN
NNNNNNNNNNNNNNNNNNNNNNNNNNNNNNNNNNNNNNNNNNNNNNNNNNNNNNNNNNNN
NNNNNNNNNNNNNNNNNNNNNNNNNNNNNNNNNNNNNNNNNNNNNNNNNNNNNNNNNNNN
NNNNNNNNNNNNNNNNNNNNNNNNNNNNNNNNNNNNNNNNNNNNNNNNNNNNNNNNNNNN
NNNNNNNNNNNNNNNNNNNNNNNNNNNNNNNNNNNNNNNNNNNNNNNNNNNNNNNNNNNN
NNNNNNNNNNNNNNNNNNNNNNNNNNNNNNNNNNNNNNNNNNNNNNNNNNNNNNNNNNNN
NNNNNNNNNNNNNNNNNNNNNNNNNNNNNNNNNNNNNNNNNNNNNNNNNNNNNNNNNNNN
NNNNNNNNNNNNNNNNNNNNNNNNNNNNNNNNNNNNNNNNNNNNNNNNNNNNNNNNNNNN
NNNNNNNNNNNNNNNNNNNNNNNNNNNNNNNNNNNNNNNNNNNNNNNNNNNNNNNNNNNN
NNNNNNNNNNNNNNNNNNNNNNNNNNNNNNNNNNNNNNNNNNNNNNNNNNNNNNNNNNNN
NNNNNNNNNNNNNNNNNNNNNNNNNNNNNNNNNNNNNNNNNNNNNNNNNNNNNNNNNNNN
NNNNNNNNNNNNNNNNNNNNNNNNNNNNNNNNNNNNNNNNNNNNNNNNNNNNNNNNNNNN
NNNNNNNNNNNNNNNNNNNNNNNNNNNNNNNNNNNNNNNNNNNNNNNNNNNNNNNNNNNN
NNNNNNNNNNNNNNNNNNNNNNNNNNNNNNNNNNNNNNNNNNNNNNNNNNNNNNNNNNNN
NNNNNNNNNNNNNNNNNNNNNNNNNNNNNNNNNNNNNNNNNNNNNNNNNNNNNNNNNNNN
NNNNNNNNNNNNNNNNNNNNNNNNNNNNNNNNNNNNNNNNNNNNNNNNNNNNNNNNNNNN
NNNNNNNNNNNNNNNNNNNNNNNNNNNNNNNNNNNNNNNNNNNNNNNNNNNNNNNNNNNN
NNNNNNNNNNNNNNNNNNNNNNNNNNNNNNNNNNNNNNNNNNNNNNNNNNNNNNNNNNNN
NNNNNNNNNNNNNNNNNNNNNNNNNNNNNNNNNNNNNNNNNNNNNNNNNNNNNNNNNNNN
NNNNNNNNNNNNNNNNNNNNNNNNNNNNNNNNNNNNNNNNNNNNNNNNNNNNNNNNNNNN
NNNNNNNNNNNNNNNNNNNNNNNNNNNNNNNNNNNNNNNNNNNNNNNNNNNNNNNNNNNN
NNNNNNNNNNNNNNNNNNNNNNNNNNNNNNNNNNNNNNNNNNNNNNNNNNNNNNNNNNNN
NNNNNNNNNNNNNNNNNNNNNNNNNNNNNNNNNNNNNNNNNNNNNNNNNNNNNNNNNNNN
NNNNNNNNNNNNNNNNNNNNNNNNNNNNNNNNNNNNNNNNNNNNNNNNNNNNNNNNNNNN
NNNNNNNNNNNNNNNNNNNNNNNNNNNNNNNNNNNNNNNNNNNNNNNNNNNNNNNNNNNN
NNNNNNNNNNNNNNNNNNNNNNNNNNNNNNNNNNNNNNNNNNNNNNNNNNNNNNNNNNNN
NNNNNNNNNNNNNNNNNNNNNNNNNNNNNNNNNNNNNNNNNNNNNNNNNNNNNNNNNNNN
NNNNNNNNNNNNNNNNNNNNNNNNNNNNNNNNNNNNNNNNNNNNNNNNNNNNNNNNNNNN
NNNNNNNNNNNNNNNNNNNNNNNNNNNNNNNNNNNNNNNNNNNNNNNNNNNNNNNNNNNN
NNNNNNNNNNNNNNNNNNNNNNNNNNNNNNNNNNNNNNNNNNNNNNNNNNNNNNNNNNNN
NNNNNNNNNNNNNNNNNNNNNNNNNNNNNNNNNNNNNNNNNNNNNNNNNNNNNNNNNNNN
NNNNNNNNNNNNNNNNNNNNNNNNNNNNNNNNNNNNNNNNNNNNNNNNNNNNNNNNNNNN
NNNNNNNNNNNNNNNNNNNNNNNNNNNNNNNNNNNNNNNNNNNNNNNNNNNNNNNNNNNN
NNNNNNNNNNNNNNNNNNNNNNNNNNNNNNNNNNNNNNNNNNNNNNNNNNNNNNNNNNNN
NNNNNNNNNNNNNNNNNNNNNNNNNNNNNNNNNNNNNNNNNNNNNNNNNNNNNNNNNNNN
NNNNNNNNNNNNNNNNNNNNNNNNNNNNNNNNNNNNNNNNNNNNNNNNNNNNNNNNNNNN
NNNNNNNNNNNNNNNNNNNNNNNNNNNNNNNNNNNNNNNNNNNNNNNNNNNNNNNNNNNN
NNNNNNNNNNNNNNNNNNNNNNNNNNNNNNNNNNNNNNNNNNNNNNNNNNNNNNNNNNNN
NNNNNNNNNNNNNNNNNNNNNNNNNNNNNNNNNNNNNNNNNNNNNNNNNNNNNNNNNNNN
NNNNNNNNNNNNNNNNNNNNNNNNNNNNNNNNNNNNNNNNNNNNNNNNNNNNNNNNNNNN
NNNNNNNNNNNNNNNNNNNNNNNNNNNNNNNNNNNNNNNNNNNNNNNNNNNNNNNNNNNN
NNNNNNNNNNNNNNNNNNNNNNNNNNNNNNNNNNNNNNNNNNNNNNNNNNNNNNNNNNNN
NNNNNNNNNNNNNNNNNNNNNNNNNNNNNNNNNNNNNNNNNNNNNNNNNNNNNNNNNNNN
NNNNNNNNNNNNNNNNNNNNNNNNNNNNNNNNNNNNNNNNNNNNNNNNNNNNNNNNNNNN
NNNNNNNNNNNNNNNNNNNNNNNNNNNNNNNNNNNNNNNNNNNNNNNNNNNNNNNNNNNN
NNNNNNNNNNNNNNNNNNNNNNNNNNNNNNNNNNNNNNNNNNNNNNNNNNNNNNNNNNNN
NNNNNNNNNNNNNNNNNNNNNNNNNNNNNNNNNNNNNNNNNNNNNNNNNNNNNNNNNNNN
NNNNNNNNNNNNNNNNNNNNNNNNNNNNNNNNNNNNNNNNNNNNNNNNNNNNNNNNNNNN
NNNNNNNNNNNNNNNNNNNNNNNNNNNNNNNNNNNNNNNNNNNNNNNNNNNNN-------
------------------------------------------------------------
------------------------------------------------------------
------------------------------------------------------------
------------------------------------------------------------
------------------------------------------------------------
------------------------------------------------------------
------------------------------------------------------------
---------------------
>Pseudophilotes marina BPALB515-18 SE Kazakhstan Koibyn
NNNNNNNNNNNNNNNNNNNNNNNNNNNNNNNNNNNNNNNNNNNNNNNNNNNNNNNNNNNN
NNNNNNNNNNNNNNNNNNNNNNNNNNNNNNNNNNNNNNNNNNNNNNNNNNNNNNNNNNNN
NNNNNNNNNNNNNNNNNNNNNNNNNNNNNNNNNNNNNNNNNNNNNNNNNNNNNNNNNNNN
NNNNNNNNNNNNNNNNNNNNNNNNNNNNNNNNNNNNNNNNNNNNNNNNNNNNNNNNNNNN
NNNNNNNNNNNNNNNNNNNNNNNNNNNNNNNNNNNNNNNNNNNNNNNNNNNNNNNNNNNN
NNNNNNNNNNNNNNNNNNNNNNNNNNNNNNNNNNNNNNNNNNNNNNNNNNNNNNNNNNNN
NNNNNNNNNNNNNNNNNNNNNNNNNNNNNNNNNNNNNNNNNNNNNNNNNNNNNNNNNNNN
NNNNNNNNNNNNNNNNNNNNNNNNNNNNNNNNNNNNNNNNNNNNNNNNNNNNNNNNNNNN
NNNNNNNNNNNNNNNNNNNNNNNNNNNNNNNNNNNNNNNNNNNNNNNNNNNNNNNNNNNN
NNNNNNNNNNNNNNNNNNNNNNNNNNNNNNNNNNNNNNNNNNNNNNNNNNNNNNNNNNNN
NNNNNNNNNNNNNNNNNNNNNNNNNNNNNNNNNNNNNNNNNNNNNNNNNNNNNNNNNNNN
NNNNNNNNNNNNNNNNNNNNNNNNNNNNNNNNNNNNNNNNNNNNNNNNNNNNNNNNNNNN
NNNNNNNNNNNNNNNNNNNNNNNNNNNNNNNNNNNNNNNNNNNNNNNNNNNNNNNNNNNN
NNNNNNNNNNNNNNNNNNNNNNNNNNNNNNNNNNNNNNNNACTTTATATTTTATTTTTGG
AATTTGAGCAGGAATATTAGGAACATCTTTAAGAATTTTAATTCGTATAGAATTAGGAAC
CCCTGGATCTTTAATTGGAGATGATCAAATTTATAATACTATTGTAACAGCTCATGCCTT
TATTATAATTTTTTTTATAGTTATACCTATTATAATTGGAGGATTTGGAAATTGACTAGT
ACCTTTAATATTAGGAGCACCTGATATAGCATTTCCACGAATAAATAATATAAGATTTTG
ATTATTACCCCCATCATTAATATTATTAACTTCAAGTAGAATTGTAGAAAATGGAGCAGG
AACAGGATGAACAGTGTACCCCCCACTATCATCTAATATTGCTCATAGAGGTTCATCTGT
TGATTTAGCAATTTTTTCTCTTCATTTAGCAGGAATTTCATCAATTTTAGGAGCAATTAA
TTTTATTACTACAATTATTAATATACGAGTAAATAATATATCTTTTGATCAAATATCATT
ATTTATTTGAGCAGTAGGTATTACAGCATTATTATTATTATTATCTTTACCTGTTTTAGC
AGGTGCAATTACTATATTATTAACAGATCGAAATCTTAATACCTCTTTTTTTGATCCTGC
TGGAGGAGGAGATCCAATTTTATATCAACATTTANNNNNNNNNNNNNNNNNNNNNNNNNN
NNNNNNNNNNNNNNNNNNNNNNNNNNNNNNNNNNNNNNNNNNNNNNNNNNNNNNNNNNNN
NNNNNNNNNNNNNNNNNNNNNNNNNNNNNNNNNNNNNNNNNNNNNNNNNNNNNNNNNNNN
NNNNNNNNNNNNNNNNNNNNNNNNNNNNNNNNNNNNNNNNNNNNNNNNNNNNNNNNNNNN
NNNNNNNNNNNNNNNNNNNNNNNNNNNNNNNNNNNNNNNNNNNNNNNNNNNNNNNNNNNN
NNNNNNNNNNNNNNNNNNNNNNNNNNNNNNNNNNNNNNNNNNNNNNNNNNNNNNNNNNNN
NNNNNNNNNNNNNNNNNNNNNNNNNNNNNNNNNNNNNNNNNNNNNNNNNNNNNNNNNNNN
NNNNNNNNNNNNNNNNNNNNNNNNNNNNNNNNNNNNNNNNNNNNNNNNNNNNNNNNNNNN
NNNNNNNNNNNNNNNNNNNNNNNNNNNNNNNNNNNNNNNNNNNNNNNNNNNNNNNNNNNN
NNNNNNNNNNNNNNNNNNNNNNNNNNNNNNNNNNNNNNNNNNNNNNNNNNNNNNNNNNNN
NNNNNNNNNNNNNNNNNNNNNNNNNNNNNNNNNNNNNNNNNNNNNNNNNNNNNNNNNNNN
NNNNNNNNNNNNNNNNNNNNNNNNNNNNNNNNNNNNNNNNNNNNNNNNNNNNNNNNNNNN
NNNNNNNNNNNNNNNNNNNNNNNNNNNNNNNNNNNNNNNNNNNNNNNNNNNNNNNNNNNN
NNNNNNNNNNNNNNNNNNNNNNNNNNNNNNNNNNNNNNNNNNNNNNNNNNNNNNNNNNNN
NNNNNNNNNNNNNNNNNNNNNNNNNNNNNNNNNNNNNNNNNNNNNNNNNNNNNNNNNNNN
NNNNNNNNNNNNNNNNNNNNNNNNNNNNNNNNNNNNNNNNNNNNNNNNNNNNNNNNNNNN
NNNNNNNNNNNNNNNNNNNNNNNNNNNNNNNNNNNNNNNNNNNNNNNNNNNNNNNNNNNN
NNNNNNNNNNNNNNNNNNNNNNNNNNNNNNNNNNNNNNNNNNNNNNNNNNNNNNNNNNNN
NNNNNNNNNNNNNNNNNNNNNNNNNNNNNNNNNNNNNNNNNNNNNNNNNNNNNNNNNNNN
NNNNNNNNNNNNNNNNNNNNNNNNNNNNNNNNNNNNNNNNNNNNNNNNNNNNNNNNNNNN
NNNNNNNNNNNNNNNNNNNNNNNNNNNNNNNNNNNNNNNNNNNNNNNNNNNNNNNNNNNN
NNNNNNNNNNNNNNNNNNNNNNNNNNNNNNNNNNNNNNNNNNNNNNNNNNNNNNNNNNNN
NNNNNNNNNNNNNNNNNNNNNNNNNNNNNNNNNNNNNNNNNNNNNNNNNNNNNNNNNNNN
NNNNNNNNNNNNNNNNNNNNNNNNNNNNNNNNNNNNNNNNNNNNNNNNNNNNNNNNNNNN
NNNNNNNNNNNNNNNNNNNNNNNNNNNNNNNNNNNNNNNNNNNNNNNNNNNNNNNNNNNN
NNNNNNNNNNNNNNNNNNNNNNNNNNNNNNNNNNNNNNNNNNNNNNNNNNNNNNNNNNNN
NNNNNNNNNNNNNNNNNNNNNNNNNNNNNNNNNNNNNNNNNNNNNNNNNNNNNNNNNNNN
NNNNNNNNNNNNNNNNNNNNNNNNNNNNNNNNNNNNNNNNNNNNNNNNNNNNNNNNNNNN
NNNNNNNNNNNNNNNNNNNNNNNNNNNNNNNNNNNNNNNNNNNNNNNNNNNNNNNNNNNN
NNNNNNNNNNNNNNNNNNNNNNNNNNNNNNNNNNNNNNNNNNNNNNNNNNNNNNNNNNNN
NNNNNNNNNNNNNNNNNNNNNNNNNNNNNNNNNNNNNNNNNNNNNNNNNNNNNNNNNNNN
NNNNNNNNNNNNNNNNNNNNNNNNNNNNNNNNNNNNNNNNNNNNNNNNNNNNNNNNNNNN
NNNNNNNNNNNNNNNNNNNNNNNNNNNNNNNNNNNNNNNNNNNNNNNNNNNNNNNNNNNN
NNNNNNNNNNNNNNNNNNNNNNNNNNNNNNNNNNNNNNNNNNNNNNNNNNNNNNNNNNNN
NNNNNNNNNNNNNNNNNNNNNNNNNNNNNNNNNNNNNNNNNNNNNNNNNNNNNNNNNNNN
NNNNNNNNNNNNNNNNNNNNNNNNNNNNNNNNNNNNNNNNNNNNNNNNNNNNNNNNNNNN
NNNNNNNNNNNNNNNNNNNNNNNNNNNNNNNNNNNNNNNNNNNNNNNNNNNNNNNNNNNN
NNNNNNNNNNNNNNNNNNNNNNNNNNNNNNNNNNNNNNNNNNNNNNNNNNNNNNNNNNNN
NNNNNNNNNNNNNNNNNNNNNNNNNNNNNNNNNNNNNNNNNNNNNNNNNNNNNNNNNNNN
NNNNNNNNNNNNNNNNNNNNNNNNNNNNNNNNNNNNNNNNNNNNNNNNNNNNNNNNNNNN
NNNNNNNNNNNNNNNNNNNNNNNNNNNNNNNNNNNNNNNNNNNNNNNNNNNNNNNNNNNN
NNNNNNNNNNNNNNNNNNNNNNNNNNNNNNNNNNNNNNNNNNNNNNNNNNNNNNNNNNNN
NNNNNNNNNNNNNNNNNNNNNNNNNNNNNNNNNNNNNNNNNNNNNNNNNNNNNNNNNNNN
NNNNNNNNNNNNNNNNNNNNNNNNNNNNNNNNNNNNNNNNNNNNNNNNNNNNNNNNNNNN
NNNNNNNNNNNNNNNNNNNNNNNNNNNNNNNNNNNNNNNNNNNNNNNNNNNNNNNNNNNN
NNNNNNNNNNNNNNNNNNNNNNNNNNNNNNNNNNNNNNNNNNNNNNNNNNNNNNNNNNNN
NNNNNNNNNNNNNNNNNNNNNNNNNNNNNNNNNNNNNNNNNNNNNNNNNNNNNNNNNNNN
NNNNNNNNNNNNNNNNNNNNNNNNNNNNNNNNNNNNNNNNNNNNNNNNNNNNNNNNNNNN
NNNNNNNNNNNNNNNNNNNNNNNNNNNNNNNNNNNNNNNNNNNNNNNNNNNNNNNNNNNN
NNNNNNNNNNNNNNNNNNNNNNNNNNNNNNNNNNNNNNNNNNNNNNNNNNNNNNNNNNNN
NNNNNNNNNNNNNNNNNNNNNNNNNNNNNNNNNNNNNNNNNNNNNNNNNNNNNNNNNNNN
NNNNNNNNNNNNNNNNNNNNNNNNNNNNNNNNNNNNNNNNNNNNNNNNNNNNNNNNNNNN
NNNNNNNNNNNNNNNNNNNNNNNNNNNNNNNNNNNNNNNNNNNNNNNNNNNNNNNNNNNN
NNNNNNNNNNNNNNNNNNNNNNNNNNNNNNNNNNNNNNNNNNNNNNNNNNNNNNNNNNNN
NNNNNNNNNNNNNNNNNNNNNNNNNNNNNNNNNNNNNNNNNNNNNNNNNNNNNNNNNNNN
NNNNNNNNNNNNNNNNNNNNNNNNNNNNNNNNNNNNNNNNNNNNNNNNNNNNNNNNNNNN
NNNNNNNNNNNNNNNNNNNNNNNNNNNNNNNNNNNNNNNNNNNNNNNNNNNNN-------
------------------------------------------------------------
------------------------------------------------------------
------------------------------------------------------------
------------------------------------------------------------
------------------------------------------------------------
------------------------------------------------------------
------------------------------------------------------------
---------------------
>Pseudophilotes abencerragus BPALB525-18 Israel Har-Negev
NNNNNNNNNNNNNNNNNNNNNNNNNNNNNNNNNNNNNNNNNNNNNNNNNNNNNNNNNNNN
NNNNNNNNNNNNNNNNNNNNNNNNNNNNNNNNNNNNNNNNNNNNNNNNNNNNNNNNNNNN
NNNNNNNNNNNNNNNNNNNNNNNNNNNNNNNNNNNNNNNNNNNNNNNNNNNNNNNNNNNN
NNNNNNNNNNNNNNNNNNNNNNNNNNNNNNNNNNNNNNNNNNNNNNNNNNNNNNNNNNNN
NNNNNNNNNNNNNNNNNNNNNNNNNNNNNNNNNNNNNNNNNNNNNNNNNNNNNNNNNNNN
NNNNNNNNNNNNNNNNNNNNNNNNNNNNNNNNNNNNNNNNNNNNNNNNNNNNNNNNNNNN
NNNNNNNNNNNNNNNNNNNNNNNNNNNNNNNNNNNNNNNNNNNNNNNNNNNNNNNNNNNN
NNNNNNNNNNNNNNNNNNNNNNNNNNNNNNNNNNNNNNNNNNNNNNNNNNNNNNNNNNNN
NNNNNNNNNNNNNNNNNNNNNNNNNNNNNNNNNNNNNNNNNNNNNNNNNNNNNNNNNNNN
NNNNNNNNNNNNNNNNNNNNNNNNNNNNNNNNNNNNNNNNNNNNNNNNNNNNNNNNNNNN
NNNNNNNNNNNNNNNNNNNNNNNNNNNNNNNNNNNNNNNNNNNNNNNNNNNNNNNNNNNN
NNNNNNNNNNNNNNNNNNNNNNNNNNNNNNNNNNNNNNNNNNNNNNNNNNNNNNNNNNNN
NNNNNNNNNNNNNNNNNNNNNNNNNNNNNNNNNNNNNNNNNNNNNNNNNNNNNNNNNNNN
NNNNNNNNNNNNNNNNNNNNNNNNNNNNNNNNNNNNNNNNACTTTATATTTTATTTTTGG
GATTTGAGCAGGAATATTAGGAACATCTTTAAGAATTTTAATTCGTATAGAATTAGGAAC
ACCTGGATCCTTAATTGGAGATGATCAAATTTATAATACTATTGTAACAGCTCATGCTTT
TATTATAATTTTTTTTATAGTTATACCTATTATAATTGGAGGATTTGGAAATTGATTAGT
ACCTTTAATATTAGGAGCACCTGATATAGCATTTCCACGAATAAATAATATAAGATTTTG
ATTATTACCTCCATCATTAATATTATTAATTTCAAGTAGAATTGTAGAAAATGGAGCAGG
AACAGGATGAACAGTGTACCCCCCACTTTCATCTAATATTGCCCATAGAGGTTCATCTGT
TGATTTAGCAATTTTTTCTCTTCATTTAGCAGGAATTTCATCAATTTTAGGAGCAATTAA
TTTTATTACTACAATTATTAATATACGAGTAAATAATTTATCATTTGATCAAATATCATT
ATTTATTTGAGCAGTAGGTATTACAGCATTATTATTATTATTATCTTTACCTGTTTTAGC
GGGTGCTATTACTATATTACTAACAGATCGAAATCTTAATACTTCTTTTTTTGATCCTGC
CGGTGGAGGAGATCCAATTTTATATCAACATTTANNNNNNNNNNNNNNNNNNNNNNNNNN
NNNNNNNNNNNNNNNNNNNNNNNNNNNNNNNNNNNNNNNNNNNNNNNNNNNNNNNNNNNN
NNNNNNNNNNNNNNNNNNNNNNNNNNNNNNNNNNNNNNNNNNNNNNNNNNNNNNNNNNNN
NNNNNNNNNNNNNNNNNNNNNNNNNNNNNNNNNNNNNNNNNNNNNNNNNNNNNNNNNNNN
NNNNNNNNNNNNNNNNNNNNNNNNNNNNNNNNNNNNNNNNNNNNNNNNNNNNNNNNNNNN
NNNNNNNNNNNNNNNNNNNNNNNNNNNNNNNNNNNNNNNNNNNNNNNNNNNNNNNNNNNN
NNNNNNNNNNNNNNNNNNNNNNNNNNNNNNNNNNNNNNNNNNNNNNNNNNNNNNNNNNNN
NNNNNNNNNNNNNNNNNNNNNNNNNNNNNNNNNNNNNNNNNNNNNNNNNNNNNNNNNNNN
NNNNNNNNNNNNNNNNNNNNNNNNNNNNNNNNNNNNNNNNNNNNNNNNNNNNNNNNNNNN
NNNNNNNNNNNNNNNNNNNNNNNNNNNNNNNNNNNNNNNNNNNNNNNNNNNNNNNNNNNN
NNNNNNNNNNNNNNNNNNNNNNNNNNNNNNNNNNNNNNNNNNNNNNNNNNNNNNNNNNNN
NNNNNNNNNNNNNNNNNNNNNNNNNNNNNNNNNNNNNNNNNNNNNNNNNNNNNNNNNNNN
NNNNNNNNNNNNNNNNNNNNNNNNNNNNNNNNNNNNNNNNNNNNNNNNNNNNNNNNNNNN
NNNNNNNNNNNNNNNNNNNNNNNNNNNNNNNNNNNNNNNNNNNNNNNNNNNNNNNNNNNN
NNNNNNNNNNNNNNNNNNNNNNNNNNNNNNNNNNNNNNNNNNNNNNNNNNNNNNNNNNNN
NNNNNNNNNNNNNNNNNNNNNNNNNNNNNNNNNNNNNNNNNNNNNNNNNNNNNNNNNNNN
NNNNNNNNNNNNNNNNNNNNNNNNNNNNNNNNNNNNNNNNNNNNNNNNNNNNNNNNNNNN
NNNNNNNNNNNNNNNNNNNNNNNNNNNNNNNNNNNNNNNNNNNNNNNNNNNNNNNNNNNN
NNNNNNNNNNNNNNNNNNNNNNNNNNNNNNNNNNNNNNNNNNNNNNNNNNNNNNNNNNNN
NNNNNNNNNNNNNNNNNNNNNNNNNNNNNNNNNNNNNNNNNNNNNNNNNNNNNNNNNNNN
NNNNNNNNNNNNNNNNNNNNNNNNNNNNNNNNNNNNNNNNNNNNNNNNNNNNNNNNNNNN
NNNNNNNNNNNNNNNNNNNNNNNNNNNNNNNNNNNNNNNNNNNNNNNNNNNNNNNNNNNN
NNNNNNNNNNNNNNNNNNNNNNNNNNNNNNNNNNNNNNNNNNNNNNNNNNNNNNNNNNNN
NNNNNNNNNNNNNNNNNNNNNNNNNNNNNNNNNNNNNNNNNNNNNNNNNNNNNNNNNNNN
NNNNNNNNNNNNNNNNNNNNNNNNNNNNNNNNNNNNNNNNNNNNNNNNNNNNNNNNNNNN
NNNNNNNNNNNNNNNNNNNNNNNNNNNNNNNNNNNNNNNNNNNNNNNNNNNNNNNNNNNN
NNNNNNNNNNNNNNNNNNNNNNNNNNNNNNNNNNNNNNNNNNNNNNNNNNNNNNNNNNNN
NNNNNNNNNNNNNNNNNNNNNNNNNNNNNNNNNNNNNNNNNNNNNNNNNNNNNNNNNNNN
NNNNNNNNNNNNNNNNNNNNNNNNNNNNNNNNNNNNNNNNNNNNNNNNNNNNNNNNNNNN
NNNNNNNNNNNNNNNNNNNNNNNNNNNNNNNNNNNNNNNNNNNNNNNNNNNNNNNNNNNN
NNNNNNNNNNNNNNNNNNNNNNNNNNNNNNNNNNNNNNNNNNNNNNNNNNNNNNNNNNNN
NNNNNNNNNNNNNNNNNNNNNNNNNNNNNNNNNNNNNNNNNNNNNNNNNNNNNNNNNNNN
NNNNNNNNNNNNNNNNNNNNNNNNNNNNNNNNNNNNNNNNNNNNNNNNNNNNNNNNNNNN
NNNNNNNNNNNNNNNNNNNNNNNNNNNNNNNNNNNNNNNNNNNNNNNNNNNNNNNNNNNN
NNNNNNNNNNNNNNNNNNNNNNNNNNNNNNNNNNNNNNNNNNNNNNNNNNNNNNNNNNNN
NNNNNNNNNNNNNNNNNNNNNNNNNNNNNNNNNNNNNNNNNNNNNNNNNNNNNNNNNNNN
NNNNNNNNNNNNNNNNNNNNNNNNNNNNNNNNNNNNNNNNNNNNNNNNNNNNNNNNNNNN
NNNNNNNNNNNNNNNNNNNNNNNNNNNNNNNNNNNNNNNNNNNNNNNNNNNNNNNNNNNN
NNNNNNNNNNNNNNNNNNNNNNNNNNNNNNNNNNNNNNNNNNNNNNNNNNNNNNNNNNNN
NNNNNNNNNNNNNNNNNNNNNNNNNNNNNNNNNNNNNNNNNNNNNNNNNNNNNNNNNNNN
NNNNNNNNNNNNNNNNNNNNNNNNNNNNNNNNNNNNNNNNNNNNNNNNNNNNNNNNNNNN
NNNNNNNNNNNNNNNNNNNNNNNNNNNNNNNNNNNNNNNNNNNNNNNNNNNNNNNNNNNN
NNNNNNNNNNNNNNNNNNNNNNNNNNNNNNNNNNNNNNNNNNNNNNNNNNNNNNNNNNNN
NNNNNNNNNNNNNNNNNNNNNNNNNNNNNNNNNNNNNNNNNNNNNNNNNNNNNNNNNNNN
NNNNNNNNNNNNNNNNNNNNNNNNNNNNNNNNNNNNNNNNNNNNNNNNNNNNNNNNNNNN
NNNNNNNNNNNNNNNNNNNNNNNNNNNNNNNNNNNNNNNNNNNNNNNNNNNNNNNNNNNN
NNNNNNNNNNNNNNNNNNNNNNNNNNNNNNNNNNNNNNNNNNNNNNNNNNNNNNNNNNNN
NNNNNNNNNNNNNNNNNNNNNNNNNNNNNNNNNNNNNNNNNNNNNNNNNNNNNNNNNNNN
NNNNNNNNNNNNNNNNNNNNNNNNNNNNNNNNNNNNNNNNNNNNNNNNNNNNNNNNNNNN
NNNNNNNNNNNNNNNNNNNNNNNNNNNNNNNNNNNNNNNNNNNNNNNNNNNNNNNNNNNN
NNNNNNNNNNNNNNNNNNNNNNNNNNNNNNNNNNNNNNNNNNNNNNNNNNNNNNNNNNNN
NNNNNNNNNNNNNNNNNNNNNNNNNNNNNNNNNNNNNNNNNNNNNNNNNNNNNNNNNNNN
NNNNNNNNNNNNNNNNNNNNNNNNNNNNNNNNNNNNNNNNNNNNNNNNNNNNNNNNNNNN
NNNNNNNNNNNNNNNNNNNNNNNNNNNNNNNNNNNNNNNNNNNNNNNNNNNNNNNNNNNN
NNNNNNNNNNNNNNNNNNNNNNNNNNNNNNNNNNNNNNNNNNNNNNNNNNNNNNNNNNNN
NNNNNNNNNNNNNNNNNNNNNNNNNNNNNNNNNNNNNNNNNNNNNNNNNNNNNNNNNNNN
NNNNNNNNNNNNNNNNNNNNNNNNNNNNNNNNNNNNNNNNNNNNNNNNNNNNN-------
------------------------------------------------------------
------------------------------------------------------------
------------------------------------------------------------
------------------------------------------------------------
------------------------------------------------------------
------------------------------------------------------------
------------------------------------------------------------
---------------------
>Pseudophilotes abencerragus BPALB526-18 Israel Har-Negev
NNNNNNNNNNNNNNNNNNNNNNNNNNNNNNNNNNNNNNNNNNNNNNNNNNNNNNNNNNNN
NNNNNNNNNNNNNNNNNNNNNNNNNNNNNNNNNNNNNNNNNNNNNNNNNNNNNNNNNNNN
NNNNNNNNNNNNNNNNNNNNNNNNNNNNNNNNNNNNNNNNNNNNNNNNNNNNNNNNNNNN
NNNNNNNNNNNNNNNNNNNNNNNNNNNNNNNNNNNNNNNNNNNNNNNNNNNNNNNNNNNN
NNNNNNNNNNNNNNNNNNNNNNNNNNNNNNNNNNNNNNNNNNNNNNNNNNNNNNNNNNNN
NNNNNNNNNNNNNNNNNNNNNNNNNNNNNNNNNNNNNNNNNNNNNNNNNNNNNNNNNNNN
NNNNNNNNNNNNNNNNNNNNNNNNNNNNNNNNNNNNNNNNNNNNNNNNNNNNNNNNNNNN
NNNNNNNNNNNNNNNNNNNNNNNNNNNNNNNNNNNNNNNNNNNNNNNNNNNNNNNNNNNN
NNNNNNNNNNNNNNNNNNNNNNNNNNNNNNNNNNNNNNNNNNNNNNNNNNNNNNNNNNNN
NNNNNNNNNNNNNNNNNNNNNNNNNNNNNNNNNNNNNNNNNNNNNNNNNNNNNNNNNNNN
NNNNNNNNNNNNNNNNNNNNNNNNNNNNNNNNNNNNNNNNNNNNNNNNNNNNNNNNNNNN
NNNNNNNNNNNNNNNNNNNNNNNNNNNNNNNNNNNNNNNNNNNNNNNNNNNNNNNNNNNN
NNNNNNNNNNNNNNNNNNNNNNNNNNNNNNNNNNNNNNNNNNNNNNNNNNNNNNNNNNNN
NNNNNNNNNNNNNNNNNNNNNNNNNNNNNNNNNNNNNNNNACTTTATATTTTATTTTTGG
GATTTGAGCAGGAATATTAGGAACATCTTTAAGAATTTTAATTCGTATAGAATTAGGAAC
ACCTGGATCCTTAATTGGAGATGATCAAGTTTATAATACTATTGTAACAGCTCATGCTTT
TATTATAATTTTTTTTATAGTTATACCTATTATAATTGGAGGATTTGGAAATTGATTAGT
ACCTTTAATATTAGGAGCACCTGATATAGCATTTCCACGAATAAATAATATAAGATTTTG
ATTATTACCTCCATCATTAATATTATTAATTTCAAGTAGAATTGTAGAAAATGGAGCAGG
AACAGGATGAACAGTGTACCCCCCACTTTCATCTAATATTGCCCATAGAGGTTCATCTGT
TGATTTAGCAATTTTTTCTCTTCATTTAGCAGGAATTTCATCAATTTTAGGAGCAATTAA
TTTTATTACTACAATTATTAATATACGAGTAAATAATTTATCATTTGATCAAATATCATT
ATTTATTTGAGCAGTAGGTATTACAGCATTATTATTATTATTATCTTTACCTGTTTTAGC
GGGTGCTATTACTATATTACTAACAGATCGAAATCTTAATACTTCTTTTTTTGATCCTGC
CGGTGGAGGAGATCCAATTTTATATCAACATTTANNNNNNNNNNNNNNNNNNNNNNNNNN
NNNNNNNNNNNNNNNNNNNNNNNNNNNNNNNNNNNNNNNNNNNNNNNNNNNNNNNNNNNN
NNNNNNNNNNNNNNNNNNNNNNNNNNNNNNNNNNNNNNNNNNNNNNNNNNNNNNNNNNNN
NNNNNNNNNNNNNNNNNNNNNNNNNNNNNNNNNNNNNNNNNNNNNNNNNNNNNNNNNNNN
NNNNNNNNNNNNNNNNNNNNNNNNNNNNNNNNNNNNNNNNNNNNNNNNNNNNNNNNNNNN
NNNNNNNNNNNNNNNNNNNNNNNNNNNNNNNNNNNNNNNNNNNNNNNNNNNNNNNNNNNN
NNNNNNNNNNNNNNNNNNNNNNNNNNNNNNNNNNNNNNNNNNNNNNNNNNNNNNNNNNNN
NNNNNNNNNNNNNNNNNNNNNNNNNNNNNNNNNNNNNNNNNNNNNNNNNNNNNNNNNNNN
NNNNNNNNNNNNNNNNNNNNNNNNNNNNNNNNNNNNNNNNNNNNNNNNNNNNNNNNNNNN
NNNNNNNNNNNNNNNNNNNNNNNNNNNNNNNNNNNNNNNNNNNNNNNNNNNNNNNNNNNN
NNNNNNNNNNNNNNNNNNNNNNNNNNNNNNNNNNNNNNNNNNNNNNNNNNNNNNNNNNNN
NNNNNNNNNNNNNNNNNNNNNNNNNNNNNNNNNNNNNNNNNNNNNNNNNNNNNNNNNNNN
NNNNNNNNNNNNNNNNNNNNNNNNNNNNNNNNNNNNNNNNNNNNNNNNNNNNNNNNNNNN
NNNNNNNNNNNNNNNNNNNNNNNNNNNNNNNNNNNNNNNNNNNNNNNNNNNNNNNNNNNN
NNNNNNNNNNNNNNNNNNNNNNNNNNNNNNNNNNNNNNNNNNNNNNNNNNNNNNNNNNNN
NNNNNNNNNNNNNNNNNNNNNNNNNNNNNNNNNNNNNNNNNNNNNNNNNNNNNNNNNNNN
NNNNNNNNNNNNNNNNNNNNNNNNNNNNNNNNNNNNNNNNNNNNNNNNNNNNNNNNNNNN
NNNNNNNNNNNNNNNNNNNNNNNNNNNNNNNNNNNNNNNNNNNNNNNNNNNNNNNNNNNN
NNNNNNNNNNNNNNNNNNNNNNNNNNNNNNNNNNNNNNNNNNNNNNNNNNNNNNNNNNNN
NNNNNNNNNNNNNNNNNNNNNNNNNNNNNNNNNNNNNNNNNNNNNNNNNNNNNNNNNNNN
NNNNNNNNNNNNNNNNNNNNNNNNNNNNNNNNNNNNNNNNNNNNNNNNNNNNNNNNNNNN
NNNNNNNNNNNNNNNNNNNNNNNNNNNNNNNNNNNNNNNNNNNNNNNNNNNNNNNNNNNN
NNNNNNNNNNNNNNNNNNNNNNNNNNNNNNNNNNNNNNNNNNNNNNNNNNNNNNNNNNNN
NNNNNNNNNNNNNNNNNNNNNNNNNNNNNNNNNNNNNNNNNNNNNNNNNNNNNNNNNNNN
NNNNNNNNNNNNNNNNNNNNNNNNNNNNNNNNNNNNNNNNNNNNNNNNNNNNNNNNNNNN
NNNNNNNNNNNNNNNNNNNNNNNNNNNNNNNNNNNNNNNNNNNNNNNNNNNNNNNNNNNN
NNNNNNNNNNNNNNNNNNNNNNNNNNNNNNNNNNNNNNNNNNNNNNNNNNNNNNNNNNNN
NNNNNNNNNNNNNNNNNNNNNNNNNNNNNNNNNNNNNNNNNNNNNNNNNNNNNNNNNNNN
NNNNNNNNNNNNNNNNNNNNNNNNNNNNNNNNNNNNNNNNNNNNNNNNNNNNNNNNNNNN
NNNNNNNNNNNNNNNNNNNNNNNNNNNNNNNNNNNNNNNNNNNNNNNNNNNNNNNNNNNN
NNNNNNNNNNNNNNNNNNNNNNNNNNNNNNNNNNNNNNNNNNNNNNNNNNNNNNNNNNNN
NNNNNNNNNNNNNNNNNNNNNNNNNNNNNNNNNNNNNNNNNNNNNNNNNNNNNNNNNNNN
NNNNNNNNNNNNNNNNNNNNNNNNNNNNNNNNNNNNNNNNNNNNNNNNNNNNNNNNNNNN
NNNNNNNNNNNNNNNNNNNNNNNNNNNNNNNNNNNNNNNNNNNNNNNNNNNNNNNNNNNN
NNNNNNNNNNNNNNNNNNNNNNNNNNNNNNNNNNNNNNNNNNNNNNNNNNNNNNNNNNNN
NNNNNNNNNNNNNNNNNNNNNNNNNNNNNNNNNNNNNNNNNNNNNNNNNNNNNNNNNNNN
NNNNNNNNNNNNNNNNNNNNNNNNNNNNNNNNNNNNNNNNNNNNNNNNNNNNNNNNNNNN
NNNNNNNNNNNNNNNNNNNNNNNNNNNNNNNNNNNNNNNNNNNNNNNNNNNNNNNNNNNN
NNNNNNNNNNNNNNNNNNNNNNNNNNNNNNNNNNNNNNNNNNNNNNNNNNNNNNNNNNNN
NNNNNNNNNNNNNNNNNNNNNNNNNNNNNNNNNNNNNNNNNNNNNNNNNNNNNNNNNNNN
NNNNNNNNNNNNNNNNNNNNNNNNNNNNNNNNNNNNNNNNNNNNNNNNNNNNNNNNNNNN
NNNNNNNNNNNNNNNNNNNNNNNNNNNNNNNNNNNNNNNNNNNNNNNNNNNNNNNNNNNN
NNNNNNNNNNNNNNNNNNNNNNNNNNNNNNNNNNNNNNNNNNNNNNNNNNNNNNNNNNNN
NNNNNNNNNNNNNNNNNNNNNNNNNNNNNNNNNNNNNNNNNNNNNNNNNNNNNNNNNNNN
NNNNNNNNNNNNNNNNNNNNNNNNNNNNNNNNNNNNNNNNNNNNNNNNNNNNNNNNNNNN
NNNNNNNNNNNNNNNNNNNNNNNNNNNNNNNNNNNNNNNNNNNNNNNNNNNNNNNNNNNN
NNNNNNNNNNNNNNNNNNNNNNNNNNNNNNNNNNNNNNNNNNNNNNNNNNNNNNNNNNNN
NNNNNNNNNNNNNNNNNNNNNNNNNNNNNNNNNNNNNNNNNNNNNNNNNNNNNNNNNNNN
NNNNNNNNNNNNNNNNNNNNNNNNNNNNNNNNNNNNNNNNNNNNNNNNNNNNNNNNNNNN
NNNNNNNNNNNNNNNNNNNNNNNNNNNNNNNNNNNNNNNNNNNNNNNNNNNNNNNNNNNN
NNNNNNNNNNNNNNNNNNNNNNNNNNNNNNNNNNNNNNNNNNNNNNNNNNNNNNNNNNNN
NNNNNNNNNNNNNNNNNNNNNNNNNNNNNNNNNNNNNNNNNNNNNNNNNNNNNNNNNNNN
NNNNNNNNNNNNNNNNNNNNNNNNNNNNNNNNNNNNNNNNNNNNNNNNNNNNNNNNNNNN
NNNNNNNNNNNNNNNNNNNNNNNNNNNNNNNNNNNNNNNNNNNNNNNNNNNNNNNNNNNN
NNNNNNNNNNNNNNNNNNNNNNNNNNNNNNNNNNNNNNNNNNNNNNNNNNNNNNNNNNNN
NNNNNNNNNNNNNNNNNNNNNNNNNNNNNNNNNNNNNNNNNNNNNNNNNNNNNNNNNNNN
NNNNNNNNNNNNNNNNNNNNNNNNNNNNNNNNNNNNNNNNNNNNNNNNNNNNN-------
------------------------------------------------------------
------------------------------------------------------------
------------------------------------------------------------
------------------------------------------------------------
------------------------------------------------------------
------------------------------------------------------------
------------------------------------------------------------
---------------------
>Pseudophilotes abencerragus BPALB527-18 Israel Har-Negev
NNNNNNNNNNNNNNNNNNNNNNNNNNNNNNNNNNNNNNNNNNNNNNNNNNNNNNNNNNNN
NNNNNNNNNNNNNNNNNNNNNNNNNNNNNNNNNNNNNNNNNNNNNNNNNNNNNNNNNNNN
NNNNNNNNNNNNNNNNNNNNNNNNNNNNNNNNNNNNNNNNNNNNNNNNNNNNNNNNNNNN
NNNNNNNNNNNNNNNNNNNNNNNNNNNNNNNNNNNNNNNNNNNNNNNNNNNNNNNNNNNN
NNNNNNNNNNNNNNNNNNNNNNNNNNNNNNNNNNNNNNNNNNNNNNNNNNNNNNNNNNNN
NNNNNNNNNNNNNNNNNNNNNNNNNNNNNNNNNNNNNNNNNNNNNNNNNNNNNNNNNNNN
NNNNNNNNNNNNNNNNNNNNNNNNNNNNNNNNNNNNNNNNNNNNNNNNNNNNNNNNNNNN
NNNNNNNNNNNNNNNNNNNNNNNNNNNNNNNNNNNNNNNNNNNNNNNNNNNNNNNNNNNN
NNNNNNNNNNNNNNNNNNNNNNNNNNNNNNNNNNNNNNNNNNNNNNNNNNNNNNNNNNNN
NNNNNNNNNNNNNNNNNNNNNNNNNNNNNNNNNNNNNNNNNNNNNNNNNNNNNNNNNNNN
NNNNNNNNNNNNNNNNNNNNNNNNNNNNNNNNNNNNNNNNNNNNNNNNNNNNNNNNNNNN
NNNNNNNNNNNNNNNNNNNNNNNNNNNNNNNNNNNNNNNNNNNNNNNNNNNNNNNNNNNN
NNNNNNNNNNNNNNNNNNNNNNNNNNNNNNNNNNNNNNNNNNNNNNNNNNNNNNNNNNNN
NNNNNNNNNNNNNNNNNNNNNNNNNNNNNNNNNNNNNNNNACTTTATATTTTATTTTTGG
GATTTGAGCAGGAATATTAGGAACATCTTTAAGAATTTTAATTCGTATAGAATTAGGAAC
ACCTGGATCCTTAATTGGAGATGATCAAATTTATAATACTATTGTAACAGCTCATGCTTT
TATTATAATTTTTTTTATAGTTATACCTATTATAATTGGAGGATTTGGAAATTGATTAGT
ACCTTTAATATTAGGAGCACCTGATATAGCATTTCCACGAATAAATAATATAAGATTTTG
ATTATTACCTCCATCATTAATATTATTAATTTCAAGTAGAATTGTAGAAAATGGAGCAGG
AACAGGATGAACAGTGTACCCCCCACTTTCATCTAATATTGCCCATAGAGGTTCATCTGT
TGATTTAGCAATTTTTTCTCTTCATTTAGCAGGAATTTCATCAATTTTAGGAGCAATTAA
TTTTATTACTACAATTATTAATATACGAGTAAATAATTTATCATTTGATCAAATATCATT
ATTTATTTGAGCAGTAGGTATTACAGCATTATTATTATTATTATCTTTACCTGTTTTAGC
GGGTGCTATTACTATATTACTAACAGATCGAAATCTTAATACTTCTTTTTTTGATCCTGC
CGGTGGAGGAGATCCAATTTTATATCAACATTTANNNNNNNNNNNNNNNNNNNNNNNNNN
NNNNNNNNNNNNNNNNNNNNNNNNNNNNNNNNNNNNNNNNNNNNNNNNNNNNNNNNNNNN
NNNNNNNNNNNNNNNNNNNNNNNNNNNNNNNNNNNNNNNNNNNNNNNNNNNNNNNNNNNN
NNNNNNNNNNNNNNNNNNNNNNNNNNNNNNNNNNNNNNNNNNNNNNNNNNNNNNNNNNNN
NNNNNNNNNNNNNNNNNNNNNNNNNNNNNNNNNNNNNNNNNNNNNNNNNNNNNNNNNNNN
NNNNNNNNNNNNNNNNNNNNNNNNNNNNNNNNNNNNNNNNNNNNNNNNNNNNNNNNNNNN
NNNNNNNNNNNNNNNNNNNNNNNNNNNNNNNNNNNNNNNNNNNNNNNNNNNNNNNNNNNN
NNNNNNNNNNNNNNNNNNNNNNNNNNNNNNNNNNNNNNNNNNNNNNNNNNNNNNNNNNNN
NNNNNNNNNNNNNNNNNNNNNNNNNNNNNNNNNNNNNNNNNNNNNNNNNNNNNNNNNNNN
NNNNNNNNNNNNNNNNNNNNNNNNNNNNNNNNNNNNNNNNNNNNNNNNNNNNNNNNNNNN
NNNNNNNNNNNNNNNNNNNNNNNNNNNNNNNNNNNNNNNNNNNNNNNNNNNNNNNNNNNN
NNNNNNNNNNNNNNNNNNNNNNNNNNNNNNNNNNNNNNNNNNNNNNNNNNNNNNNNNNNN
NNNNNNNNNNNNNNNNNNNNNNNNNNNNNNNNNNNNNNNNNNNNNNNNNNNNNNNNNNNN
NNNNNNNNNNNNNNNNNNNNNNNNNNNNNNNNNNNNNNNNNNNNNNNNNNNNNNNNNNNN
NNNNNNNNNNNNNNNNNNNNNNNNNNNNNNNNNNNNNNNNNNNNNNNNNNNNNNNNNNNN
NNNNNNNNNNNNNNNNNNNNNNNNNNNNNNNNNNNNNNNNNNNNNNNNNNNNNNNNNNNN
NNNNNNNNNNNNNNNNNNNNNNNNNNNNNNNNNNNNNNNNNNNNNNNNNNNNNNNNNNNN
NNNNNNNNNNNNNNNNNNNNNNNNNNNNNNNNNNNNNNNNNNNNNNNNNNNNNNNNNNNN
NNNNNNNNNNNNNNNNNNNNNNNNNNNNNNNNNNNNNNNNNNNNNNNNNNNNNNNNNNNN
NNNNNNNNNNNNNNNNNNNNNNNNNNNNNNNNNNNNNNNNNNNNNNNNNNNNNNNNNNNN
NNNNNNNNNNNNNNNNNNNNNNNNNNNNNNNNNNNNNNNNNNNNNNNNNNNNNNNNNNNN
NNNNNNNNNNNNNNNNNNNNNNNNNNNNNNNNNNNNNNNNNNNNNNNNNNNNNNNNNNNN
NNNNNNNNNNNNNNNNNNNNNNNNNNNNNNNNNNNNNNNNNNNNNNNNNNNNNNNNNNNN
NNNNNNNNNNNNNNNNNNNNNNNNNNNNNNNNNNNNNNNNNNNNNNNNNNNNNNNNNNNN
NNNNNNNNNNNNNNNNNNNNNNNNNNNNNNNNNNNNNNNNNNNNNNNNNNNNNNNNNNNN
NNNNNNNNNNNNNNNNNNNNNNNNNNNNNNNNNNNNNNNNNNNNNNNNNNNNNNNNNNNN
NNNNNNNNNNNNNNNNNNNNNNNNNNNNNNNNNNNNNNNNNNNNNNNNNNNNNNNNNNNN
NNNNNNNNNNNNNNNNNNNNNNNNNNNNNNNNNNNNNNNNNNNNNNNNNNNNNNNNNNNN
NNNNNNNNNNNNNNNNNNNNNNNNNNNNNNNNNNNNNNNNNNNNNNNNNNNNNNNNNNNN
NNNNNNNNNNNNNNNNNNNNNNNNNNNNNNNNNNNNNNNNNNNNNNNNNNNNNNNNNNNN
NNNNNNNNNNNNNNNNNNNNNNNNNNNNNNNNNNNNNNNNNNNNNNNNNNNNNNNNNNNN
NNNNNNNNNNNNNNNNNNNNNNNNNNNNNNNNNNNNNNNNNNNNNNNNNNNNNNNNNNNN
NNNNNNNNNNNNNNNNNNNNNNNNNNNNNNNNNNNNNNNNNNNNNNNNNNNNNNNNNNNN
NNNNNNNNNNNNNNNNNNNNNNNNNNNNNNNNNNNNNNNNNNNNNNNNNNNNNNNNNNNN
NNNNNNNNNNNNNNNNNNNNNNNNNNNNNNNNNNNNNNNNNNNNNNNNNNNNNNNNNNNN
NNNNNNNNNNNNNNNNNNNNNNNNNNNNNNNNNNNNNNNNNNNNNNNNNNNNNNNNNNNN
NNNNNNNNNNNNNNNNNNNNNNNNNNNNNNNNNNNNNNNNNNNNNNNNNNNNNNNNNNNN
NNNNNNNNNNNNNNNNNNNNNNNNNNNNNNNNNNNNNNNNNNNNNNNNNNNNNNNNNNNN
NNNNNNNNNNNNNNNNNNNNNNNNNNNNNNNNNNNNNNNNNNNNNNNNNNNNNNNNNNNN
NNNNNNNNNNNNNNNNNNNNNNNNNNNNNNNNNNNNNNNNNNNNNNNNNNNNNNNNNNNN
NNNNNNNNNNNNNNNNNNNNNNNNNNNNNNNNNNNNNNNNNNNNNNNNNNNNNNNNNNNN
NNNNNNNNNNNNNNNNNNNNNNNNNNNNNNNNNNNNNNNNNNNNNNNNNNNNNNNNNNNN
NNNNNNNNNNNNNNNNNNNNNNNNNNNNNNNNNNNNNNNNNNNNNNNNNNNNNNNNNNNN
NNNNNNNNNNNNNNNNNNNNNNNNNNNNNNNNNNNNNNNNNNNNNNNNNNNNNNNNNNNN
NNNNNNNNNNNNNNNNNNNNNNNNNNNNNNNNNNNNNNNNNNNNNNNNNNNNNNNNNNNN
NNNNNNNNNNNNNNNNNNNNNNNNNNNNNNNNNNNNNNNNNNNNNNNNNNNNNNNNNNNN
NNNNNNNNNNNNNNNNNNNNNNNNNNNNNNNNNNNNNNNNNNNNNNNNNNNNNNNNNNNN
NNNNNNNNNNNNNNNNNNNNNNNNNNNNNNNNNNNNNNNNNNNNNNNNNNNNNNNNNNNN
NNNNNNNNNNNNNNNNNNNNNNNNNNNNNNNNNNNNNNNNNNNNNNNNNNNNNNNNNNNN
NNNNNNNNNNNNNNNNNNNNNNNNNNNNNNNNNNNNNNNNNNNNNNNNNNNNNNNNNNNN
NNNNNNNNNNNNNNNNNNNNNNNNNNNNNNNNNNNNNNNNNNNNNNNNNNNNNNNNNNNN
NNNNNNNNNNNNNNNNNNNNNNNNNNNNNNNNNNNNNNNNNNNNNNNNNNNNNNNNNNNN
NNNNNNNNNNNNNNNNNNNNNNNNNNNNNNNNNNNNNNNNNNNNNNNNNNNNNNNNNNNN
NNNNNNNNNNNNNNNNNNNNNNNNNNNNNNNNNNNNNNNNNNNNNNNNNNNNNNNNNNNN
NNNNNNNNNNNNNNNNNNNNNNNNNNNNNNNNNNNNNNNNNNNNNNNNNNNNNNNNNNNN
NNNNNNNNNNNNNNNNNNNNNNNNNNNNNNNNNNNNNNNNNNNNNNNNNNNNNNNNNNNN
NNNNNNNNNNNNNNNNNNNNNNNNNNNNNNNNNNNNNNNNNNNNNNNNNNNNN-------
------------------------------------------------------------
------------------------------------------------------------
------------------------------------------------------------
------------------------------------------------------------
------------------------------------------------------------
------------------------------------------------------------
------------------------------------------------------------
---------------------
>Pseudophilotes abencerragus BPALB528-18 Israel Har-Negev
NNNNNNNNNNNNNNNNNNNNNNNNNNNNNNNNNNNNNNNNNNNNNNNNNNNNNNNNNNNN
NNNNNNNNNNNNNNNNNNNNNNNNNNNNNNNNNNNNNNNNNNNNNNNNNNNNNNNNNNNN
NNNNNNNNNNNNNNNNNNNNNNNNNNNNNNNNNNNNNNNNNNNNNNNNNNNNNNNNNNNN
NNNNNNNNNNNNNNNNNNNNNNNNNNNNNNNNNNNNNNNNNNNNNNNNNNNNNNNNNNNN
NNNNNNNNNNNNNNNNNNNNNNNNNNNNNNNNNNNNNNNNNNNNNNNNNNNNNNNNNNNN
NNNNNNNNNNNNNNNNNNNNNNNNNNNNNNNNNNNNNNNNNNNNNNNNNNNNNNNNNNNN
NNNNNNNNNNNNNNNNNNNNNNNNNNNNNNNNNNNNNNNNNNNNNNNNNNNNNNNNNNNN
NNNNNNNNNNNNNNNNNNNNNNNNNNNNNNNNNNNNNNNNNNNNNNNNNNNNNNNNNNNN
NNNNNNNNNNNNNNNNNNNNNNNNNNNNNNNNNNNNNNNNNNNNNNNNNNNNNNNNNNNN
NNNNNNNNNNNNNNNNNNNNNNNNNNNNNNNNNNNNNNNNNNNNNNNNNNNNNNNNNNNN
NNNNNNNNNNNNNNNNNNNNNNNNNNNNNNNNNNNNNNNNNNNNNNNNNNNNNNNNNNNN
NNNNNNNNNNNNNNNNNNNNNNNNNNNNNNNNNNNNNNNNNNNNNNNNNNNNNNNNNNNN
NNNNNNNNNNNNNNNNNNNNNNNNNNNNNNNNNNNNNNNNNNNNNNNNNNNNNNNNNNNN
NNNNNNNNNNNNNNNNNNNNNNNNNNNNNNNNNNNNNNNNACTTTATATTTTATTTTTGG
GATTTGAGCAGGAATATTAGGAACATCTTTAAGAATTTTAATTCGTATAGAATTAGGAAC
ACCTGGATCCTTAATTGGAGATGATCAAATTTATAATACTATTGTAACAGCTCATGCTTT
TATTATAATTTTTTTTATAGTTATACCTATTATAATTGGAGGATTTGGAAATTGATTAGT
ACCTTTAATATTAGGAGCACCTGATATAGCATTTCCACGAATAAATAATATAAGATTTTG
ATTATTACCTCCATCATTAATATTATTAATTTCAAGTAGAATTGTAGAAAATGGAGCAGG
AACAGGATGAACAGTGTACCCCCCACTTTCATCTAATATTGCCCATAGAGGTTCATCTGT
TGATTTAGCAATTTTTTCTCTTCATTTAGCAGGAATTTCATCAATTTTAGGAGCAATTAA
TTTTATTACTACAATTATTAATATACGAGTAAATAATTTATCATTTGATCAAATATCATT
ATTTATTTGAGCAGTAGGTATTACAGCATTATTATTATTATTATCTTTACCTGTTTTAGC
GGGTGCTATTACTATATTACTAACAGATCGAAATCTTAATACTTCTTTTTTTGATCCTGC
CGGTGGAGGAGATCCAATTTTATATCAACATTTANNNNNNNNNNNNNNNNNNNNNNNNNN
NNNNNNNNNNNNNNNNNNNNNNNNNNNNNNNNNNNNNNNNNNNNNNNNNNNNNNNNNNNN
NNNNNNNNNNNNNNNNNNNNNNNNNNNNNNNNNNNNNNNNNNNNNNNNNNNNNNNNNNNN
NNNNNNNNNNNNNNNNNNNNNNNNNNNNNNNNNNNNNNNNNNNNNNNNNNNNNNNNNNNN
NNNNNNNNNNNNNNNNNNNNNNNNNNNNNNNNNNNNNNNNNNNNNNNNNNNNNNNNNNNN
NNNNNNNNNNNNNNNNNNNNNNNNNNNNNNNNNNNNNNNNNNNNNNNNNNNNNNNNNNNN
NNNNNNNNNNNNNNNNNNNNNNNNNNNNNNNNNNNNNNNNNNNNNNNNNNNNNNNNNNNN
NNNNNNNNNNNNNNNNNNNNNNNNNNNNNNNNNNNNNNNNNNNNNNNNNNNNNNNNNNNN
NNNNNNNNNNNNNNNNNNNNNNNNNNNNNNNNNNNNNNNNNNNNNNNNNNNNNNNNNNNN
NNNNNNNNNNNNNNNNNNNNNNNNNNNNNNNNNNNNNNNNNNNNNNNNNNNNNNNNNNNN
NNNNNNNNNNNNNNNNNNNNNNNNNNNNNNNNNNNNNNNNNNNNNNNNNNNNNNNNNNNN
NNNNNNNNNNNNNNNNNNNNNNNNNNNNNNNNNNNNNNNNNNNNNNNNNNNNNNNNNNNN
NNNNNNNNNNNNNNNNNNNNNNNNNNNNNNNNNNNNNNNNNNNNNNNNNNNNNNNNNNNN
NNNNNNNNNNNNNNNNNNNNNNNNNNNNNNNNNNNNNNNNNNNNNNNNNNNNNNNNNNNN
NNNNNNNNNNNNNNNNNNNNNNNNNNNNNNNNNNNNNNNNNNNNNNNNNNNNNNNNNNNN
NNNNNNNNNNNNNNNNNNNNNNNNNNNNNNNNNNNNNNNNNNNNNNNNNNNNNNNNNNNN
NNNNNNNNNNNNNNNNNNNNNNNNNNNNNNNNNNNNNNNNNNNNNNNNNNNNNNNNNNNN
NNNNNNNNNNNNNNNNNNNNNNNNNNNNNNNNNNNNNNNNNNNNNNNNNNNNNNNNNNNN
NNNNNNNNNNNNNNNNNNNNNNNNNNNNNNNNNNNNNNNNNNNNNNNNNNNNNNNNNNNN
NNNNNNNNNNNNNNNNNNNNNNNNNNNNNNNNNNNNNNNNNNNNNNNNNNNNNNNNNNNN
NNNNNNNNNNNNNNNNNNNNNNNNNNNNNNNNNNNNNNNNNNNNNNNNNNNNNNNNNNNN
NNNNNNNNNNNNNNNNNNNNNNNNNNNNNNNNNNNNNNNNNNNNNNNNNNNNNNNNNNNN
NNNNNNNNNNNNNNNNNNNNNNNNNNNNNNNNNNNNNNNNNNNNNNNNNNNNNNNNNNNN
NNNNNNNNNNNNNNNNNNNNNNNNNNNNNNNNNNNNNNNNNNNNNNNNNNNNNNNNNNNN
NNNNNNNNNNNNNNNNNNNNNNNNNNNNNNNNNNNNNNNNNNNNNNNNNNNNNNNNNNNN
NNNNNNNNNNNNNNNNNNNNNNNNNNNNNNNNNNNNNNNNNNNNNNNNNNNNNNNNNNNN
NNNNNNNNNNNNNNNNNNNNNNNNNNNNNNNNNNNNNNNNNNNNNNNNNNNNNNNNNNNN
NNNNNNNNNNNNNNNNNNNNNNNNNNNNNNNNNNNNNNNNNNNNNNNNNNNNNNNNNNNN
NNNNNNNNNNNNNNNNNNNNNNNNNNNNNNNNNNNNNNNNNNNNNNNNNNNNNNNNNNNN
NNNNNNNNNNNNNNNNNNNNNNNNNNNNNNNNNNNNNNNNNNNNNNNNNNNNNNNNNNNN
NNNNNNNNNNNNNNNNNNNNNNNNNNNNNNNNNNNNNNNNNNNNNNNNNNNNNNNNNNNN
NNNNNNNNNNNNNNNNNNNNNNNNNNNNNNNNNNNNNNNNNNNNNNNNNNNNNNNNNNNN
NNNNNNNNNNNNNNNNNNNNNNNNNNNNNNNNNNNNNNNNNNNNNNNNNNNNNNNNNNNN
NNNNNNNNNNNNNNNNNNNNNNNNNNNNNNNNNNNNNNNNNNNNNNNNNNNNNNNNNNNN
NNNNNNNNNNNNNNNNNNNNNNNNNNNNNNNNNNNNNNNNNNNNNNNNNNNNNNNNNNNN
NNNNNNNNNNNNNNNNNNNNNNNNNNNNNNNNNNNNNNNNNNNNNNNNNNNNNNNNNNNN
NNNNNNNNNNNNNNNNNNNNNNNNNNNNNNNNNNNNNNNNNNNNNNNNNNNNNNNNNNNN
NNNNNNNNNNNNNNNNNNNNNNNNNNNNNNNNNNNNNNNNNNNNNNNNNNNNNNNNNNNN
NNNNNNNNNNNNNNNNNNNNNNNNNNNNNNNNNNNNNNNNNNNNNNNNNNNNNNNNNNNN
NNNNNNNNNNNNNNNNNNNNNNNNNNNNNNNNNNNNNNNNNNNNNNNNNNNNNNNNNNNN
NNNNNNNNNNNNNNNNNNNNNNNNNNNNNNNNNNNNNNNNNNNNNNNNNNNNNNNNNNNN
NNNNNNNNNNNNNNNNNNNNNNNNNNNNNNNNNNNNNNNNNNNNNNNNNNNNNNNNNNNN
NNNNNNNNNNNNNNNNNNNNNNNNNNNNNNNNNNNNNNNNNNNNNNNNNNNNNNNNNNNN
NNNNNNNNNNNNNNNNNNNNNNNNNNNNNNNNNNNNNNNNNNNNNNNNNNNNNNNNNNNN
NNNNNNNNNNNNNNNNNNNNNNNNNNNNNNNNNNNNNNNNNNNNNNNNNNNNNNNNNNNN
NNNNNNNNNNNNNNNNNNNNNNNNNNNNNNNNNNNNNNNNNNNNNNNNNNNNNNNNNNNN
NNNNNNNNNNNNNNNNNNNNNNNNNNNNNNNNNNNNNNNNNNNNNNNNNNNNNNNNNNNN
NNNNNNNNNNNNNNNNNNNNNNNNNNNNNNNNNNNNNNNNNNNNNNNNNNNNNNNNNNNN
NNNNNNNNNNNNNNNNNNNNNNNNNNNNNNNNNNNNNNNNNNNNNNNNNNNNNNNNNNNN
NNNNNNNNNNNNNNNNNNNNNNNNNNNNNNNNNNNNNNNNNNNNNNNNNNNNNNNNNNNN
NNNNNNNNNNNNNNNNNNNNNNNNNNNNNNNNNNNNNNNNNNNNNNNNNNNNNNNNNNNN
NNNNNNNNNNNNNNNNNNNNNNNNNNNNNNNNNNNNNNNNNNNNNNNNNNNNNNNNNNNN
NNNNNNNNNNNNNNNNNNNNNNNNNNNNNNNNNNNNNNNNNNNNNNNNNNNNNNNNNNNN
NNNNNNNNNNNNNNNNNNNNNNNNNNNNNNNNNNNNNNNNNNNNNNNNNNNNNNNNNNNN
NNNNNNNNNNNNNNNNNNNNNNNNNNNNNNNNNNNNNNNNNNNNNNNNNNNNNNNNNNNN
NNNNNNNNNNNNNNNNNNNNNNNNNNNNNNNNNNNNNNNNNNNNNNNNNNNNNNNNNNNN
NNNNNNNNNNNNNNNNNNNNNNNNNNNNNNNNNNNNNNNNNNNNNNNNNNNNN-------
------------------------------------------------------------
------------------------------------------------------------
------------------------------------------------------------
------------------------------------------------------------
------------------------------------------------------------
------------------------------------------------------------
------------------------------------------------------------
---------------------
>Pseudophilotes vicrama BPALB553-18 Israel Har-Negev
NNNNNNNNNNNNNNNNNNNNNNNNNNNNNNNNNNNNNNNNNNNNNNNNNNNNNNNNNNNN
NNNNNNNNNNNNNNNNNNNNNNNNNNNNNNNNNNNNNNNNNNNNNNNNNNNNNNNNNNNN
NNNNNNNNNNNNNNNNNNNNNNNNNNNNNNNNNNNNNNNNNNNNNNNNNNNNNNNNNNNN
NNNNNNNNNNNNNNNNNNNNNNNNNNNNNNNNNNNNNNNNNNNNNNNNNNNNNNNNNNNN
NNNNNNNNNNNNNNNNNNNNNNNNNNNNNNNNNNNNNNNNNNNNNNNNNNNNNNNNNNNN
NNNNNNNNNNNNNNNNNNNNNNNNNNNNNNNNNNNNNNNNNNNNNNNNNNNNNNNNNNNN
NNNNNNNNNNNNNNNNNNNNNNNNNNNNNNNNNNNNNNNNNNNNNNNNNNNNNNNNNNNN
NNNNNNNNNNNNNNNNNNNNNNNNNNNNNNNNNNNNNNNNNNNNNNNNNNNNNNNNNNNN
NNNNNNNNNNNNNNNNNNNNNNNNNNNNNNNNNNNNNNNNNNNNNNNNNNNNNNNNNNNN
NNNNNNNNNNNNNNNNNNNNNNNNNNNNNNNNNNNNNNNNNNNNNNNNNNNNNNNNNNNN
NNNNNNNNNNNNNNNNNNNNNNNNNNNNNNNNNNNNNNNNNNNNNNNNNNNNNNNNNNNN
NNNNNNNNNNNNNNNNNNNNNNNNNNNNNNNNNNNNNNNNNNNNNNNNNNNNNNNNNNNN
NNNNNNNNNNNNNNNNNNNNNNNNNNNNNNNNNNNNNNNNNNNNNNNNNNNNNNNNNNNN
NNNNNNNNNNNNNNNNNNNNNNNNNNNNNNNNNNNNNNNNACTTTATATTTTATTTTTGG
AATTTGAGCAGGAATATTAGGAACATCTTTAAGAATTTTAATTCGTATAGAATTAGGAAC
ACCTGGATCTTTAATTGGAGATGATCAAATTTATAATACTATTGTAACAGCTCATGCTTT
TATTATAATTTTTTTTATAGTTATACCTATTATAATCGGAGGATTTGGAAATTGACTAGT
ACCTTTAATATTAGGAGCACCTGATATAGCATTTCCACGAATAAATAACATAAGATTTTG
ATTATTACCTCCATCATTAATATTATTAATTTCAAGTAGAATTGTAGAAAATGGAGCAGG
AACAGGATGAACAGTGTACCCCCCACTTTCATCTAATATTGCCCATAGAGGATCATCTGT
TGATTTAGCAATTTTTTCACTTCATTTAGCAGGAATTTCATCAATCTTAGGAGCAATTAA
TTTTATTACTACAATTATTAATATACGAGTAAATAATTTATCATTTGATCAAATATCATT
ATTTATTTGAGCAGTAGGTATTACAGCATTATTATTATTACTATCTTTACCTGTTTTAGC
AGGTGCTATTACTATATTATTAACAGATCGAAATCTTAATACCTCTTTCTTTGATCCTGC
TGGAGGAGGAGATCCAATTCTATATCAACATTTANNNNNNNNNNNNNNNNNNNNNNNNNN
NNNNNNNNNNNNNNNNNNNNNNNNNNNNNNNNNNNNNNNNNNNNNNNNNNNNNNNNNNNN
NNNNNNNNNNNNNNNNNNNNNNNNNNNNNNNNNNNNNNNNNNNNNNNNNNNNNNNNNNNN
NNNNNNNNNNNNNNNNNNNNNNNNNNNNNNNNNNNNNNNNNNNNNNNNNNNNNNNNNNNN
NNNNNNNNNNNNNNNNNNNNNNNNNNNNNNNNNNNNNNNNNNNNNNNNNNNNNNNNNNNN
NNNNNNNNNNNNNNNNNNNNNNNNNNNNNNNNNNNNNNNNNNNNNNNNNNNNNNNNNNNN
NNNNNNNNNNNNNNNNNNNNNNNNNNNNNNNNNNNNNNNNNNNNNNNNNNNNNNNNNNNN
NNNNNNNNNNNNNNNNNNNNNNNNNNNNNNNNNNNNNNNNNNNNNNNNNNNNNNNNNNNN
NNNNNNNNNNNNNNNNNNNNNNNNNNNNNNNNNNNNNNNNNNNNNNNNNNNNNNNNNNNN
NNNNNNNNNNNNNNNNNNNNNNNNNNNNNNNNNNNNNNNNNNNNNNNNNNNNNNNNNNNN
NNNNNNNNNNNNNNNNNNNNNNNNNNNNNNNNNNNNNNNNNNNNNNNNNNNNNNNNNNNN
NNNNNNNNNNNNNNNNNNNNNNNNNNNNNNNNNNNNNNNNNNNNNNNNNNNNNNNNNNNN
NNNNNNNNNNNNNNNNNNNNNNNNNNNNNNNNNNNNNNNNNNNNNNNNNNNNNNNNNNNN
NNNNNNNNNNNNNNNNNNNNNNNNNNNNNNNNNNNNNNNNNNNNNNNNNNNNNNNNNNNN
NNNNNNNNNNNNNNNNNNNNNNNNNNNNNNNNNNNNNNNNNNNNNNNNNNNNNNNNNNNN
NNNNNNNNNNNNNNNNNNNNNNNNNNNNNNNNNNNNNNNNNNNNNNNNNNNNNNNNNNNN
NNNNNNNNNNNNNNNNNNNNNNNNNNNNNNNNNNNNNNNNNNNNNNNNNNNNNNNNNNNN
NNNNNNNNNNNNNNNNNNNNNNNNNNNNNNNNNNNNNNNNNNNNNNNNNNNNNNNNNNNN
NNNNNNNNNNNNNNNNNNNNNNNNNNNNNNNNNNNNNNNNNNNNNNNNNNNNNNNNNNNN
NNNNNNNNNNNNNNNNNNNNNNNNNNNNNNNNNNNNNNNNNNNNNNNNNNNNNNNNNNNN
NNNNNNNNNNNNNNNNNNNNNNNNNNNNNNNNNNNNNNNNNNNNNNNNNNNNNNNNNNNN
NNNNNNNNNNNNNNNNNNNNNNNNNNNNNNNNNNNNNNNNNNNNNNNNNNNNNNNNNNNN
NNNNNNNNNNNNNNNNNNNNNNNNNNNNNNNNNNNNNNNNNNNNNNNNNNNNNNNNNNNN
NNNNNNNNNNNNNNNNNNNNNNNNNNNNNNNNNNNNNNNNNNNNNNNNNNNNNNNNNNNN
NNNNNNNNNNNNNNNNNNNNNNNNNNNNNNNNNNNNNNNNNNNNNNNNNNNNNNNNNNNN
NNNNNNNNNNNNNNNNNNNNNNNNNNNNNNNNNNNNNNNNNNNNNNNNNNNNNNNNNNNN
NNNNNNNNNNNNNNNNNNNNNNNNNNNNNNNNNNNNNNNNNNNNNNNNNNNNNNNNNNNN
NNNNNNNNNNNNNNNNNNNNNNNNNNNNNNNNNNNNNNNNNNNNNNNNNNNNNNNNNNNN
NNNNNNNNNNNNNNNNNNNNNNNNNNNNNNNNNNNNNNNNNNNNNNNNNNNNNNNNNNNN
NNNNNNNNNNNNNNNNNNNNNNNNNNNNNNNNNNNNNNNNNNNNNNNNNNNNNNNNNNNN
NNNNNNNNNNNNNNNNNNNNNNNNNNNNNNNNNNNNNNNNNNNNNNNNNNNNNNNNNNNN
NNNNNNNNNNNNNNNNNNNNNNNNNNNNNNNNNNNNNNNNNNNNNNNNNNNNNNNNNNNN
NNNNNNNNNNNNNNNNNNNNNNNNNNNNNNNNNNNNNNNNNNNNNNNNNNNNNNNNNNNN
NNNNNNNNNNNNNNNNNNNNNNNNNNNNNNNNNNNNNNNNNNNNNNNNNNNNNNNNNNNN
NNNNNNNNNNNNNNNNNNNNNNNNNNNNNNNNNNNNNNNNNNNNNNNNNNNNNNNNNNNN
NNNNNNNNNNNNNNNNNNNNNNNNNNNNNNNNNNNNNNNNNNNNNNNNNNNNNNNNNNNN
NNNNNNNNNNNNNNNNNNNNNNNNNNNNNNNNNNNNNNNNNNNNNNNNNNNNNNNNNNNN
NNNNNNNNNNNNNNNNNNNNNNNNNNNNNNNNNNNNNNNNNNNNNNNNNNNNNNNNNNNN
NNNNNNNNNNNNNNNNNNNNNNNNNNNNNNNNNNNNNNNNNNNNNNNNNNNNNNNNNNNN
NNNNNNNNNNNNNNNNNNNNNNNNNNNNNNNNNNNNNNNNNNNNNNNNNNNNNNNNNNNN
NNNNNNNNNNNNNNNNNNNNNNNNNNNNNNNNNNNNNNNNNNNNNNNNNNNNNNNNNNNN
NNNNNNNNNNNNNNNNNNNNNNNNNNNNNNNNNNNNNNNNNNNNNNNNNNNNNNNNNNNN
NNNNNNNNNNNNNNNNNNNNNNNNNNNNNNNNNNNNNNNNNNNNNNNNNNNNNNNNNNNN
NNNNNNNNNNNNNNNNNNNNNNNNNNNNNNNNNNNNNNNNNNNNNNNNNNNNNNNNNNNN
NNNNNNNNNNNNNNNNNNNNNNNNNNNNNNNNNNNNNNNNNNNNNNNNNNNNNNNNNNNN
NNNNNNNNNNNNNNNNNNNNNNNNNNNNNNNNNNNNNNNNNNNNNNNNNNNNNNNNNNNN
NNNNNNNNNNNNNNNNNNNNNNNNNNNNNNNNNNNNNNNNNNNNNNNNNNNNNNNNNNNN
NNNNNNNNNNNNNNNNNNNNNNNNNNNNNNNNNNNNNNNNNNNNNNNNNNNNNNNNNNNN
NNNNNNNNNNNNNNNNNNNNNNNNNNNNNNNNNNNNNNNNNNNNNNNNNNNNNNNNNNNN
NNNNNNNNNNNNNNNNNNNNNNNNNNNNNNNNNNNNNNNNNNNNNNNNNNNNNNNNNNNN
NNNNNNNNNNNNNNNNNNNNNNNNNNNNNNNNNNNNNNNNNNNNNNNNNNNNNNNNNNNN
NNNNNNNNNNNNNNNNNNNNNNNNNNNNNNNNNNNNNNNNNNNNNNNNNNNNNNNNNNNN
NNNNNNNNNNNNNNNNNNNNNNNNNNNNNNNNNNNNNNNNNNNNNNNNNNNNNNNNNNNN
NNNNNNNNNNNNNNNNNNNNNNNNNNNNNNNNNNNNNNNNNNNNNNNNNNNNNNNNNNNN
NNNNNNNNNNNNNNNNNNNNNNNNNNNNNNNNNNNNNNNNNNNNNNNNNNNNNNNNNNNN
NNNNNNNNNNNNNNNNNNNNNNNNNNNNNNNNNNNNNNNNNNNNNNNNNNNNNNNNNNNN
NNNNNNNNNNNNNNNNNNNNNNNNNNNNNNNNNNNNNNNNNNNNNNNNNNNNN-------
------------------------------------------------------------
------------------------------------------------------------
------------------------------------------------------------
------------------------------------------------------------
------------------------------------------------------------
------------------------------------------------------------
------------------------------------------------------------
---------------------
>Pseudophilotes panope BPALB601-19 W Kazakhstan 25 km NE Atyrau
NNNNNNNNNNNNNNNNNNNNNNNNNNNNNNNNNNNNNNNNNNNNNNNNNNNNNNNNNNNN
NNNNNNNNNNNNNNNNNNNNNNNNNNNNNNNNNNNNNNNNNNNNNNNNNNNNNNNNNNNN
NNNNNNNNNNNNNNNNNNNNNNNNNNNNNNNNNNNNNNNNNNNNNNNNNNNNNNNNNNNN
NNNNNNNNNNNNNNNNNNNNNNNNNNNNNNNNNNNNNNNNNNNNNNNNNNNNNNNNNNNN
NNNNNNNNNNNNNNNNNNNNNNNNNNNNNNNNNNNNNNNNNNNNNNNNNNNNNNNNNNNN
NNNNNNNNNNNNNNNNNNNNNNNNNNNNNNNNNNNNNNNNNNNNNNNNNNNNNNNNNNNN
NNNNNNNNNNNNNNNNNNNNNNNNNNNNNNNNNNNNNNNNNNNNNNNNNNNNNNNNNNNN
NNNNNNNNNNNNNNNNNNNNNNNNNNNNNNNNNNNNNNNNNNNNNNNNNNNNNNNNNNNN
NNNNNNNNNNNNNNNNNNNNNNNNNNNNNNNNNNNNNNNNNNNNNNNNNNNNNNNNNNNN
NNNNNNNNNNNNNNNNNNNNNNNNNNNNNNNNNNNNNNNNNNNNNNNNNNNNNNNNNNNN
NNNNNNNNNNNNNNNNNNNNNNNNNNNNNNNNNNNNNNNNNNNNNNNNNNNNNNNNNNNN
NNNNNNNNNNNNNNNNNNNNNNNNNNNNNNNNNNNNNNNNNNNNNNNNNNNNNNNNNNNN
NNNNNNNNNNNNNNNNNNNNNNNNNNNNNNNNNNNNNNNNNNNNNNNNNNNNNNNNNNNN
NNNNNNNNNNNNNNNNNNNNNNNNNNNNNNNNNNNNNNNNACTTTATATTTTATTTTTGG
AATTTGAGCAGGAATATTAGGAACATCTTTAAGAATTTTAATTCGTATAGAATTAGGAAC
ACCTGGATCTTTAATTGGAGATGATCAAATTTATAATACTATTGTAACAGCTCATGCCTT
TATTATAATTTTTTTTATAGTTATACCTATTATAATTGGAGGATTTGGAAATTGACTAGT
ACCTTTAATATTAGGAGCACCTGATATAGCATTTCCACGAATAAATAATATAAGATTTTG
ATTATTACCCCCATCATTAATATTATTAATTTCAAGTAGAATTGTAGAAAATGGAGCAGG
AACAGGATGAACAGTGTACCCCCCACTATCATCTAACATTGCTCATAGAGGTTCATCTGT
TGATTTAGCAATTTTTTCTCTTCATTTAGCAGGAATTTCATCAATTTTAGGAGCAATTAA
TTTTATTACTACAATTATTAATATACGAGTAAATAATATATCTTTTGATCAAATATCTTT
ATTTATTTGAGCAGTAGGTATTACAGCATTATTATTATTATTATCTTTACCTGTTTTAGC
AGGTGCAATTACTATATTATTAACAGATCGAAATCTTAATACCTCTTTTTTTGATCCTGC
TGGAGGAGGAGATCCAATTTTATATCAACATTTANNNNNNNNNNNNNNNNNNNNNNNNNN
NNNNNNNNNNNNNNNNNNNNNNNNNNNNNNNNNNNNNNNNNNNNNNNNNNNNNNNNNNNN
NNNNNNNNNNNNNNNNNNNNNNNNNNNNNNNNNNNNNNNNNNNNNNNNNNNNNNNNNNNN
NNNNNNNNNNNNNNNNNNNNNNNNNNNNNNNNNNNNNNNNNNNNNNNNNNNNNNNNNNNN
NNNNNNNNNNNNNNNNNNNNNNNNNNNNNNNNNNNNNNNNNNNNNNNNNNNNNNNNNNNN
NNNNNNNNNNNNNNNNNNNNNNNNNNNNNNNNNNNNNNNNNNNNNNNNNNNNNNNNNNNN
NNNNNNNNNNNNNNNNNNNNNNNNNNNNNNNNNNNNNNNNNNNNNNNNNNNNNNNNNNNN
NNNNNNNNNNNNNNNNNNNNNNNNNNNNNNNNNNNNNNNNNNNNNNNNNNNNNNNNNNNN
NNNNNNNNNNNNNNNNNNNNNNNNNNNNNNNNNNNNNNNNNNNNNNNNNNNNNNNNNNNN
NNNNNNNNNNNNNNNNNNNNNNNNNNNNNNNNNNNNNNNNNNNNNNNNNNNNNNNNNNNN
NNNNNNNNNNNNNNNNNNNNNNNNNNNNNNNNNNNNNNNNNNNNNNNNNNNNNNNNNNNN
NNNNNNNNNNNNNNNNNNNNNNNNNNNNNNNNNNNNNNNNNNNNNNNNNNNNNNNNNNNN
NNNNNNNNNNNNNNNNNNNNNNNNNNNNNNNNNNNNNNNNNNNNNNNNNNNNNNNNNNNN
NNNNNNNNNNNNNNNNNNNNNNNNNNNNNNNNNNNNNNNNNNNNNNNNNNNNNNNNNNNN
NNNNNNNNNNNNNNNNNNNNNNNNNNNNNNNNNNNNNNNNNNNNNNNNNNNNNNNNNNNN
NNNNNNNNNNNNNNNNNNNNNNNNNNNNNNNNNNNNNNNNNNNNNNNNNNNNNNNNNNNN
NNNNNNNNNNNNNNNNNNNNNNNNNNNNNNNNNNNNNNNNNNNNNNNNNNNNNNNNNNNN
NNNNNNNNNNNNNNNNNNNNNNNNNNNNNNNNNNNNNNNNNNNNNNNNNNNNNNNNNNNN
NNNNNNNNNNNNNNNNNNNNNNNNNNNNNNNNNNNNNNNNNNNNNNNNNNNNNNNNNNNN
NNNNNNNNNNNNNNNNNNNNNNNNNNNNNNNNNNNNNNNNNNNNNNNNNNNNNNNNNNNN
NNNNNNNNNNNNNNNNNNNNNNNNNNNNNNNNNNNNNNNNNNNNNNNNNNNNNNNNNNNN
NNNNNNNNNNNNNNNNNNNNNNNNNNNNNNNNNNNNNNNNNNNNNNNNNNNNNNNNNNNN
NNNNNNNNNNNNNNNNNNNNNNNNNNNNNNNNNNNNNNNNNNNNNNNNNNNNNNNNNNNN
NNNNNNNNNNNNNNNNNNNNNNNNNNNNNNNNNNNNNNNNNNNNNNNNNNNNNNNNNNNN
NNNNNNNNNNNNNNNNNNNNNNNNNNNNNNNNNNNNNNNNNNNNNNNNNNNNNNNNNNNN
NNNNNNNNNNNNNNNNNNNNNNNNNNNNNNNNNNNNNNNNNNNNNNNNNNNNNNNNNNNN
NNNNNNNNNNNNNNNNNNNNNNNNNNNNNNNNNNNNNNNNNNNNNNNNNNNNNNNNNNNN
NNNNNNNNNNNNNNNNNNNNNNNNNNNNNNNNNNNNNNNNNNNNNNNNNNNNNNNNNNNN
NNNNNNNNNNNNNNNNNNNNNNNNNNNNNNNNNNNNNNNNNNNNNNNNNNNNNNNNNNNN
NNNNNNNNNNNNNNNNNNNNNNNNNNNNNNNNNNNNNNNNNNNNNNNNNNNNNNNNNNNN
NNNNNNNNNNNNNNNNNNNNNNNNNNNNNNNNNNNNNNNNNNNNNNNNNNNNNNNNNNNN
NNNNNNNNNNNNNNNNNNNNNNNNNNNNNNNNNNNNNNNNNNNNNNNNNNNNNNNNNNNN
NNNNNNNNNNNNNNNNNNNNNNNNNNNNNNNNNNNNNNNNNNNNNNNNNNNNNNNNNNNN
NNNNNNNNNNNNNNNNNNNNNNNNNNNNNNNNNNNNNNNNNNNNNNNNNNNNNNNNNNNN
NNNNNNNNNNNNNNNNNNNNNNNNNNNNNNNNNNNNNNNNNNNNNNNNNNNNNNNNNNNN
NNNNNNNNNNNNNNNNNNNNNNNNNNNNNNNNNNNNNNNNNNNNNNNNNNNNNNNNNNNN
NNNNNNNNNNNNNNNNNNNNNNNNNNNNNNNNNNNNNNNNNNNNNNNNNNNNNNNNNNNN
NNNNNNNNNNNNNNNNNNNNNNNNNNNNNNNNNNNNNNNNNNNNNNNNNNNNNNNNNNNN
NNNNNNNNNNNNNNNNNNNNNNNNNNNNNNNNNNNNNNNNNNNNNNNNNNNNNNNNNNNN
NNNNNNNNNNNNNNNNNNNNNNNNNNNNNNNNNNNNNNNNNNNNNNNNNNNNNNNNNNNN
NNNNNNNNNNNNNNNNNNNNNNNNNNNNNNNNNNNNNNNNNNNNNNNNNNNNNNNNNNNN
NNNNNNNNNNNNNNNNNNNNNNNNNNNNNNNNNNNNNNNNNNNNNNNNNNNNNNNNNNNN
NNNNNNNNNNNNNNNNNNNNNNNNNNNNNNNNNNNNNNNNNNNNNNNNNNNNNNNNNNNN
NNNNNNNNNNNNNNNNNNNNNNNNNNNNNNNNNNNNNNNNNNNNNNNNNNNNNNNNNNNN
NNNNNNNNNNNNNNNNNNNNNNNNNNNNNNNNNNNNNNNNNNNNNNNNNNNNNNNNNNNN
NNNNNNNNNNNNNNNNNNNNNNNNNNNNNNNNNNNNNNNNNNNNNNNNNNNNNNNNNNNN
NNNNNNNNNNNNNNNNNNNNNNNNNNNNNNNNNNNNNNNNNNNNNNNNNNNNNNNNNNNN
NNNNNNNNNNNNNNNNNNNNNNNNNNNNNNNNNNNNNNNNNNNNNNNNNNNNNNNNNNNN
NNNNNNNNNNNNNNNNNNNNNNNNNNNNNNNNNNNNNNNNNNNNNNNNNNNNNNNNNNNN
NNNNNNNNNNNNNNNNNNNNNNNNNNNNNNNNNNNNNNNNNNNNNNNNNNNNNNNNNNNN
NNNNNNNNNNNNNNNNNNNNNNNNNNNNNNNNNNNNNNNNNNNNNNNNNNNNNNNNNNNN
NNNNNNNNNNNNNNNNNNNNNNNNNNNNNNNNNNNNNNNNNNNNNNNNNNNNNNNNNNNN
NNNNNNNNNNNNNNNNNNNNNNNNNNNNNNNNNNNNNNNNNNNNNNNNNNNNNNNNNNNN
NNNNNNNNNNNNNNNNNNNNNNNNNNNNNNNNNNNNNNNNNNNNNNNNNNNNNNNNNNNN
NNNNNNNNNNNNNNNNNNNNNNNNNNNNNNNNNNNNNNNNNNNNNNNNNNNNNNNNNNNN
NNNNNNNNNNNNNNNNNNNNNNNNNNNNNNNNNNNNNNNNNNNNNNNNNNNNNNNNNNNN
NNNNNNNNNNNNNNNNNNNNNNNNNNNNNNNNNNNNNNNNNNNNNNNNNNNNN-------
------------------------------------------------------------
------------------------------------------------------------
------------------------------------------------------------
------------------------------------------------------------
------------------------------------------------------------
------------------------------------------------------------
------------------------------------------------------------
---------------------
>Pseudophilotes panope BPALB602-19 W Kazakhstan 21 km NE Atyrau
NNNNNNNNNNNNNNNNNNNNNNNNNNNNNNNNNNNNNNNNNNNNNNNNNNNNNNNNNNNN
NNNNNNNNNNNNNNNNNNNNNNNNNNNNNNNNNNNNNNNNNNNNNNNNNNNNNNNNNNNN
NNNNNNNNNNNNNNNNNNNNNNNNNNNNNNNNNNNNNNNNNNNNNNNNNNNNNNNNNNNN
NNNNNNNNNNNNNNNNNNNNNNNNNNNNNNNNNNNNNNNNNNNNNNNNNNNNNNNNNNNN
NNNNNNNNNNNNNNNNNNNNNNNNNNNNNNNNNNNNNNNNNNNNNNNNNNNNNNNNNNNN
NNNNNNNNNNNNNNNNNNNNNNNNNNNNNNNNNNNNNNNNNNNNNNNNNNNNNNNNNNNN
NNNNNNNNNNNNNNNNNNNNNNNNNNNNNNNNNNNNNNNNNNNNNNNNNNNNNNNNNNNN
NNNNNNNNNNNNNNNNNNNNNNNNNNNNNNNNNNNNNNNNNNNNNNNNNNNNNNNNNNNN
NNNNNNNNNNNNNNNNNNNNNNNNNNNNNNNNNNNNNNNNNNNNNNNNNNNNNNNNNNNN
NNNNNNNNNNNNNNNNNNNNNNNNNNNNNNNNNNNNNNNNNNNNNNNNNNNNNNNNNNNN
NNNNNNNNNNNNNNNNNNNNNNNNNNNNNNNNNNNNNNNNNNNNNNNNNNNNNNNNNNNN
NNNNNNNNNNNNNNNNNNNNNNNNNNNNNNNNNNNNNNNNNNNNNNNNNNNNNNNNNNNN
NNNNNNNNNNNNNNNNNNNNNNNNNNNNNNNNNNNNNNNNNNNNNNNNNNNNNNNNNNNN
NNNNNNNNNNNNNNNNNNNNNNNNNNNNNNNNNNNNNNNNACTTTATATTTTATTTTTGG
AATTTGAGCAGGAATATTAGGAACATCTTTAAGAATTTTAATTCGTATAGAATTAGGAAC
CCCTGGATCTTTAATTGGAGATGATCAAATTTATAATACTATTGTAACAGCTCATGCCTT
TATTATAATTTTTTTTATAGTTATACCTATTATAATTGGAGGATTTGGAAATTGACTAGT
ACCTTTAATATTAGGAGCACCTGATATAGCATTTCCACGAATAAATAATATAAGATTTTG
ATTATTACCCCCATCATTAATATTATTAACTTCAAGTAGAATTGTAGAAAATGGAGCAGG
AACAGGATGAACAGTGTACCCCCCACTATCATCTAATATTGCTCATAGAGGTTCATCTGT
TGATTTAGCAATTTTTTCTCTTCATTTAGCAGGAATTTCATCAATTTTAGGAGCAATTAA
TTTTATTACTACAATTATTAATATACGAGTAAATAATATATCTTTTGATCAAATATCATT
ATTTATTTGAGCAGTAGGTATTACAGCATTATTATTATTATTATCTTTACCTGTTTTAGC
AGGTGCAATTACTATATTATTAACAGATCGAAATCTTAATACCTCTTTTTTTGATCCTGC
TGGAGGAGGAGATCCAATTTTATATCAACATTTANNNNNNNNNNNNNNNNNNNNNNNNNN
NNNNNNNNNNNNNNNNNNNNNNNNNNNNNNNNNNNNNNNNNNNNNNNNNNNNNNNNNNNN
NNNNNNNNNNNNNNNNNNNNNNNNNNNNNNNNNNNNNNNNNNNNNNNNNNNNNNNNNNNN
NNNNNNNNNNNNNNNNNNNNNNNNNNNNNNNNNNNNNNNNNNNNNNNNNNNNNNNNNNNN
NNNNNNNNNNNNNNNNNNNNNNNNNNNNNNNNNNNNNNNNNNNNNNNNNNNNNNNNNNNN
NNNNNNNNNNNNNNNNNNNNNNNNNNNNNNNNNNNNNNNNNNNNNNNNNNNNNNNNNNNN
NNNNNNNNNNNNNNNNNNNNNNNNNNNNNNNNNNNNNNNNNNNNNNNNNNNNNNNNNNNN
NNNNNNNNNNNNNNNNNNNNNNNNNNNNNNNNNNNNNNNNNNNNNNNNNNNNNNNNNNNN
NNNNNNNNNNNNNNNNNNNNNNNNNNNNNNNNNNNNNNNNNNNNNNNNNNNNNNNNNNNN
NNNNNNNNNNNNNNNNNNNNNNNNNNNNNNNNNNNNNNNNNNNNNNNNNNNNNNNNNNNN
NNNNNNNNNNNNNNNNNNNNNNNNNNNNNNNNNNNNNNNNNNNNNNNNNNNNNNNNNNNN
NNNNNNNNNNNNNNNNNNNNNNNNNNNNNNNNNNNNNNNNNNNNNNNNNNNNNNNNNNNN
NNNNNNNNNNNNNNNNNNNNNNNNNNNNNNNNNNNNNNNNNNNNNNNNNNNNNNNNNNNN
NNNNNNNNNNNNNNNNNNNNNNNNNNNNNNNNNNNNNNNNNNNNNNNNNNNNNNNNNNNN
NNNNNNNNNNNNNNNNNNNNNNNNNNNNNNNNNNNNNNNNNNNNNNNNNNNNNNNNNNNN
NNNNNNNNNNNNNNNNNNNNNNNNNNNNNNNNNNNNNNNNNNNNNNNNNNNNNNNNNNNN
NNNNNNNNNNNNNNNNNNNNNNNNNNNNNNNNNNNNNNNNNNNNNNNNNNNNNNNNNNNN
NNNNNNNNNNNNNNNNNNNNNNNNNNNNNNNNNNNNNNNNNNNNNNNNNNNNNNNNNNNN
NNNNNNNNNNNNNNNNNNNNNNNNNNNNNNNNNNNNNNNNNNNNNNNNNNNNNNNNNNNN
NNNNNNNNNNNNNNNNNNNNNNNNNNNNNNNNNNNNNNNNNNNNNNNNNNNNNNNNNNNN
NNNNNNNNNNNNNNNNNNNNNNNNNNNNNNNNNNNNNNNNNNNNNNNNNNNNNNNNNNNN
NNNNNNNNNNNNNNNNNNNNNNNNNNNNNNNNNNNNNNNNNNNNNNNNNNNNNNNNNNNN
NNNNNNNNNNNNNNNNNNNNNNNNNNNNNNNNNNNNNNNNNNNNNNNNNNNNNNNNNNNN
NNNNNNNNNNNNNNNNNNNNNNNNNNNNNNNNNNNNNNNNNNNNNNNNNNNNNNNNNNNN
NNNNNNNNNNNNNNNNNNNNNNNNNNNNNNNNNNNNNNNNNNNNNNNNNNNNNNNNNNNN
NNNNNNNNNNNNNNNNNNNNNNNNNNNNNNNNNNNNNNNNNNNNNNNNNNNNNNNNNNNN
NNNNNNNNNNNNNNNNNNNNNNNNNNNNNNNNNNNNNNNNNNNNNNNNNNNNNNNNNNNN
NNNNNNNNNNNNNNNNNNNNNNNNNNNNNNNNNNNNNNNNNNNNNNNNNNNNNNNNNNNN
NNNNNNNNNNNNNNNNNNNNNNNNNNNNNNNNNNNNNNNNNNNNNNNNNNNNNNNNNNNN
NNNNNNNNNNNNNNNNNNNNNNNNNNNNNNNNNNNNNNNNNNNNNNNNNNNNNNNNNNNN
NNNNNNNNNNNNNNNNNNNNNNNNNNNNNNNNNNNNNNNNNNNNNNNNNNNNNNNNNNNN
NNNNNNNNNNNNNNNNNNNNNNNNNNNNNNNNNNNNNNNNNNNNNNNNNNNNNNNNNNNN
NNNNNNNNNNNNNNNNNNNNNNNNNNNNNNNNNNNNNNNNNNNNNNNNNNNNNNNNNNNN
NNNNNNNNNNNNNNNNNNNNNNNNNNNNNNNNNNNNNNNNNNNNNNNNNNNNNNNNNNNN
NNNNNNNNNNNNNNNNNNNNNNNNNNNNNNNNNNNNNNNNNNNNNNNNNNNNNNNNNNNN
NNNNNNNNNNNNNNNNNNNNNNNNNNNNNNNNNNNNNNNNNNNNNNNNNNNNNNNNNNNN
NNNNNNNNNNNNNNNNNNNNNNNNNNNNNNNNNNNNNNNNNNNNNNNNNNNNNNNNNNNN
NNNNNNNNNNNNNNNNNNNNNNNNNNNNNNNNNNNNNNNNNNNNNNNNNNNNNNNNNNNN
NNNNNNNNNNNNNNNNNNNNNNNNNNNNNNNNNNNNNNNNNNNNNNNNNNNNNNNNNNNN
NNNNNNNNNNNNNNNNNNNNNNNNNNNNNNNNNNNNNNNNNNNNNNNNNNNNNNNNNNNN
NNNNNNNNNNNNNNNNNNNNNNNNNNNNNNNNNNNNNNNNNNNNNNNNNNNNNNNNNNNN
NNNNNNNNNNNNNNNNNNNNNNNNNNNNNNNNNNNNNNNNNNNNNNNNNNNNNNNNNNNN
NNNNNNNNNNNNNNNNNNNNNNNNNNNNNNNNNNNNNNNNNNNNNNNNNNNNNNNNNNNN
NNNNNNNNNNNNNNNNNNNNNNNNNNNNNNNNNNNNNNNNNNNNNNNNNNNNNNNNNNNN
NNNNNNNNNNNNNNNNNNNNNNNNNNNNNNNNNNNNNNNNNNNNNNNNNNNNNNNNNNNN
NNNNNNNNNNNNNNNNNNNNNNNNNNNNNNNNNNNNNNNNNNNNNNNNNNNNNNNNNNNN
NNNNNNNNNNNNNNNNNNNNNNNNNNNNNNNNNNNNNNNNNNNNNNNNNNNNNNNNNNNN
NNNNNNNNNNNNNNNNNNNNNNNNNNNNNNNNNNNNNNNNNNNNNNNNNNNNNNNNNNNN
NNNNNNNNNNNNNNNNNNNNNNNNNNNNNNNNNNNNNNNNNNNNNNNNNNNNNNNNNNNN
NNNNNNNNNNNNNNNNNNNNNNNNNNNNNNNNNNNNNNNNNNNNNNNNNNNNNNNNNNNN
NNNNNNNNNNNNNNNNNNNNNNNNNNNNNNNNNNNNNNNNNNNNNNNNNNNNNNNNNNNN
NNNNNNNNNNNNNNNNNNNNNNNNNNNNNNNNNNNNNNNNNNNNNNNNNNNNNNNNNNNN
NNNNNNNNNNNNNNNNNNNNNNNNNNNNNNNNNNNNNNNNNNNNNNNNNNNNNNNNNNNN
NNNNNNNNNNNNNNNNNNNNNNNNNNNNNNNNNNNNNNNNNNNNNNNNNNNNNNNNNNNN
NNNNNNNNNNNNNNNNNNNNNNNNNNNNNNNNNNNNNNNNNNNNNNNNNNNNNNNNNNNN
NNNNNNNNNNNNNNNNNNNNNNNNNNNNNNNNNNNNNNNNNNNNNNNNNNNNNNNNNNNN
NNNNNNNNNNNNNNNNNNNNNNNNNNNNNNNNNNNNNNNNNNNNNNNNNNNNN-------
------------------------------------------------------------
------------------------------------------------------------
------------------------------------------------------------
------------------------------------------------------------
------------------------------------------------------------
------------------------------------------------------------
------------------------------------------------------------
---------------------
>Pseudophilotes svetlana BPALB603-19 Mongolia Bayan-Gol River
NNNNNNNNNNNNNNNNNNNNNNNNNNNNNNNNNNNNNNNNNNNNNNNNNNNNNNNNNNNN
NNNNNNNNNNNNNNNNNNNNNNNNNNNNNNNNNNNNNNNNNNNNNNNNNNNNNNNNNNNN
NNNNNNNNNNNNNNNNNNNNNNNNNNNNNNNNNNNNNNNNNNNNNNNNNNNNNNNNNNNN
NNNNNNNNNNNNNNNNNNNNNNNNNNNNNNNNNNNNNNNNNNNNNNNNNNNNNNNNNNNN
NNNNNNNNNNNNNNNNNNNNNNNNNNNNNNNNNNNNNNNNNNNNNNNNNNNNNNNNNNNN
NNNNNNNNNNNNNNNNNNNNNNNNNNNNNNNNNNNNNNNNNNNNNNNNNNNNNNNNNNNN
NNNNNNNNNNNNNNNNNNNNNNNNNNNNNNNNNNNNNNNNNNNNNNNNNNNNNNNNNNNN
NNNNNNNNNNNNNNNNNNNNNNNNNNNNNNNNNNNNNNNNNNNNNNNNNNNNNNNNNNNN
NNNNNNNNNNNNNNNNNNNNNNNNNNNNNNNNNNNNNNNNNNNNNNNNNNNNNNNNNNNN
NNNNNNNNNNNNNNNNNNNNNNNNNNNNNNNNNNNNNNNNNNNNNNNNNNNNNNNNNNNN
NNNNNNNNNNNNNNNNNNNNNNNNNNNNNNNNNNNNNNNNNNNNNNNNNNNNNNNNNNNN
NNNNNNNNNNNNNNNNNNNNNNNNNNNNNNNNNNNNNNNNNNNNNNNNNNNNNNNNNNNN
NNNNNNNNNNNNNNNNNNNNNNNNNNNNNNNNNNNNNNNNNNNNNNNNNNNNNNNNNNNN
NNNNNNNNNNNNNNNNNNNNNNNNNNNNNNNNNNNNNNNNNNNNNNNNNNNNNNNNNNNN
NNNNNNNNNNNNNNNNNNNNNNNNNNNNTTAAGAATTTTAATTCGTATAGAATTAGGAAC
CCCTGGATCTTTAATTGGAGATGATCAAATTTATAATACTATTGTAACAGCTCATGCCTT
TATTATAATTTTTTTTATAGTTATACCTATTATAATTGGAGGATTTGGAAATTGACTAGT
ACCTTTAATATTAGGAGCACCTGATATAGCATTTCCACGAATAAATAATATAAGATTTTG
ATTATTACCCCCATCATTAATATTATTAACTTCAAGTAGAATTGTAGAAAATGGAGCAGG
AACAGGATGAACAGTGTACCCCCCACTATCATCTAATATTGCTCATAGAGGTTCATCTGT
TGATTTAGCAATTTTTTCTCTTCATTTAGCAGGAATTTCATCAATTTTAGGAGCAATTAA
TTTTATTACTACAATTATTAATATACGAGTAAATAATATATCTTTTGATCAAATATCATT
ATTTATTTGAGCAGTAGGTATTACAGCATTATTATTATTATTATCTTTACCTGTTTTAGC
AGGTGCAATTACTATATTATTAACAGATCGAAATCTTAATACCTCTTTTTTTGATCCTGC
TGGAGGAGGAGATCCAATTTTATATCAACATTTANNNNNNNNNNNNNNNNNNNNNNNNNN
NNNNNNNNNNNNNNNNNNNNNNNNNNNNNNNNNNNNNNNNNNNNNNNNNNNNNNNNNNNN
NNNNNNNNNNNNNNNNNNNNNNNNNNNNNNNNNNNNNNNNNNNNNNNNNNNNNNNNNNNN
NNNNNNNNNNNNNNNNNNNNNNNNNNNNNNNNNNNNNNNNNNNNNNNNNNNNNNNNNNNN
NNNNNNNNNNNNNNNNNNNNNNNNNNNNNNNNNNNNNNNNNNNNNNNNNNNNNNNNNNNN
NNNNNNNNNNNNNNNNNNNNNNNNNNNNNNNNNNNNNNNNNNNNNNNNNNNNNNNNNNNN
NNNNNNNNNNNNNNNNNNNNNNNNNNNNNNNNNNNNNNNNNNNNNNNNNNNNNNNNNNNN
NNNNNNNNNNNNNNNNNNNNNNNNNNNNNNNNNNNNNNNNNNNNNNNNNNNNNNNNNNNN
NNNNNNNNNNNNNNNNNNNNNNNNNNNNNNNNNNNNNNNNNNNNNNNNNNNNNNNNNNNN
NNNNNNNNNNNNNNNNNNNNNNNNNNNNNNNNNNNNNNNNNNNNNNNNNNNNNNNNNNNN
NNNNNNNNNNNNNNNNNNNNNNNNNNNNNNNNNNNNNNNNNNNNNNNNNNNNNNNNNNNN
NNNNNNNNNNNNNNNNNNNNNNNNNNNNNNNNNNNNNNNNNNNNNNNNNNNNNNNNNNNN
NNNNNNNNNNNNNNNNNNNNNNNNNNNNNNNNNNNNNNNNNNNNNNNNNNNNNNNNNNNN
NNNNNNNNNNNNNNNNNNNNNNNNNNNNNNNNNNNNNNNNNNNNNNNNNNNNNNNNNNNN
NNNNNNNNNNNNNNNNNNNNNNNNNNNNNNNNNNNNNNNNNNNNNNNNNNNNNNNNNNNN
NNNNNNNNNNNNNNNNNNNNNNNNNNNNNNNNNNNNNNNNNNNNNNNNNNNNNNNNNNNN
NNNNNNNNNNNNNNNNNNNNNNNNNNNNNNNNNNNNNNNNNNNNNNNNNNNNNNNNNNNN
NNNNNNNNNNNNNNNNNNNNNNNNNNNNNNNNNNNNNNNNNNNNNNNNNNNNNNNNNNNN
NNNNNNNNNNNNNNNNNNNNNNNNNNNNNNNNNNNNNNNNNNNNNNNNNNNNNNNNNNNN
NNNNNNNNNNNNNNNNNNNNNNNNNNNNNNNNNNNNNNNNNNNNNNNNNNNNNNNNNNNN
NNNNNNNNNNNNNNNNNNNNNNNNNNNNNNNNNNNNNNNNNNNNNNNNNNNNNNNNNNNN
NNNNNNNNNNNNNNNNNNNNNNNNNNNNNNNNNNNNNNNNNNNNNNNNNNNNNNNNNNNN
NNNNNNNNNNNNNNNNNNNNNNNNNNNNNNNNNNNNNNNNNNNNNNNNNNNNNNNNNNNN
NNNNNNNNNNNNNNNNNNNNNNNNNNNNNNNNNNNNNNNNNNNNNNNNNNNNNNNNNNNN
NNNNNNNNNNNNNNNNNNNNNNNNNNNNNNNNNNNNNNNNNNNNNNNNNNNNNNNNNNNN
NNNNNNNNNNNNNNNNNNNNNNNNNNNNNNNNNNNNNNNNNNNNNNNNNNNNNNNNNNNN
NNNNNNNNNNNNNNNNNNNNNNNNNNNNNNNNNNNNNNNNNNNNNNNNNNNNNNNNNNNN
NNNNNNNNNNNNNNNNNNNNNNNNNNNNNNNNNNNNNNNNNNNNNNNNNNNNNNNNNNNN
NNNNNNNNNNNNNNNNNNNNNNNNNNNNNNNNNNNNNNNNNNNNNNNNNNNNNNNNNNNN
NNNNNNNNNNNNNNNNNNNNNNNNNNNNNNNNNNNNNNNNNNNNNNNNNNNNNNNNNNNN
NNNNNNNNNNNNNNNNNNNNNNNNNNNNNNNNNNNNNNNNNNNNNNNNNNNNNNNNNNNN
NNNNNNNNNNNNNNNNNNNNNNNNNNNNNNNNNNNNNNNNNNNNNNNNNNNNNNNNNNNN
NNNNNNNNNNNNNNNNNNNNNNNNNNNNNNNNNNNNNNNNNNNNNNNNNNNNNNNNNNNN
NNNNNNNNNNNNNNNNNNNNNNNNNNNNNNNNNNNNNNNNNNNNNNNNNNNNNNNNNNNN
NNNNNNNNNNNNNNNNNNNNNNNNNNNNNNNNNNNNNNNNNNNNNNNNNNNNNNNNNNNN
NNNNNNNNNNNNNNNNNNNNNNNNNNNNNNNNNNNNNNNNNNNNNNNNNNNNNNNNNNNN
NNNNNNNNNNNNNNNNNNNNNNNNNNNNNNNNNNNNNNNNNNNNNNNNNNNNNNNNNNNN
NNNNNNNNNNNNNNNNNNNNNNNNNNNNNNNNNNNNNNNNNNNNNNNNNNNNNNNNNNNN
NNNNNNNNNNNNNNNNNNNNNNNNNNNNNNNNNNNNNNNNNNNNNNNNNNNNNNNNNNNN
NNNNNNNNNNNNNNNNNNNNNNNNNNNNNNNNNNNNNNNNNNNNNNNNNNNNNNNNNNNN
NNNNNNNNNNNNNNNNNNNNNNNNNNNNNNNNNNNNNNNNNNNNNNNNNNNNNNNNNNNN
NNNNNNNNNNNNNNNNNNNNNNNNNNNNNNNNNNNNNNNNNNNNNNNNNNNNNNNNNNNN
NNNNNNNNNNNNNNNNNNNNNNNNNNNNNNNNNNNNNNNNNNNNNNNNNNNNNNNNNNNN
NNNNNNNNNNNNNNNNNNNNNNNNNNNNNNNNNNNNNNNNNNNNNNNNNNNNNNNNNNNN
NNNNNNNNNNNNNNNNNNNNNNNNNNNNNNNNNNNNNNNNNNNNNNNNNNNNNNNNNNNN
NNNNNNNNNNNNNNNNNNNNNNNNNNNNNNNNNNNNNNNNNNNNNNNNNNNNNNNNNNNN
NNNNNNNNNNNNNNNNNNNNNNNNNNNNNNNNNNNNNNNNNNNNNNNNNNNNNNNNNNNN
NNNNNNNNNNNNNNNNNNNNNNNNNNNNNNNNNNNNNNNNNNNNNNNNNNNNNNNNNNNN
NNNNNNNNNNNNNNNNNNNNNNNNNNNNNNNNNNNNNNNNNNNNNNNNNNNNNNNNNNNN
NNNNNNNNNNNNNNNNNNNNNNNNNNNNNNNNNNNNNNNNNNNNNNNNNNNNNNNNNNNN
NNNNNNNNNNNNNNNNNNNNNNNNNNNNNNNNNNNNNNNNNNNNNNNNNNNNNNNNNNNN
NNNNNNNNNNNNNNNNNNNNNNNNNNNNNNNNNNNNNNNNNNNNNNNNNNNNNNNNNNNN
NNNNNNNNNNNNNNNNNNNNNNNNNNNNNNNNNNNNNNNNNNNNNNNNNNNNNNNNNNNN
NNNNNNNNNNNNNNNNNNNNNNNNNNNNNNNNNNNNNNNNNNNNNNNNNNNNNNNNNNNN
NNNNNNNNNNNNNNNNNNNNNNNNNNNNNNNNNNNNNNNNNNNNNNNNNNNNNNNNNNNN
NNNNNNNNNNNNNNNNNNNNNNNNNNNNNNNNNNNNNNNNNNNNNNNNNNNNNNNNNNNN
NNNNNNNNNNNNNNNNNNNNNNNNNNNNNNNNNNNNNNNNNNNNNNNNNNNNN-------
------------------------------------------------------------
------------------------------------------------------------
------------------------------------------------------------
------------------------------------------------------------
------------------------------------------------------------
------------------------------------------------------------
------------------------------------------------------------
---------------------
>Caerulea coeligena FH05M006 China Wuxi Chongqing shi
CGTTCAGGGGTAAACCTGCGAAACTCGAATGAACGAACGGAGAGATTCATCGTCATTCGG
CGGCGTACGGGCGTGCGCCTCGATGCGAGTCGATCGTTTCGGCGATTCGGCGCGCACGGG
ACGCGTCCGTCGACGTCCGTCGACGGCGTGCACTTCTCTCTTAGTAATGCACCGCGACCC
GTTCGGGGTCGGCCTAAGCGCCTCTCGGGAGTCCGTCGGTGGGCGTCTCGGCGTTCGCCG
GCGTACCGGGTCGGGTTGCCGGCCGGCCGTTGCGGACGGTACGAATGATGGATAATACGC
TTAAATGCGAATCGCGCACGCGTTTACGCGCGTCCGGCCCGACGCAAGCTAGCGTCCCGG
CGGATGTCCTGCCTCGGTGCGGACGTACGTCGGTCGTTGCTGTTCGTCGCAGCCGTGCAG
TCTCGGACTGTGCGCGTCTCTGTCTGCGGTGATTCTGTTTCGGGCACTCGCAGGACCCGT
CTTGAAACACGGACCAAGGAGTCTAGCATGTGTGCGAGTCATTGAGTTTGATTCAAAAGA
CAAAACTGAGAGGCGCAACGAAAGTGAAGGCGTGCGCTCGTCGCGCGCTCAGGGAGGATG
GAGCGTCGGTCTCGATCGATCTCTCGCACTCCCTAGGCGTCTCGTTTCCAATCTGTGAAT
GCGGGCGCGCTATGAGCACAGATGCTGGGACCCGAAAGATGGTGAACTATGCCTGGTCAG
GTCGAAGTCAGGGGAAACCCTGATGGAGGACCGTAGCGATTCTGACGTGCAAATCGATCG
TCGGAACTGGGTATAGGGGCGAAAGACTAATCGAACCATCACATTGTATTTCATTTTCGG
AATTTGGGCAGGAATATTAGGAACATCTTTAAGAATCCTAATCCGTATAGAATTAGGAAT
ACCTAATTCCATAATTGGAGACGATCAAATTTATAATACTATTGTAACAGCTCATGCTTT
TATTATAATTTTTTTTATAGTTATACCCATTATAATTGGTGGATTTGGTAATTGATTAGT
ACCTTTAATATTAGGAGCGCCTGATATAGCTTTCCCCCGAATAAATAATATAAGATTTTG
ATTATTACCTCCTTCATTAATATTATTAATTTCTAGAAGAATTGTAGAAAATGGGGCAGG
AACAGGATGAACAGTGTACCCCCCACTCTCATCAAATACTGCTCATAGAGGATCATCTGT
TGATCTAGCAATTTTCTCTCTTCATTTAGCGGGAATCTCTTCAATTCTAGGAGCTATTAA
TTTTATTACAACAATTATTAACATACGAGTAAATAATTTATCTTTTGATCAAATATCCCT
ATTCATCTGAGCTGTTGGTATTACAGCAATATTATTATTACTATCCCTTCCAGTTTTAGC
TGGGGCTATTACCATATTATTAACAGATCGAAATATTAATACTTCATTTTTTGATCCTGC
TGGAGGAGGAGACCCAATCTTGTATCAACATTTATTTTGATTTTTTGGACATCCAGAAGT
TTATATTTTAATTTTACCAGGATTTGGTATTATTTCTCACATTATTTCCCAAGAAAGAGG
CAAAAAAGAAACTTTCGGATATTTAGGGATAATTTATGCAATATTAGCTATTGGTTTATT
GGGATTTATTGTGTGAGCTCATCACATATTTACAATTGGCATAGACATTGATACTCGAGC
TTACTTTACTTCTGCAACAATAATTATTGCTGTACCAACAGGAATTAAAATTTTTAGCTG
ATTAGCCACTATTTATGGAACACAAATTAATTGTAGACCTGCAATATTGTGAAGATTAGG
TTTTATTTTTTTATTTACAGTTGGTGGATTAACTGGGGTAATTCTAGCTAATTCTTCCAT
TGATATTACATTACATGACACTTATTATGTTGTCGCCCATTTTCATTATGTTTTATCAAT
AGGGGCTGTATTTGCAATTTTTGGGGGTTTTATTCATTGATACCCTCTATTTACTGGATT
AATAATAAATTCTTATTTATTAAAAATTCAATTTATTATTATATTTATTGGAGTTAATTN
NNNNNNNNNNNNNNNNNNNNNNNNNNNNNNNNNNNNNNNNNNNNNNNNNNNNNNNNNCTA
CCCTGACAGATTTCTAGCATGAAATATTATTTCATCTTTAGGGTCTTACATATCCTTAAT
TTCTATAATAATAATAATAATAATTATTTGAGAATCTATAATTTATCAACGATTAATTTT
ATTTTCATTAAATATATCATCATCTATCGAATGATTACAAAATACCCCACCTTCTGATCA
TTCATATAGTGAACTTCCAATTTTAAGCAACTTCTAACGCAAGTCCACCGGAGGCAAGGC
CCCGCGTAAACAGTTGGCCACCAAGGCTGCACGCAAGAGTGCACCGGCCACCGGCGGTGT
CAAGAAGCCACATCGCTACAGGCCCGGAACCGTGGCTCTTCGTGAAATACGTCGCTACCA
GAAGAGTACAGAGTTGCTTATCCGCAAGCTTCCGTTCCAGCGTCTAGTCCGTGAGATCGC
TCAAGACTTCAAGACTGACCTGCGTTTCCAGAGTTCTGCTGTGATGGCCCTTCAGGAGGC
AAGCGAGGCCTACCTCGTCGGTCTCTTCGAAGACACCAACCTGTGCGCCATCCACGCTAA
GCGTACTATCGAGAAGTTCGAGAAGGAGGCTCAGGAGATGGGTAAGGGTTCCTTCAAATA
TGCCTGGGTGTTGGACAAACTTAAGGCCGAGCGTGAACGTGGTATCACCATTGACATCGC
CCTGTGGAAGTTCGAGACCGCCAAGTACTACGTCACCATCATCGACGCTCCCGGACACAG
AGATTTCATCAAGAACATGATCACGGGAACCTCACAGGCCGACTGCGCCGTGCTCATCGT
CGCCGCTGGTACCGGTGAGTTCGAGGCTGGTATCTCTAAGAACGGCCAGACCCGTGAGCA
CGCTCTGCTCGCCTTCACCCTTGGCGTCAAGCAGCTGATCGTCGGAGTCAACAAGATGGA
CTCCACCGAGCCCCCGTACAGCGAAAGCCGTTTTGAGGAAATCAAGAAGGAAGTATCTTC
ATACATCAAGAAGATCGGTTACAACCCAGCTGCCGTCGCATTCGTACCCATTTCTGGWTG
GCACGGAGACAACATGTTGGAGGCTTCCACAAAAATGCCCTGGTTCAAGGGATGGCAAGT
GGAACGCAAGGAAGGCAAGGCTGAGGGCAAATGCCTGATTGAGGCTTTGGACGCAATCCT
GCCCCCGGCTCGTCCCACAGACAAGGCCCTCCGTCTTCCCCTTCAGGACGTTTACAAAAT
CGGTGGTATCGGAACGGTGCCTGTAGGCCGTGTGGAGACTGGTGTCCTTAAGCCCGGTAC
CATTGTTGTATTCGCCCCAGCTAACATCACCACTGAAGTTAAGTCTGTTGAGATGCACCA
CGAAGCTCTCCAGGAGGCTGTTCCCGGAGACAACGTAGGTTTCAACGTAAAGAATGTGTC
GGTCAAGGAGTTGCGTCGTGGATATGTCGCCGGTGACTCCAAGAACAACCCACCCAAGGG
AGCCGCCGACTTCACGGCACAAGTCATTGTGCTCAACCATCCTGGTCAAATTTCAAATGG
CTACACGCCAGTGTTGGATTGCCACACAGCCCACATTGCTTGCAAATTCGCCGAAATTAA
AGAGAAGGTAGACCGTCGTTCAGGTAAATCCACGGAAGTCAACCCCAAATCCATCAAGTC
CGGAGATTCCGCTATCGTCAACCTAGTACCTTCCAAGCCTTTGTGCGTGGAGTCCTTCCA
GGAGTTCCCACCTCTAGGACGTTTCNNNNNNNNNNNNNNNNNNNNNTGGATGAGACTGCC
CAGCTTCCGATCGGTCGGAGACGCGTTGATAGACCGATANGANGGAGCGACACGCGTGGT
CGTGCCGAATACTGGAATTGAAGCGCCCATACAGCGCAACGATGCGGCGACCCAGAGGGT
GGCGAGACGAGACCGATACAGCTTCGAATTGAAGCCTCACAACCCCACCCACAAGTCGCC
GGGTAAGAAAGATCTCGTGTACTTGGAGCCGTCTCCCGGATTCTGCGAGAAGAACACGAG
ACTAAGTATCCTGGGCACCCACGGACGCACGTGCAACGAGGCGAGCGACCGSGTGGACGG
CTGCGACCTCATGTGCTGCGGCCGTGGGTTCCGAACATGGCAACATGATCTAATATTAAC
TTTCAAAATAGAGTTTCTCCTTTAATAGAACAAATTATCTTCTTTCATGACCACTCCTTA
ATTATTTTAATTATAATTACTATATTAGTATCTTATATAATATTAAGAATATTTTTTAAT
AAATTTATTAATCGATTTTTATTAGAAGGTCAAATAATTGAATTAATTNNNNNNNNNNNN
NNNNNTATTACTTTAATTTTTATCGCATTACCATCATTACGTTTACTTTACTTATTAGAT
GAATTAAATAACCCATTAATTACTATCAAATCAATCGGTCATCAATGATATTGAAGATAT
GAATATTCTGATTTTAAAAATATTGAATTTGATTCTTATATAATTAATGAATACAGTATC
AATAACTTTCGATTACTAGATGTAGATAACCGAATTATTATCCCTATAAATAACAATATT
CGAATATTAATTACAGCAACTGATGTTATTCATTCTTGAACTATCCCAACAATTGGAGTA
AAAGTTGATGCAAATCCTGGCCGATTAAATCAAACAAGATTTTTTATTAATCGACCAGGA
ATTTTTTTTGGGCAATGTTCAGAAATTTGTGGTGCTAATCATAGTTTTATACCGATTGTC
ATTGAAAGAATTTCAATTAAAAATTTTATTAATTGAGTAAATAATTATTCATT-------
------------------------------------------------------------
------------------------------------------------------------
------------------------------------------------------------
------------------------------------------------------------
------------------------------------------------------------
------------------------------------------------------------
------------------------------------------------------------
---------------------
>Glaucopsyche alexis JC96Q003 Germany Bavaria
CGTTCAGGGGTAAACCTGCGAAACTCGAATGAACGAACGGAGAGATTCATCGTCATTCGG
CGGCGTACGGGCGTGCGCCTCGATGTGTGTCGATCGTTTCGGCGATTCGACGCGCACGGG
ACGCGTCCGTCGACGTCCGTCGACGGCGTGCACTTCTCTCTTAGTAATGCATCGCGACCC
GTTCGGGGTCGGCCTAAGCGCCTCTCGGGAGTCCGTCGGTGAGCGTCTCGGCGTTCGCTG
GCGTACCGTGTCGGGTTGCCGGCCGGCCGTTGCGGACGGTATCAATGATGGATAATACGC
TTCAATGCGAATCGCGCACGCGTTTACGCGCGTCCGGCCCGACGCAAGCTAGCGTCCCGG
CGGATGTCCTGCCCAAGTGCGGACGTACGTCGGTCGTTGCTGTTTGTCGCCGCCGTGCAG
TCTCGGACTGTGCGCGTCTCTGTCTGCGATGATTCTGTTTCGGGCACTCGCAGGACCCGT
CTTGAAACACGGACCAAGGAGTCTAGCATGTGTGCGAGTCATTGAGTATGTATCAAAAGA
CAAAACTGAAAGGCGCAACGAAAGTGAAGGCGTGCGCTTGTCGCGCGCTCAGGGAGGATG
GAGCGTCGGTCTCGGTCGACCTCTCGCACTCCCTAGGCGTCTCGTTTCCAATCAGTGAAT
GCGGGCGCGCTATGAGCACAGATGCTGGGACCCGAAAGATGGTGAACTATGCCTGGTCAG
GTCGAAGTCAGGGGAAACCCTGATGGAGGACCGTAGCGATTCTGACGTGCAAATCGATCG
TCGGAACTGGGTATANGGGCGAAAGACTAATCNAACCATCACTTTATATTTTATTTTTGG
AATTTGAGCTGGAATATTAGGAACATCTTTAAGAATTTTAATTCGTATAGAATTAGGAAC
ACCAGGATCTCTAATTGGAGATGATCAAATTTATAATACTATTGTTACAGCCCATGCTTT
TATTATAATTTTTTTTATAGTTATACCAATTATAATTGGTGGATTTGGAAATTGATTAGT
ACCTTTAATATTAGGAGCACCTGATATAGCTTTTCCACGAATAAATAATATAAGATTTTG
ATTATTACCACCATCACTAATATTATTAATTTCTAGAAGAATTGTAGAAAATGGAGCAGG
AACAGGATGAACAGTGTACCCCCCACTTTCATCTAATATTGCTCATAGAGGATCTTCAGT
TGATTTAGCAATTTTCTCTCTTCATTTAGCAGGAATTTCATCAATTTTAGGAGCTATTAA
TTTTATTACAACAATTATTAATATACGAGTAAATAATTTATCTTTTGATCAAATATCATT
ATTTATTTGAGCAGTAGGTATTACAGCATTATTATTATTATTATCATTACCTGTTTTAGC
TGGTGCTATTACTATATTATTAACAGATCGAAATATTAATACTTCATTTTTTGACCCTGC
TGGAGGAGGAGATCCTATTTTATATCAACATTTATTTTGATTTTTTGGACATCCANNNNN
NNNNNNNNNNNNNNNNNNNNNNATTGGAATTATTTCTCATATTATTTCTCAAGAAAGAGG
TAAAAAAGAAACTTTTGGATCTTTAGGAATAATTTATGCTATATTAGCTATTGGTTTATT
AGGATTTATTGTTTGAGCCCATCATATATTTACAGTTGGAATAGATATTGATACTCGAGC
TTATTTTACTTCTGCAACTATAATTATTGCTGTACCAACAGGAATCAAAATTTTTAGTTG
ATTAGCTACTATTTATGGAACTCAAATTAATTATAGACCATCAATACTTTGAAGACTAGG
ATTTATTTTTTTATTTACAGTTGGAGGATTAACTGGAGTAATTTTAGCTAATTCTTCAAT
TGATATTACATTACATGATACTTATTATGTTGTCGCTCATTTTCACTATGTTTTATCTAT
AGGAGCTGTATTTGCAATTTTTGGAGGATTTATTCACTGATATCCATTATTTACCGGTTT
AATATTAAATCCTTACTTATTAAAAATTCAATTTATTATCATATTTATTGGAYTAWCNNN
NNNNNNNNNNNNNNNNNNNNNNNNNNNNNNNNNNNNNNNNNNNNNNNNNNNNNNNNNNNN
NNNNNNNNNNATTTTATCATGAAATATTATTTCATCTTTAGGATCTTATATATCATTAAT
TTCTATAATAATAATAATAATAATTATTTGAGAATCTATAATTAATCAACGACTAATTTT
ATTTTCTTTAAATATATCATCATCTATTGAATGATTACAAAATACTCCCCCTACTGAACA
TTCATATAATGAACTCCCAATTTTAAGTAATTTCTAACGTAAGTCCACCGGAGGCAAGGC
CCCACGTAAACAGTTGGCCACCAAGGCTGCACGCAAAAGTGCACCGGCCACCGGCGGTGT
CAAGAAGCCTCATCGTTATAGGCCCGGAACCGTGGCTCTTCGTGAGATTCGTCGCTACCA
GAAGAGTACTGAGTTGCTTATCCGAAAGCTCCCATTCCAGCGTCTAGTCCGTGAGATCGC
TCAAGACTTCAAGACTGACCTGCGTTTCCAGAGCTCGGCTGTGATGGCCCTTCAGGAGGC
AAGCGAGGCGTACCTCGTCGGTCTCTTCGAAGACACCAACCTGTGCGCCATCCATGCTAA
GCGTNNNNNNNNNNNNNNNNNNNNNNNNNNNNNNNNNNNNNNNNNNNNNNNNNNNNNNNN
NNNNNNNNNNNNNNNNNNNNNNNNNNNNNNNNNNNNNNNNNNNNNNNNNNNNNNNNNNNN
NCTCTGGAAGTTCGAGACCGCCAAGTACTACGTCACCATCATCGACGCTCCYGGACACAG
AGATTTCATCAAGAACATGATCACGGGAACCTCTCAGGCCGACTGCGCCGTGCTCATCGT
SGCCGCCGGTACCGGTGAGTTCGAGGCCGGTATCTCCAAGAACGGCCAGACCCGTGAGCA
CGCTCTGCTCGCCTTCACCCTTGGCGTCAAGCAGCTGATCGTTGGAGTGAACAAAATGGA
CTCCACCGAGCCCCCGTACAGCGAAAGCCGTTTCGAGGAAATCAAGAAGGAAGTATCCTC
GTACATCAAGAAGATCGGTTACAACCCGGCTGCCGTCGCTTTCGTACCCATTTCTGGTTG
GCACGGAGACAACATGTTGGAGGTTTCCACAAAAATGCCCTGGTTCAAGGGATGGCAAGT
GGAACGCAAGGAAGGCAAAGCTGACGGCAAATGCCTGATTGAGGCTTTGGACGCTATCCT
GCCCCCGGCACGTCCCACAGACAAGGCCCTCCGTCTTCCCCTTCAGGACGTCTACAAAAT
CGGTGGTATTGGAACGGTGCCCGTAGGACGTGTGGAGACTGGTGTCCTTAAGCCCGGTAC
TATTGTTGTATTCGCCCCAGCTAACATCACCACTGAAGTTAAGTCTGTTGAGATGCACCA
CGAAGCTCTCCAGGAGGCTGTGCCCGGAGACAATGTAGGTTTCAACGTAAAGAACGTGTC
AGTCAAGGAGTTGCGTCGTGGATACGTCGCCGGTGACTCCAAGAACAACCCACCCAAGGG
AGCCGCCGACTTCACCGCACAAGTCATTGTGCTCAACCACCCCGGTCAAATTTCAAACGG
CTACACGCCAGTGTTGGATTGCCACACTGCTCACATCGCCTGCAAATTCGCCGAAATCAA
AGAGAAAGTAGACCGTCGTACAGGTAAATCCACGGAAGACCACCCCAAATCCATCAAGTC
TGGAGATGCCGCTATTGTCAACTTAGTACCTTCCAAACCTCTGTGCGTGGAGTCCTTCCA
GGAGTTCCCACNNNNNNNNNNNNNNNNNNNNNNNNNNNNNNNNNNNNNNNNNNNNNNNNN
NNNNNNNNNNNNNNNNNNNNNNNNNNNNNNNNNNNNNNNNNNNNNNNNNNNNNNNNNNNN
NNNNNNNNNNNNNNNNNNNNNNNNNNNNNNNNNNNNNNNNNNNNNNNNNNNNNNNNNNNN
NNNNNNNNNNNNNNNNNNNNNNNNNNNNNNNNNNNNNNNNNNNNNNNNNNNNNNNNNNNN
NNNNNNNNNNNNNNNNNNNNNNNNNNNNNNNNNNNNNNNNNNNNNNNNNNNNNNNNNNNN
NNNNNNNNNNNNNNNNNNNNNNNNNNNNNNNNNNNNNNNNNNNNNNNNNNNNNNNNNNNN
NNNNNNNNNNNNNNNNNNNNNNNNNNNNNNNNNNACATGGCAACATGATCTAATTTAAAC
TTTCAAAATAGAGTTTCACCTTTAATAGAACAAATTATTTTTTTTCATGATCATTCATTA
ATTATTTTAATTATAATTACAATATTAGTATCATATATAATATTAAGAATATTTTTTAAT
AAATTTATCAATCGATTTTTATTAGAAGGTCAAATAATTGRATTAATTNNNNNNNNNNNN
NNNNNNNNNNNNNNNNNNNNNNNNNNNNNNNNNTCATTACGCTTATTGTATTTATTAGAT
GAATTAAATAATCCATTAATTACTATTAAATCAATCGGACATCAATGATATTGAAGATAT
GAATATTCTGATTTTAAAAATATTGAATTTGATTCTTACATAATTAATGAATTAAATCTT
AATAATTTTCGTTTATTAGATGTAGATAATCGAATTATTATTCCTATAAATAATAATATC
CGAATATTAATTACAGCAACAGATGTAATTCACTCATGAACTATTCCAGCAATTGGAGTA
AAAGTTGATGCTAATCCTGGTCGATTAAATCAAATAAGATTTTTTATTAATCGACCAGGA
ATCTTTTTTGGTCAATGTTCAGAAATTTGTGGAGCTAATCATAGTTTTATACCAATTGTT
ATTGAAAGAATTTCAATTAAAAATTTTATTAATTGAGTAAATNNNNNNNNNNN-------
------------------------------------------------------------
------------------------------------------------------------
------------------------------------------------------------
------------------------------------------------------------
------------------------------------------------------------
------------------------------------------------------------
------------------------------------------------------------
---------------------
>Iolana debilitata farriolsi JD03A505 Spain Catalonia
NNNNNNNNNNNNAACCTGCGAAACTCGAATGAACGAACGGAGAGATTCATCGTCATTCGG
CGGCGTACGGGCGTGCGCCTCGATGTGCGTCGATCGTTTCGGCGATTCGGCGCGCACGGG
ACGCGTCCGTCGACGTCCGTCGACGGCGTGCACTTCTCTCTTAGTAATGCATCGCGACCC
GTTCGGGGTCGGCCTAAGCGCCTCACGGGAGTCCGTCGGCGAGCGTCTCGACGTTCGCTG
GCGTACCGTGTCGGGTCGCCGGCCGGCCGTTGCGGACGGTATTAATGATGGATAATACGC
TTCAATGCGAATCGCGCACGCGTTCACGCGCGTCCGGCCCGACGCAAGCTAGCGTCCCGG
CGGACGTCCTGCCCGAGTGCGGACGTACGTCGGTCGTTGCTGTCCGTCGCCGCCGTGCAG
TCTCGGACTGTGCGCGTCTCTGTCTGCGATGATTCTGTTTCGGGCACTCGCAGGACCCGT
CTTGAAACACGGACCAAGGAGTCTAGCATGTGTGCGAGTCATTGAGTATGTATCAAACGA
CAAAACTGAAAGGCGCAACGAAAGTGAAGGCGCGCGCTCGTCGCGCGCTCAGGGAGGATG
GAGCGTCGGTCTCGGTCGACCTCTCGCACTCCCTAGGCGTCTCGTTTCCAATCGGTGAAT
GCGGGCGCGCTATGAGCACAGATGCTGGGACCCGAAAGATGGTGAACTATGCCTGGTCAG
GTCGAAGTCAGGGGAAACCCTGATGGAGGACCGTAGCGATTCTGACGTGCAAATCGATCG
TNNGAACTGGGTATAGKGNCGAAWGACNNNNNNNNNNNNNACTTTATATTTTATTTTCGG
AATTTGAGCTGGAATATTGGGAACATCTTTAAGAATTTTAATTCGTATGGAATTAGGAAC
ACCTGGATCTTTAATTGGAGATGATCAAATTTATAATACTATTGTTACAGCTCATGCTTT
TATTATAATTTTTTTCATGGTTATACCTATTATAATCGGAGGATTTGGAAATTGATTAGT
ACCTTTAATATTANNNNNNNNNNNNNNNNNNNNNNNACGAATAAATAATATAAGATTTTG
ATTATTACCTCCATCATTAATACTATTAATTTCAAGAAGAATTGTAGAAAATGGAGCAGG
AACAGGATGAACAGTGTACCCCCCACTTTCATCAAATATTGCTCATAGAGGTTCATCTGT
CGATTTAGCAATTTTTTCTTTACATTTAGCAGGAATTTCATCAATTTTAGGAGCTATTAA
TTTTATCACAACAATTATTAATATACGAGTAAATAATTTATCTTTTGATCAAATATCTTT
ATTTATTTGAGCAGTAGGTATTACAGCATTATTGTTATTATTATCTTTACCTGTTTTAGC
TGGAGCTATTACTATATTATTAACAGATCGAAATCTTAACACCTCTTTTTTTGATCCTGC
TGGAGGGGGAGACCCAATTTTATACCAACATTTATTTTGATTTTTTGGACACCCTNNNNN
NNNNNNNNNNNNNNNNNNNNNATTTGGTATTATTTCCCATATTATTTCTCAAGAAAGAGG
TAAAAAAGAAACTTTTGGGTCATTGGGAATAATTTATGCTATATTAGCTATTGGTTTATT
AGGATTTATTGTTTGAGCTCATCATATATTTACAGTAGGAATAGATATTGATACCCGAGC
TTATTTCACATCTGCTACAATAATTATTGCTGTTCCAACAGGAATTAAAATTTTTAGATG
ATTGGCAACTATTTATGGAACTCAAATTAATTATAGACCATCTATACTTTGAAGATTAGG
ATTTATTTTTTTATTTACAGTTGGAGGATTAACTGGAGTAATTTTAGCTAATTCTTCAAT
TGATATTACATTACATGATACATATTATGTTGTTGCTCATTTCCATTATGTTTTATCAAT
AGGGGCTGTATTTGCAATTTTCGGAGGTTTTATTCATTGATATCCTTTATTTACTGGTTT
AATATTAAACCCATATTTATTAAAAATTCAATTTATTATTATATTTATTGGGGTTAATTN
NNNNNNNNNNNNNNNNNNNNNNNNNNNNNNNNNNNNNNNNNNNNNNNNNNNNNNNNNTTA
TCCAGATAGATTTTTATCGTGAAATATTATTTCATCTTTAGGATCTTATATATCATTAAT
CTCTATAATAATAATAATAATAATTATATGAGAATCTTTTATTAATCAACGATTAATTTT
ATTTTCATTAAACATATCATCATCTATTGAATGATTACAAAATACACCCCCTAATGAACA
TTCATATAATGAACTTCCTATTTTAAGTAATTTCTAACGTAAGTCCACCGGAGGCAAGGC
CCCACGTAAACAGTTGGCCACCAAGGCTGCACGCAAAAGTGCACCGGCCACCGGCGGTGT
CAAGAAGCCACATCGCTACAGGCCCGGAACCGTGGCTCTTCGTGAGATTCGTCGCTACCA
GAAGAGTACAGAGTTGCTCATCCGAAAGCTTCCATTCCAGCGTCTAGTCCGCGAGATCGC
TCAAGACTTCAAGACTGACCTGCGTTTCCAGAGCTCGGCTGTGATGGCCCTTCAGGAGGC
GAGCGAGGCCTACCTCGTCGGTCTCTTCGAAGACACCAACCTGTGCGCCATCCATGCTAA
GCGTACCATCGAGAAGTTCGAGAAGGAGGCCCAGGAGATGGGTAAGGGTTCCTTCAAATA
YGCCTGGGTGTTGGACAAACTTAAGGCCGAGCGTGAACGTGGTATCACCATCGACATCGC
CCTCTGGAAGTTCGAGACCTCCAAGTACTACGTCACCATCATCGACGCTCCCGGACACAG
AGATTTCATCAAGAACATGATCACGGGAACCTCACAGGCCGACTGCGCCGTGCTCATCGT
CGCCGCTGGTACCGGTGAGTTCGAGGCCGGTATCTCCAAGAACGGCCAGACCCGTGAGCA
CGCTCTGCTCGCCTTCACCCTTGGCGTCAAGCAGCTGATCGTCGGAGTCAACAAGATGGA
CTCCACTGAGCCCCCATACAGTGAAAGCCGTTTCGAGGAAATCAAGAAGGAAGTATCCTC
ATACATTAAGAAGATCGGTTACAACCCAGCTGCCGTCGCTTTCGTACCCATTTCTGGTTG
GCACGGAGACAACATGTTGGAGGTTTCCACTAAAATGCCCTGGTTCAAGGGATGGCAAGT
GGAACGCAAGGAAGGCAAGGCTGAGGGCAAATGCCTGATTGAGGCTTTGGATGCTATCCT
GCCCCCAGCACGTCCCACAGACAAGGCCCTCCGTCTTCCCCTTCAGGACGTCTACAAAAT
CGGTGGTATCGGAACGGTGCCCGTAGGACGAGTGGAAACTGGTGTCCTTAAGCCCGGCAC
CATTGTTGTATTCGCCCCAGCTAACATCACCACTGAAGTTAAGTCTGTTGAGATGCACCA
CGAAGCTCTCCAGGAGGCTGTGCCCGGAGACAATGTAGGTTTCAACGTAAAGAACGTGTC
AGTCAAGGAGTTGCGTCGTGGATACGTCGCTGGTGACTCCAAGAACAACCCACCCAAGGG
AGCCGCCGACTTCACCGCACAAGTCATTGTGCTCAACCACCCAGGTCAAATTTCAAACGG
CTACACGCCAGTGTTGGATTGCCACACTGCCCACATCGCCTGCAAATTCGCCGAAATCAA
AGAGAAGGTAGACCGTCGTTCAGGTAAATCCACGGAAGACAACCCCAAATCTATCAAGTC
GGGAGATGCCGCTATCGTCAATCTAGTACCTTCCAAACCTTTGTGCGTGGAGTCCTTCCA
AGAGTTCCCACCTCTAGGACGTTTCTCCTGCACCGTGAAGACCTGCTGGATGAGGCTGCC
CAGCTTCAGATCAGTCGGAGACGCTTTGATAGACCGATACGATGGAGCGACACGCGTGAT
CGTGCCGAATACTGGAATCGAAGCGCCCATACAGCGCAACGACGCGGCGACCCAGAGAGT
GGCGAGACGAGACCGATACAGCTTCGAATTGAAGCCTCACAACCCCACGCATAAGTCGCC
GGGCAAGAAAGATCTCGTGTACTTGGAGCCGTCTCCCGGCTTTTGCGAGAAGAACACGAG
ACTCAGCATCCTGGGTACCCACGGGCGCACATGTAACGAGGCGAGCGACCGCGTGGACGG
CTGCGACCTCATGTGCTGCGGCCGCGGGTTCCGCACATGGCAACATGATCTAATTTAAAT
TTTCAAAATAGAGTTTCACCTTTAATAGAACAAATTATTTTTTTTCATGATCATTCATTA
ATTATTTTAATTATAATTACAATATTAGTATCTTATATAATATTAAGAATATTTTTTAAT
AAGTTTATTAATCGATTTTTACTAGAAGGTCAAATAATTGAATTAATTNNNNNNNNNNNN
NNNNNTATTACTTTAATTTTTATTGCATTACCTTCATTACGTTTATTATATTTATTAGAT
GAATTAAATAATCCATTAATTACTATTAAATCAATTGGTCATCAATGATATTGAAGATAC
GAATACTCCGATTTTAAAAATATTGAATTTGATTCATATATAGTTAATGAATTAAATTTA
AATAATTTTCGTTTATTAGATGTTGATAATCGAATTATTATCCCTATAAATAATAATATT
CGAATATTAATTACAGCAACAGATGTAATTCACTCTTGAACTATTCCATCAATTGGGGTA
AAAGTTGATGCAAATCCTGGTCGATTAAATCAAACAAGGTTTTTTATTAATCGACCAGGA
ATTTTTTTTGGTCAATGTTCAGAAATTTGTGGGGCTAATCATAGATTTATACCAATTGTT
ATTGAAAGAATTTCAATTAAAAACTTTATTAATTGGGTAAATAATTATTCATT-------
------------------------------------------------------------
------------------------------------------------------------
------------------------------------------------------------
------------------------------------------------------------
------------------------------------------------------------
------------------------------------------------------------
------------------------------------------------------------
---------------------
>Philotes sonorensis KED05I833 USA California
NNNNNNNNNNNNNNNNNNNNNNNCTCGAATGAACGAACGGAGAGATTCATCGTCATTCGG
CGGCGTACGGNNNNGCGCCTCGATGTGCGTCGATCGTTTCGGCGATTCGGCGCGCACGGG
ACGCGTCCGTCGACGTCCGTCGACGGCGTGCACTTCTCTCTTAGTAATGCATCGCGACCC
GTTCGGGGTCGGCCTAAGCGCCTCTCGGGAGTCCGTCGGTGGGCGTCTCGGCGTTCGCCG
GCGTACCGTGTCTGGTTGCCGGCCGGCCGTTACGGACGGTATCAATGATGGATAATACGC
TTCAATGCGAATCGCGCACGCGTTTACGCGCGTCCGGCCCGACGCAAGCTGACGTCCCGG
TGGACGTCCTGCCCGAGTGCGGACGTACGTCGGTCGTTGCTGTTAGTCGCCGCCGTGCAG
TCTCGGACTGTGCGCGTCTCTGTCTGCGATGATTCTGTTTCGGGCACTCGCAGGACCCGT
CTTGAAACACGGACCAAGGAGTCTAGCATGTGTGCGAGTCATTGAGTTTGATTCAAAAGA
CTAAACTGAAAGGCGCAACGAAAGTGAAGGCGTGCGCTTGTCGCGCGCTCAGGGAGGATG
GAGCGTCGGTCTCGGTCGATCTCTCGCACTCCCTAGNCGTCTCGTTTCCAATCAGTGAAT
GCGGGCGCGCTATGAGCACAGATGCTGGGACCCGAAAGATGGTGAACTATGCCTGGTCAG
GTCGAAGTCAGGGGAAACCCTGANNNNNNNCCGTAGCGATTCTGACGTGCAAATCGATCG
TCGGAACTGGGTATANNNNNNNNNNNNNNNNNNNNNNNNNNNNTTATATTTTATTTTTGG
AATTTGAGCAGGAATATTAGGAACATCCCTAAGAATTTTAATTCGTATAGAATTAGGAAC
TCCAGGATCTTTAATTGGAGATGATCAAATTTATAATACTATTGTAACAGCTCATGCTTT
TATTATAATTTTTTTTATAGTAATACCTATTATAATTGGTGGATTTGGAAATTGATTAGT
ACCTTTAATATTAGGAGCACCTGATATAGCTTTCCCACGAATAAATAATATAAGATTTTG
ATTATTACCCCCATCATTAATATTATTAATTTCAAGAAGAATTGTAGAAAATGGAGCAGG
AACAGGATGAACAGTGTACCCCCCACTTTCATCAAATATTGCTCATAGAGGATCATCTGT
TGATTTAGCAATTTTTTCTCTTCATTTAGCAGGAATTTCTTCAATCTTAGGAGCTATTAA
TTTTATTACAACAATTATTAATATACGAGTAAATAATTTATCTTTTGATCAAATATCTTT
ATTTATTTGAGCAGTAGGTATTACAGCATTATTATTATTATTATCACTACCTGTTTTAGC
TGGTGCAATTACTATATTATTAACAGATCGAAATCTTAACACTTCATTTTTTGATCCTGC
TGGAGGAGGAGATCCAATTTTATATCAACATTTATTTTGATTTTTTGGACATCCAGAAGT
TTATATTTTAATTTTACCAGGATTTGGAATTATTTCACATATCATCTCTCAAGAAAGAGG
TAAAAAAGAAACCTTCGGATCTTTAGGAATAATTTATGCTATATTAGCTATTGGTTTATT
AGGATTTATTGTATGAGCTCATCACATATTTACTGTTGGAATAGATATTGATACTCGAGC
TTATTTTACTTCTGCAACCATAATTATTGCTGTTCCAACAGGAATTAAAATTTTTAGTTG
ATTAGCTACTATTTATGGAACTCAAATTAATTATAGACCATCAATACTTTGAAGATTAGG
ATTCATTTTTTTATTTACTGTTGGAGGATTAACTGGAGTAATTTTAGCTAATTCCTCAAT
CGATATTACATTACATGATACATATTATGTTGTTGCTCATTTTCATTATGTATTATCGAT
AGGAGCTGTTTTTGCAATTTTCGGAGGATTTATTCACTGATACCCATTATTTACCGGTAT
AATATTAAATCCTTATTTATTAAAAATTCAATTTATTATTATATTTATTGGAGTTAATTN
NNNNNNNNNNNNNNNNNNNNNNNNNNNNNNNNNNNNNNNNNNNNNNNNNNNNNNNNNTTA
TCCAGATAGATTTTTATCATGAAATATTATTTCATCTTTAGGGTCTTACATATCTTTAAT
TTCTATAATAATAATAATAATAATTATTTGAGAATCTATAATTAATCAACGATTTATTTT
ATTTTCATTAAATATATCATCATCTATTGAATGATTTCAAAATACACCACCAGCTGAACA
TTCATATAATGAACTTCCAATTTTAAGAAATTTCTAANNNNNNNNNNNNGGAGGCAAGGC
CCCNNNTAAACAGTTGGCCACCAAGGCTGCACGCAAGAGTGCGCCGGCCACCGGNGGNGN
CNNNAAGCCGCATCGCTACAGGCCCGGAACCGTGGNNCTTCGTGAAATTCGTCGCTACCA
RAAGAGTACAGAGTTGCTGATCCGCAAGCTTCCGTTCCAGCGTCTAGTCCGTGAGATCGC
TCAAGACTTCAAAACTGACCTGCGTTTCCAGAGTTCCGCTGTGATGGCCCTTCAGGAGGC
AAGCGAGGCCTACCTCGTCGGTCTCTTCGAAGACACCAACCTGTGCGCTATCCATGCTAA
GCGTACCATCGAGAAGTTCGAGAAGGAGGCCCAAGAAATGGGTAAGGGTTCCTTCAAATA
TGCCTGGGTGTTGGACAAACTTAAGGCCGAGCGTGAACGTGGTATCACCATCGACATCGC
CCTCTGGAAGTTCGAGACCGCCAAGTACTACGTCACCATCATCGACGCTCCCGGACACAG
AGATTTCATCAAGAACATGATCACGGGAACCTCACAGGCCGACTGCGCCGTGCTCATCGT
CGCCGCTGGTACTGGTGAGTTCGAGGCTGGTATCTCCAAGAACGGCCAAACCCGTGAACA
CGCTCTGCTCGCCTTCACCCTTGGCGTCAAGCAGCTGATCGTCGGAGTCAACAAGATGGA
CTCCACCGAGCCCCCATACAGCGAAAGCCGGTTTGAGGAAATCAAGAAGGAAGTATCCTC
ATACATCAAGAAGATCGGTTACAATCCAGCTGCCGTCGCTTTCGTACCCATTTCTGGTTG
GCACGGAGACAACATGTTGGAGCCTTCCACAAAAATGCCCTGGTTCAAGGGATGGCAAGT
GGAACGCAAGGAAGGAAAGGCTGAGGGTAAATGCCTGATCGAGGTTTTGGACGCAATCTT
GCCCCCAGCACGTCCCACAGACAAGGCTCTCCGTCTTCCCCTTCAGGACGTTTACAAAAT
CGGTGGTATTGGAACGGTGCCTGTAGGACGTGTGGAAACTGGTGTCCTCAAGCCTGGTAC
CATTGTTGTATTCGCCCCAGCTAACATCACCACTGAAGTTAAGTCTGTTGAGATGCACCA
TGAAGCTCTCCAGGAGGCTGTGCCCGGAGACAACGTAGGTTTCAACGTAAAGAACGTGTC
AGTCAAGGARTTACGTCGTGGATACGTCGCTGGTGACTCCAAGAACAACCCACCCAAGGG
AGCCGCCGACTTCACTGCRCAAGTCATCGTGCTCAACCACCCCGGTCAAATTTCAAACGG
CTACACACCAGTGTTGGATTGCCACACTGCCCACATCGCCTGCAAATTCGCCGAAATCAA
AGAGAAGGTAGACCGTCGTTCAGGTAAATCCACAGAAGACAACCCAAAATCAATCAAGTC
TGGAGATGCCGCTATCGTCAACCTAGTACCTTCCAAACCTTTGTGCGTGGAGTCCTTCCA
GGAGTTCCCACCTCTAGGACGTTTCTCCTGCACCGTGAAGACCTGCTGGATGAGGCTGCC
CAGCTTCCGATCAGTCGGAGATGCGTTGATAGACCGATACGATGGAGCGACACGCGTGAT
CGTGCCGAATACTGGAATCGAAGCGCCCATACAGCGCAACGACGCGGCCACCCAGAGGGT
GGCGAGAAGAGATCGATACAGCTTCGAATTGAAGCCTCACAACCCCACGCATAAGTCGCC
GGGTAAGAAAGATCTCGTGTACTTGGAGCCGTCTCCCGGCTTCTGCGAGAAGAACACGAG
GCTCAGCATCCTGGGCACCCACGGGCGCACGTGCAACGAGGCGAGCGACCGCGTGGACGG
NTGCGACCTCATGTGCTGCGGCCGCGGGTTCCGSNNATGGCAACATGATCTAATTTAAAT
TTTCAAAATGGAGTTTCACCCTTAATAGAACAAATTATTTTTTTTCATGATCATTCATTA
ATTATTTTAATTATAATTACAATATTAGTATCATACATAATATTAAGAATATTTTTTAAT
AAATTTATTAATCGATTTTTATTAGAAGGTCAAATAATTGAATTAATTNNNNNNNNNNNN
NNNNNTATTACTTTAATTTTTATTGCATTACCATCATTACGTTTATTATATTTATTAGAC
GAATTAAATAACCCATTAATTACTATTAAATCAATTGGACATCAATGATATTGAAGATAT
GAATATTCTGATTTCAAAAATATTGAATTTGATTCATATATAGTTAATGAATTAAATTTA
AATAATTTTCGTTTATTAGATGTTGATAATCGAATTATTATTCCTATAAATAATAATATT
CGAATATTAATTACAGCAACTGATGTAATTCATTCATGAACTATTCCAACAATTGGTGTA
AAAGTTGATGCAAATCCTGGTCGATTAAATCAAACAAGATTTTTTATTAATCGACCAGGA
ATTTTTTTTGGTCAATGTTCAGAAATTTGTGGGGCTAATCATAGATTTATACCAATTGTT
ATTGAAAGAATTTCAATAAAAAATTTCATTAATTGAGTAAATAATTATTCATT-------
------------------------------------------------------------
------------------------------------------------------------
------------------------------------------------------------
------------------------------------------------------------
------------------------------------------------------------
------------------------------------------------------------
------------------------------------------------------------
---------------------
>Philotiella speciosa KED05I834 USA California
CGTTCAGGGGTAAACCTGCGAAACTCGAATGAACGAACGGAGAGATTCATCGTCATTCGG
CGGCGTACGGGCGTGCGCCTCGATGTGTGTCGATCGTTTCGGCGATTCGGCGCGCACGGG
ACGCGTCCGTCGACGTCCGTCGACGGCGTGCACTTCTCTCTTAGTAATGCATCGCGACCC
GTTCGGGGTCGGCCTAAGCGCCTCTCGGGAGTCCGTCGGTGTGCGTCTCGGCGTACGCTG
GCGTACCGGGTCGGGTTGCCGGCCGGCCCTCACGGACGGTACTAATGATGGATAATACGC
TTCAATGCGAACCGCGCACGCGTTTACGCGCGTCCGGCCCGACGCAAGCTGGCGTCCCGG
TGCGCGTCCTGCCCGAGTGCGGACGTGCGTCGGTCGTTGCTGTTTGTCGCCGCCGTGCAG
TCTCGGACTGTGCGCGTCTCTGTCTGCGATGATTCTGTTTCGGGCACTCGCAGGACCCGT
CTTGAAACACGGACCAAGGAGTCTAGCATGTGTGCGAGTCATTGAGTTTGATTCAAAAGA
CAAAACTGAAAGGCCCAACGAAAGTGAAGGCGTGCGCTAGTCGCACGCTCAGGGAGGATG
GAGCGTCGGTCTCGGTCGATCTCTCGCACTCCCTAGGCGTCTCGTTTCCAATCAGTGAAT
GCGGGCGCGCTATGAGCACAGATGCTGGGACCCGAAAGATGGTGAACTATGCCTGGTCAG
GTCGAAGTCAGGGGAAACCCTGATGGAGGACCGTAGCGATTCTGACGTGCAAATCGATCG
TCGGAACTGGGTATAGGGGCGAAAGACTAATCGAACCATCNNNNNNNNNNNNNNNNNNNN
NNNNNNNNNNNNNNNNNNNNNNACATCTTTNAGAATTTTAATTCGTATAGAATTAGGAAC
TCCTGGATCTTTAATTGGAGATGATCAAATTTATRATACTATTGTTACAGCTCATGCTTT
TATTATAATTTTTTTTATAGTTATACCTATTATAATTGGTGGATTTGGAAATTGATTAGT
ACCTTTAATATTAGGAGCTCCTGATATAGCTTTTCCACGAATAAATAATATAAGATTCTG
ATTATTACCACCTTCATTAATATTATTAATTTCTAGAAGAATTGTAGAAAATGGAGCAGG
AACAGGATGAACAGTGTACCCCCCACTCTCATCTAATATTGCTCATAGAGGTTCATCTGT
TGACTTAGCAATTTTTTCTTTACATTTAGCAGGAATCTCTTCAATTTTAGGAGCTATTAA
TTTTATTACAACAATTATTAATATACGAGTAAATAACTTATCTTTTGATCAAATATCATT
ATTTATTTGAGCAGTAGGTATTACAGCATTATTACTATTATTATCCTTACCTGTTTTAGC
AGGAGCTATTACAATATTATTAACAGACCGAAATCTTAATACATCATTCTTTGATCCTGC
TGGAGGAGGTGATCCAATTTTATATCAACATTTATTTTGATTTTTTGGACATCCAGAAGT
TTATATTTTAATTTTACCTGGATTTGGAATTATTTCACATATTATTTCTCAAGAAAGTGG
TAAAAAAGAAACTTTTGGATCTTTAGGAATAATTTATGCTATATTAGCTATCGGATTATT
AGGATTTATTGTATGAGCTCATCATATATTTACAGTTGGAATAGATATTGATACTCGAGC
TTATTTTACTTCTGCTACTATAATTATTGCTGTACCAACAGGTATTAAAATTTTTAGTTG
ATTAGCTACTATTTATGGAACTCAAATTAATTATAGACCTTCAATACTTTGAAGATTAGG
ATTTATTTTTTTATTTACTGTAGGAGGATTAACTGGAGTAATTTTAGCTAATTCTTCAAT
TGATATTACTTTACATGATACATATTATGTTGTTGCCCATTTTCATTATGTATTATCAAT
AGGAGCTGTATTTGCAATTTTTGGAGGATTTATTCACTGATATCCATTATTTACTGGATT
AATAATAAATCCTTATTTATTAAAAATTCAATTTATTATTATATTCATTGGAGTTAATTN
NNNNNNNNNNNNNNNNNNNNNNNNNNNNNNNNNNNNNNNNNNNNNNNNNNNNNNNNNTTA
TCCTGATAGATTTTTATCTTGAAATATTATTTCATCTTTAGGATCTTATATATCATTAAT
TTCTATAATAATAATAATAATAATTATTTGAGAATCAATAATTAATCAACGATTAATTTT
ATTTTCATTAAATATATCATCATCTATTGAATGATTCCAAAATACACCTCCTGCTGAACA
TTCATATAATGAACTTCCAATTTTAAGTAATTTCTAACGTAAGTCCACCGGAGGCAAGGC
CCCGCGTAAACAGTTGGCCACCAAGGCTGCACGCAAGAGTGCACCGGCCACCGGCGGTGT
CAAGAAGCCACATCGCTACAGGCCCGGAACCGTGGCTCTTCGTGAAATTCGTCGTTACCA
GAAGAGTACAGAGTTGCTTATCCGCAAGCTTCCTTTCCAGCGTCTAGTCCGTGAGATCGC
TCAAGACTTCAAGACTGACCTGCGTTTCCAGAGTTCTGCTGTGATGGCCCTTCAGGAGGC
AAGCGAGGCCTACCTCGTCGGTCTGTTCGAAGACACCAACCTGTGCGCCATCCATGCTAA
GCGTACCATCGAGAAGTTCGAGAAGGAGGCCCAGGAGATGGGTAAGGGTTCCTTCAAATA
TGCCTGGGTGTTGGACAAACTTAAGGCCGAGCGTGAACGTGGTATCACCATCGACATCGC
CCTCTGGAAGTTCGAGACATCSAAGTACTACGTCACCATCATCGACGCTCCCGGACACAG
AGATTTCATCAAGAACATGATCACGGGAACCTCCCAGGCCGACTGCGCCGTGCTCATCGT
CGCCGCTGGTACTGGTGAGTTCGAGGCCGGTATCTCCAAGAACGGCCAGACCCGTGAGCA
CGCTCTGCTCGCCTTCACCCTTGGCGTCAAGCAGCTGATCGTCGGAGTCAACAAGATGGA
CTCCACTGAGCCCCCTTACAGCGAAAGCCGTTTCGAGGAAATCAAGAAGGAAGTATCCTC
GTACATTAAGAAGATCGGTTACAACCCAGCTGCGGTGGCTTTCGTACCCATTTCTGGTTG
GCACGGAGACAACATGTTGGAGGTTTCCACAAAAATGCCCTGGTTCAAGGGATGGCAAGT
GGAACGCAAGGAAGGCAAAGCTGAGGGCAAATGCCTGATAGAGGCTTTGGACGCAATCCT
GCCCCCAGCACGTCCCACAGACAAGGCCCTCCGTCTTCCCCTACAGGACGTCTACAAAAT
TGGTGGTATCGGAACAGTGCCCGTAGGCCGTGTTGAAACTGGTGTCCTTAAGCCCGGTAC
CATTGTTGTATTTGCCCCAGCTAACATCACCACTGAAGTTAAGTCTGTTGAGATGCACCA
CGAAGCTCTCCAGGAGGCTGTGCCCGGAGACAATGTAGGTTTCAACGTAAAGAACGTCTC
AGTCAAGGAGTTGCGTCGTGGGTACGTCGCTGGTGACTCCAAGAACAACCCACCTAAGGG
AGCTGCCGATTTCACCGCACAAGTCATCGTGCTCAACCACCCTGGTCAAATTTCAAACGG
CTACACGCCAGTGTTGGATTGTCACACAGCCCACATCGCCTGCAAATTCGCTGAAATCAA
AGAGAAGGTAGACCGTCGTTCAGGTAAATCCACGGAAGACAACCCCAAATCCATCAAGTC
TGGAGATGCCGCTATTGTCAACCTAGTACCTTCCAAACCTTTGTGCGTGGAGTCCTTCCA
GGAGTTCCCACCTCTAGGACGTTTCTCCTGCACCGTAAAGACCTGCTGGATGAGGCTGCC
AAGCTTCCGATCGGTCGGAGACGCGTTGATAGACCGATACGATGGAGCGACACGCGTGAT
CGTGCCAAATACTGGAATCGAAGCGCCCATACAGCGCAACGACGCGGCCACCCAGAGGGT
GGCGAGACGAGACCGATACAGCTTCGAATTGAAGCCTCACAACCCCACGCATAAGTCGCC
GGGCAAAAAAGATCTCGTATACTTGGAGCCGTCTCCCGGCTTCTGCGAGAAGAACACGAG
ACTTAGCATCCTGGGTACCCACGGGCGCACGTGCAACGAGGCGAGCGACCGTGTGGACGG
CTGCGACCTCATGTGYTGCGGTCGCGGATTCCGCNNATGGCAACATGATCTAATCTAAAT
TTTCAAAATGGAGTTTCACCTTTAATAGAACAAATTATTTTTTTTCATGATCATTCATTA
ATTATTTTAATTATAATTACAATATTAGTATCATATATAATATTAAGAATATTTTTTAAT
AAATTTATTAATCGATTTTTATTAGAAGGTCAAATAATTGAATTAATCNNNNNNNNNNNN
NNNNNTATTATTTTAATTTTTATTGCATTACCATCATTACGTTTATTATATTTATTAGAT
GAATTAAATAATCCATTAATTACTATCAAATCAATTGGTCATCAATGATACTGAAGATAT
GAATATTCTGATTTTAAAAATATTGAATTTGATTCATATATAATTAATGAATATAATTTA
AATAATTTTCGTTTATTAGATGTTGATAATCGAATTATTATCCCTATAAATAATAATATT
CGAATATTAATTACAGCAACTGATGTAATTCATTCATGAACTGTACCAGCAATTGGAGTA
AAAGTTGATGCAAATCCTGGTCGATTAAATCAAACAAGATTTTTTATTAATCGACCAGGA
ATTTTTTTTGGTCAATGTTCAGAAATTTGTGGAGCTAATCATAGTTTTATACCAATTGTT
ATTGAAAGAATTTCAATTAAAAATTTTATTAATTGAGTAAATAATTATTCATC-------
------------------------------------------------------------
------------------------------------------------------------
------------------------------------------------------------
------------------------------------------------------------
------------------------------------------------------------
------------------------------------------------------------
------------------------------------------------------------
---------------------
>Scolitantides orion LOWA226-06 FJ664038 Kazakhstan Zyryanovsk
NNNNNNNNNNNNNNNNNNNNNNNNNNNNNNNNNNNNNNNNNNNNNNNNNNNNNNNNNNNN
NNNNNNNNNNNNNNNNNNNNNNNNNNNNNNNNNNNNNNNNNNNNNNNNNNNNNNNNNNNN
NNNNNNNNNNNNNNNNNNNNNNNNNNNNNNNNNNNNNNNNNNNNNNNNNNNNNNNNNNNN
NNNNNNNNNNNNNNNNNNNNNNNNNNNNNNNNNNNNNNNNNNNNNNNNNNNNNNNNNNNN
NNNNNNNNNNNNNNNNNNNNNNNNNNNNNNNNNNNNNNNNNNNNNNNNNNNNNNNNNNNN
NNNNNNNNNNNNNNNNNNNNNNNNNNNNNNNNNNNNNNNNNNNNNNNNNNNNNNNNNNNN
NNNNNNNNNNNNNNNNNNNNNNNNNNNNNNNNNNNNNNNNNNNNNNNNNNNNNNNNNNNN
NNNNNNNNNNNNNNNNNNNNNNNNNNNNNNNNNNNNNNNNNNNNNNNNNNNNNNNNNNNN
NNNNNNNNNNNNNNNNNNNNNNNNNNNNNNNNNNNNNNNNNNNNNNNNNNNNNNNNNNNN
NNNNNNNNNNNNNNNNNNNNNNNNNNNNNNNNNNNNNNNNNNNNNNNNNNNNNNNNNNNN
NNNNNNNNNNNNNNNNNNNNNNNNNNNNNNNNNNNNNNNNNNNNNNNNNNNNNNNNNNNN
NNNNNNNNNNNNNNNNNNNNNNNNNNNNNNNNNNNNNNNNNNNNNNNNNNNNNNNNNNNN
NNNNNNNNNNNNNNNNNNNNNNNNNNNNNNNNNNNNNNNNNNNNNNNNNNNNNNNNNNNN
NNNNNNNNNNNNNNNNNNNNNNNNNNNNNNNNNNNNNNNNACTTTATATTTTATTTTTGG
AATTTGAGCAGGAATATTAGGAACATCATTAAGAATTTTAATTCGTATAGAATTAGGAAC
TCCAGGATCTTTAATTGGAAATGATCAAATTTATAATACTATTGTTACAGCTCATGCTTT
TATTATAATTTTTTTTATAGTAATACCTATTATAATTGGAGGATTTGGAAATTGATTAGT
ACCTTTAATATTAGGAGCACCTGATATAGCTTTTCCGCGAATAAATAATATAAGATTCTG
ATTACTACCCCCATCATTAATATTATTAATTTCAAGAAGAATTGTAGAAAATGGAGCAGG
AACAGGATGAACAGTGTACCCCCCACTATCATCTAATATTGCTCACAGAGGATCATCTGT
TGATTTAGCAATTTTCTCACTTCATTTAGCAGGAATTTCATCAATTTTAGGAGCTATTAA
TTTTATTACAACAATTATCAATATACGAGTAAATAATTTATCATTTGACCAAATATCTTT
ATTTATTTGAGCGGTAGGTATTACTGCATTATTATTATTATTATCTTTACCTGTTTTAGC
AGGTGCGATTACTATATTATTAACAGATCGAAATCTTAATACCTCATTTTTTGATCCTGC
TGGAGGAGGAGATCCAATTTTATATCAACATTTANNNNNNNNNNNNNNNNNNNNNNNNNN
NNNNNNNNNNNNNNNNNNNNNNNNNNNNNNNNNNNNNNNNNNNNNNNNNNNNNNNNNNNN
NNNNNNNNNNNNNNNNNNNNNNNNNNNNNNNNNNNNNNNNNNNNNNNNNNNNNNNNNNNN
NNNNNNNNNNNNNNNNNNNNNNNNNNNNNNNNNNNNNNNNNNNNNNNNNNNNNNNNNNNN
NNNNNNNNNNNNNNNNNNNNNNNNNNNNNNNNNNNNNNNNNNNNNNNNNNNNNNNNNNNN
NNNNNNNNNNNNNNNNNNNNNNNNNNNNNNNNNNNNNNNNNNNNNNNNNNNNNNNNNNNN
NNNNNNNNNNNNNNNNNNNNNNNNNNNNNNNNNNNNNNNNNNNNNNNNNNNNNNNNNNNN
NNNNNNNNNNNNNNNNNNNNNNNNNNNNNNNNNNNNNNNNNNNNNNNNNNNNNNNNNNNN
NNNNNNNNNNNNNNNNNNNNNNNNNNNNNNNNNNNNNNNNNNNNNNNNNNNNNNNNNNNN
NNNNNNNNNNNNNNNNNNNNNNNNNNNNNNNNNNNNNNNNNNNNNNNNNNNNNNNNNNNN
NNNNNNNNNNNNNNNNNNNNNNNNNNNNNNNNNNNNNNNNNNNNNNNNNNNNNNNNNNNN
NNNNNNNNNNNNNNNNNNNNNNNNNNNNNNNNNNNNNNNNNNNNNNNNNNNNNNNNNNNN
NNNNNNNNNNNNNNNNNNNNNNNNNNNNNNNNNNNNNNNNNNNNNNNNNNNNNNNNNNNN
NNNNNNNNNNNNNNNNNNNNNNNNNNNNNNNNNNNNNNNNNNNNNNNNNNNNNNNNNNNN
NNNNNNNNNNNNNNNNNNNNNNNNNNNNNNNNNNNNNNNNNNNNNNNNNNNNNNNNNNNN
NNNNNNNNNNNNNNNNNNNNNNNNNNNNNNNNNNNNNNNNNNNNNNNNNNNNNNNNNNNN
NNNNNNNNNNNNNNNNNNNNNNNNNNNNNNNNNNNNNNNNNNNNNNNNNNNNNNNNNNNN
NNNNNNNNNNNNNNNNNNNNNNNNNNNNNNNNNNNNNNNNNNNNNNNNNNNNNNNNNNNN
NNNNNNNNNNNNNNNNNNNNNNNNNNNNNNNNNNNNNNNNNNNNNNNNNNNNNNNNNNNN
NNNNNNNNNNNNNNNNNNNNNNNNNNNNNNNNNNNNNNNNNNNNNNNNNNNNNNNNNNNN
NNNNNNNNNNNNNNNNNNNNNNNNNNNNNNNNNNNNNNNNNNNNNNNNNNNNNNNNNNNN
NNNNNNNNNNNNNNNNNNNNNNNNNNNNNNNNNNNNNNNNNNNNNNNNNNNNNNNNNNNN
NNNNNNNNNNNNNNNNNNNNNNNNNNNNNNNNNNNNNNNNNNNNNNNNNNNNNNNNNNNN
NNNNNNNNNNNNNNNNNNNNNNNNNNNNNNNNNNNNNNNNNNNNNNNNNNNNNNNNNNNN
NNNNNNNNNNNNNNNNNNNNNNNNNNNNNNNNNNNNNNNNNNNNNNNNNNNNNNNNNNNN
NNNNNNNNNNNNNNNNNNNNNNNNNNNNNNNNNNNNNNNNNNNNNNNNNNNNNNNNNNNN
NNNNNNNNNNNNNNNNNNNNNNNNNNNNNNNNNNNNNNNNNNNNNNNNNNNNNNNNNNNN
NNNNNNNNNNNNNNNNNNNNNNNNNNNNNNNNNNNNNNNNNNNNNNNNNNNNNNNNNNNN
NNNNNNNNNNNNNNNNNNNNNNNNNNNNNNNNNNNNNNNNNNNNNNNNNNNNNNNNNNNN
NNNNNNNNNNNNNNNNNNNNNNNNNNNNNNNNNNNNNNNNNNNNNNNNNNNNNNNNNNNN
NNNNNNNNNNNNNNNNNNNNNNNNNNNNNNNNNNNNNNNNNNNNNNNNNNNNNNNNNNNN
NNNNNNNNNNNNNNNNNNNNNNNNNNNNNNNNNNNNNNNNNNNNNNNNNNNNNNNNNNNN
NNNNNNNNNNNNNNNNNNNNNNNNNNNNNNNNNNNNNNNNNNNNNNNNNNNNNNNNNNNN
NNNNNNNNNNNNNNNNNNNNNNNNNNNNNNNNNNNNNNNNNNNNNNNNNNNNNNNNNNNN
NNNNNNNNNNNNNNNNNNNNNNNNNNNNNNNNNNNNNNNNNNNNNNNNNNNNNNNNNNNN
NNNNNNNNNNNNNNNNNNNNNNNNNNNNNNNNNNNNNNNNNNNNNNNNNNNNNNNNNNNN
NNNNNNNNNNNNNNNNNNNNNNNNNNNNNNNNNNNNNNNNNNNNNNNNNNNNNNNNNNNN
NNNNNNNNNNNNNNNNNNNNNNNNNNNNNNNNNNNNNNNNNNNNNNNNNNNNNNNNNNNN
NNNNNNNNNNNNNNNNNNNNNNNNNNNNNNNNNNNNNNNNNNNNNNNNNNNNNNNNNNNN
NNNNNNNNNNNNNNNNNNNNNNNNNNNNNNNNNNNNNNNNNNNNNNNNNNNNNNNNNNNN
NNNNNNNNNNNNNNNNNNNNNNNNNNNNNNNNNNNNNNNNNNNNNNNNNNNNNNNNNNNN
NNNNNNNNNNNNNNNNNNNNNNNNNNNNNNNNNNNNNNNNNNNNNNNNNNNNNNNNNNNN
NNNNNNNNNNNNNNNNNNNNNNNNNNNNNNNNNNNNNNNNNNNNNNNNNNNNNNNNNNNN
NNNNNNNNNNNNNNNNNNNNNNNNNNNNNNNNNNNNNNNNNNNNNNNNNNNNNNNNNNNN
NNNNNNNNNNNNNNNNNNNNNNNNNNNNNNNNNNNNNNNNNNNNNNNNNNNNNNNNNNNN
NNNNNNNNNNNNNNNNNNNNNNNNNNNNNNNNNNNNNNNNNNNNNNNNNNNNNNNNNNNN
NNNNNNNNNNNNNNNNNNNNNNNNNNNNNNNNNNNNNNNNNNNNNNNNNNNNNNNNNNNN
NNNNNNNNNNNNNNNNNNNNNNNNNNNNNNNNNNNNNNNNNNNNNNNNNNNNNNNNNNNN
NNNNNNNNNNNNNNNNNNNNNNNNNNNNNNNNNNNNNNNNNNNNNNNNNNNNNNNNNNNN
NNNNNNNNNNNNNNNNNNNNNNNNNNNNNNNNNNNNNNNNNNNNNNNNNNNNNNNNNNNN
NNNNNNNNNNNNNNNNNNNNNNNNNNNNNNNNNNNNNNNNNNNNNNNNNNNNNNNNNNNN
NNNNNNNNNNNNNNNNNNNNNNNNNNNNNNNNNNNNNNNNNNNNNNNNNNNNNNNNNNNN
NNNNNNNNNNNNNNNNNNNNNNNNNNNNNNNNNNNNNNNNNNNNNNNNNNNNNNNNNNNN
NNNNNNNNNNNNNNNNNNNNNNNNNNNNNNNNNNNNNNNNNNNNNNNNNNNNNNNNNNNN
NNNNNNNNNNNNNNNNNNNNNNNNNNNNNNNNNNNNNNNNNNNNNNNNNNNNNNNNNNNN
NNNNNNNNNNNNNNNNNNNNNNNNNNNNNNNNNNNNNNNNNNNNNNNNNNNNNNNNNNNN
NNNNNNNNNNNNNNNNNNNNNNNNNNNNNNNNNNNNNNNNNNNNNNNNNNNNN-------
------------------------------------------------------------
------------------------------------------------------------
------------------------------------------------------------
------------------------------------------------------------
------------------------------------------------------------
------------------------------------------------------------
------------------------------------------------------------
---------------------
>Scolitantides orion LOWA227-06 FJ664037 Kazakhstan Zyryanovsk
NNNNNNNNNNNNNNNNNNNNNNNNNNNNNNNNNNNNNNNNNNNNNNNNNNNNNNNNNNNN
NNNNNNNNNNNNNNNNNNNNNNNNNNNNNNNNNNNNNNNNNNNNNNNNNNNNNNNNNNNN
NNNNNNNNNNNNNNNNNNNNNNNNNNNNNNNNNNNNNNNNNNNNNNNNNNNNNNNNNNNN
NNNNNNNNNNNNNNNNNNNNNNNNNNNNNNNNNNNNNNNNNNNNNNNNNNNNNNNNNNNN
NNNNNNNNNNNNNNNNNNNNNNNNNNNNNNNNNNNNNNNNNNNNNNNNNNNNNNNNNNNN
NNNNNNNNNNNNNNNNNNNNNNNNNNNNNNNNNNNNNNNNNNNNNNNNNNNNNNNNNNNN
NNNNNNNNNNNNNNNNNNNNNNNNNNNNNNNNNNNNNNNNNNNNNNNNNNNNNNNNNNNN
NNNNNNNNNNNNNNNNNNNNNNNNNNNNNNNNNNNNNNNNNNNNNNNNNNNNNNNNNNNN
NNNNNNNNNNNNNNNNNNNNNNNNNNNNNNNNNNNNNNNNNNNNNNNNNNNNNNNNNNNN
NNNNNNNNNNNNNNNNNNNNNNNNNNNNNNNNNNNNNNNNNNNNNNNNNNNNNNNNNNNN
NNNNNNNNNNNNNNNNNNNNNNNNNNNNNNNNNNNNNNNNNNNNNNNNNNNNNNNNNNNN
NNNNNNNNNNNNNNNNNNNNNNNNNNNNNNNNNNNNNNNNNNNNNNNNNNNNNNNNNNNN
NNNNNNNNNNNNNNNNNNNNNNNNNNNNNNNNNNNNNNNNNNNNNNNNNNNNNNNNNNNN
NNNNNNNNNNNNNNNNNNNNNNNNNNNNNNNNNNNNNNNNACTTTATATTTTATTTTTGG
AATTTGAGCAGGAATATTAGGAACATCATTAAGAATTTTAATTCGTATAGAATTAGGAAC
TCCAGGATCTTTAATTGGAAATGATCAAATTTATAATACTATTGTTACAGCTCATGCTTT
TATTATAATTTTTTTTATAGTAATACCTATTATAATTGGAGGATTTGGAAATTGATTAGT
ACCTTTAATATTAGGAGCACCTGATATAGCTTTTCCGCGAATAAATAATATAAGATTCTG
ATTACTACCCCCATCATTAATATTATTAATTTCAAGAAGAATTGTAGAAAATGGAGCAGG
AACAGGATGAACAGTGTACCCCCCACTATCATCTAATATTGCTCACAGAGGATCATCTGT
TGATTTAGCAATTTTCTCACTTCATTTAGCAGGAATTTCATCAATTTTAGGAGCTATTAA
TTTTATTACAACAATTATCAATATACGAGTAAATAATTTATCATTTGACCAAATATCTTT
ATTTATTTGAGCGGTAGGTATTACTGCATTATTATTATTATTATCTTTACCTGTTTTAGC
AGGTGCGATTACTATATTATTAACAGATCGAAATCTTAATACTTCATTTTTTGATCCTGC
TGGAGGAGGAGATCCAATTTTATATCAACATTTANNNNNNNNNNNNNNNNNNNNNNNNNN
NNNNNNNNNNNNNNNNNNNNNNNNNNNNNNNNNNNNNNNNNNNNNNNNNNNNNNNNNNNN
NNNNNNNNNNNNNNNNNNNNNNNNNNNNNNNNNNNNNNNNNNNNNNNNNNNNNNNNNNNN
NNNNNNNNNNNNNNNNNNNNNNNNNNNNNNNNNNNNNNNNNNNNNNNNNNNNNNNNNNNN
NNNNNNNNNNNNNNNNNNNNNNNNNNNNNNNNNNNNNNNNNNNNNNNNNNNNNNNNNNNN
NNNNNNNNNNNNNNNNNNNNNNNNNNNNNNNNNNNNNNNNNNNNNNNNNNNNNNNNNNNN
NNNNNNNNNNNNNNNNNNNNNNNNNNNNNNNNNNNNNNNNNNNNNNNNNNNNNNNNNNNN
NNNNNNNNNNNNNNNNNNNNNNNNNNNNNNNNNNNNNNNNNNNNNNNNNNNNNNNNNNNN
NNNNNNNNNNNNNNNNNNNNNNNNNNNNNNNNNNNNNNNNNNNNNNNNNNNNNNNNNNNN
NNNNNNNNNNNNNNNNNNNNNNNNNNNNNNNNNNNNNNNNNNNNNNNNNNNNNNNNNNNN
NNNNNNNNNNNNNNNNNNNNNNNNNNNNNNNNNNNNNNNNNNNNNNNNNNNNNNNNNNNN
NNNNNNNNNNNNNNNNNNNNNNNNNNNNNNNNNNNNNNNNNNNNNNNNNNNNNNNNNNNN
NNNNNNNNNNNNNNNNNNNNNNNNNNNNNNNNNNNNNNNNNNNNNNNNNNNNNNNNNNNN
NNNNNNNNNNNNNNNNNNNNNNNNNNNNNNNNNNNNNNNNNNNNNNNNNNNNNNNNNNNN
NNNNNNNNNNNNNNNNNNNNNNNNNNNNNNNNNNNNNNNNNNNNNNNNNNNNNNNNNNNN
NNNNNNNNNNNNNNNNNNNNNNNNNNNNNNNNNNNNNNNNNNNNNNNNNNNNNNNNNNNN
NNNNNNNNNNNNNNNNNNNNNNNNNNNNNNNNNNNNNNNNNNNNNNNNNNNNNNNNNNNN
NNNNNNNNNNNNNNNNNNNNNNNNNNNNNNNNNNNNNNNNNNNNNNNNNNNNNNNNNNNN
NNNNNNNNNNNNNNNNNNNNNNNNNNNNNNNNNNNNNNNNNNNNNNNNNNNNNNNNNNNN
NNNNNNNNNNNNNNNNNNNNNNNNNNNNNNNNNNNNNNNNNNNNNNNNNNNNNNNNNNNN
NNNNNNNNNNNNNNNNNNNNNNNNNNNNNNNNNNNNNNNNNNNNNNNNNNNNNNNNNNNN
NNNNNNNNNNNNNNNNNNNNNNNNNNNNNNNNNNNNNNNNNNNNNNNNNNNNNNNNNNNN
NNNNNNNNNNNNNNNNNNNNNNNNNNNNNNNNNNNNNNNNNNNNNNNNNNNNNNNNNNNN
NNNNNNNNNNNNNNNNNNNNNNNNNNNNNNNNNNNNNNNNNNNNNNNNNNNNNNNNNNNN
NNNNNNNNNNNNNNNNNNNNNNNNNNNNNNNNNNNNNNNNNNNNNNNNNNNNNNNNNNNN
NNNNNNNNNNNNNNNNNNNNNNNNNNNNNNNNNNNNNNNNNNNNNNNNNNNNNNNNNNNN
NNNNNNNNNNNNNNNNNNNNNNNNNNNNNNNNNNNNNNNNNNNNNNNNNNNNNNNNNNNN
NNNNNNNNNNNNNNNNNNNNNNNNNNNNNNNNNNNNNNNNNNNNNNNNNNNNNNNNNNNN
NNNNNNNNNNNNNNNNNNNNNNNNNNNNNNNNNNNNNNNNNNNNNNNNNNNNNNNNNNNN
NNNNNNNNNNNNNNNNNNNNNNNNNNNNNNNNNNNNNNNNNNNNNNNNNNNNNNNNNNNN
NNNNNNNNNNNNNNNNNNNNNNNNNNNNNNNNNNNNNNNNNNNNNNNNNNNNNNNNNNNN
NNNNNNNNNNNNNNNNNNNNNNNNNNNNNNNNNNNNNNNNNNNNNNNNNNNNNNNNNNNN
NNNNNNNNNNNNNNNNNNNNNNNNNNNNNNNNNNNNNNNNNNNNNNNNNNNNNNNNNNNN
NNNNNNNNNNNNNNNNNNNNNNNNNNNNNNNNNNNNNNNNNNNNNNNNNNNNNNNNNNNN
NNNNNNNNNNNNNNNNNNNNNNNNNNNNNNNNNNNNNNNNNNNNNNNNNNNNNNNNNNNN
NNNNNNNNNNNNNNNNNNNNNNNNNNNNNNNNNNNNNNNNNNNNNNNNNNNNNNNNNNNN
NNNNNNNNNNNNNNNNNNNNNNNNNNNNNNNNNNNNNNNNNNNNNNNNNNNNNNNNNNNN
NNNNNNNNNNNNNNNNNNNNNNNNNNNNNNNNNNNNNNNNNNNNNNNNNNNNNNNNNNNN
NNNNNNNNNNNNNNNNNNNNNNNNNNNNNNNNNNNNNNNNNNNNNNNNNNNNNNNNNNNN
NNNNNNNNNNNNNNNNNNNNNNNNNNNNNNNNNNNNNNNNNNNNNNNNNNNNNNNNNNNN
NNNNNNNNNNNNNNNNNNNNNNNNNNNNNNNNNNNNNNNNNNNNNNNNNNNNNNNNNNNN
NNNNNNNNNNNNNNNNNNNNNNNNNNNNNNNNNNNNNNNNNNNNNNNNNNNNNNNNNNNN
NNNNNNNNNNNNNNNNNNNNNNNNNNNNNNNNNNNNNNNNNNNNNNNNNNNNNNNNNNNN
NNNNNNNNNNNNNNNNNNNNNNNNNNNNNNNNNNNNNNNNNNNNNNNNNNNNNNNNNNNN
NNNNNNNNNNNNNNNNNNNNNNNNNNNNNNNNNNNNNNNNNNNNNNNNNNNNNNNNNNNN
NNNNNNNNNNNNNNNNNNNNNNNNNNNNNNNNNNNNNNNNNNNNNNNNNNNNNNNNNNNN
NNNNNNNNNNNNNNNNNNNNNNNNNNNNNNNNNNNNNNNNNNNNNNNNNNNNNNNNNNNN
NNNNNNNNNNNNNNNNNNNNNNNNNNNNNNNNNNNNNNNNNNNNNNNNNNNNNNNNNNNN
NNNNNNNNNNNNNNNNNNNNNNNNNNNNNNNNNNNNNNNNNNNNNNNNNNNNNNNNNNNN
NNNNNNNNNNNNNNNNNNNNNNNNNNNNNNNNNNNNNNNNNNNNNNNNNNNNNNNNNNNN
NNNNNNNNNNNNNNNNNNNNNNNNNNNNNNNNNNNNNNNNNNNNNNNNNNNNNNNNNNNN
NNNNNNNNNNNNNNNNNNNNNNNNNNNNNNNNNNNNNNNNNNNNNNNNNNNNNNNNNNNN
NNNNNNNNNNNNNNNNNNNNNNNNNNNNNNNNNNNNNNNNNNNNNNNNNNNNNNNNNNNN
NNNNNNNNNNNNNNNNNNNNNNNNNNNNNNNNNNNNNNNNNNNNNNNNNNNNNNNNNNNN
NNNNNNNNNNNNNNNNNNNNNNNNNNNNNNNNNNNNNNNNNNNNNNNNNNNNNNNNNNNN
NNNNNNNNNNNNNNNNNNNNNNNNNNNNNNNNNNNNNNNNNNNNNNNNNNNNNNNNNNNN
NNNNNNNNNNNNNNNNNNNNNNNNNNNNNNNNNNNNNNNNNNNNNNNNNNNNN-------
------------------------------------------------------------
------------------------------------------------------------
------------------------------------------------------------
------------------------------------------------------------
------------------------------------------------------------
------------------------------------------------------------
------------------------------------------------------------
---------------------
>Pseudophilotes vicrama LOWAB079-07 MH235150 Arminia Khosrov
NNNNNNNNNNNNNNNNNNNNNNNNNNNNNNNNNNNNNNNNNNNNNNNNNNNNNNNNNNNN
NNNNNNNNNNNNNNNNNNNNNNNNNNNNNNNNNNNNNNNNNNNNNNNNNNNNNNNNNNNN
NNNNNNNNNNNNNNNNNNNNNNNNNNNNNNNNNNNNNNNNNNNNNNNNNNNNNNNNNNNN
NNNNNNNNNNNNNNNNNNNNNNNNNNNNNNNNNNNNNNNNNNNNNNNNNNNNNNNNNNNN
NNNNNNNNNNNNNNNNNNNNNNNNNNNNNNNNNNNNNNNNNNNNNNNNNNNNNNNNNNNN
NNNNNNNNNNNNNNNNNNNNNNNNNNNNNNNNNNNNNNNNNNNNNNNNNNNNNNNNNNNN
NNNNNNNNNNNNNNNNNNNNNNNNNNNNNNNNNNNNNNNNNNNNNNNNNNNNNNNNNNNN
NNNNNNNNNNNNNNNNNNNNNNNNNNNNNNNNNNNNNNNNNNNNNNNNNNNNNNNNNNNN
NNNNNNNNNNNNNNNNNNNNNNNNNNNNNNNNNNNNNNNNNNNNNNNNNNNNNNNNNNNN
NNNNNNNNNNNNNNNNNNNNNNNNNNNNNNNNNNNNNNNNNNNNNNNNNNNNNNNNNNNN
NNNNNNNNNNNNNNNNNNNNNNNNNNNNNNNNNNNNNNNNNNNNNNNNNNNNNNNNNNNN
NNNNNNNNNNNNNNNNNNNNNNNNNNNNNNNNNNNNNNNNNNNNNNNNNNNNNNNNNNNN
NNNNNNNNNNNNNNNNNNNNNNNNNNNNNNNNNNNNNNNNNNNNNNNNNNNNNNNNNNNN
NNNNNNNNNNNNNNNNNNNNNNNNNNNNNNNNNNNNNNNNACTTTATATTTTATTTTTGG
AATTTGAGCAGGAATATTAGGAACATCTTTAAGAATTTTAATTCGTATAGAATTAGGAAC
ACCTGGATCTTTAATTGGAGATGATCAAATTTATAATACTATTGTAACAGCTCATGCTTT
TATTATAATTTTTTTTATAGTTATACCTATTATAATTGGAGGATTTGGAAATTGACTAGT
ACCTTTAATATTAGGAGCACCTGATATAGCATTTCCACGAATAAATAACATAAGATTTTG
ATTATTACCTCCATCATTAATATTATTAATTTCAAGTAGAATTGTAGAAAATGGAGCAGG
AACAGGATGAACAGTGTACCCCCCACTTTCATCTAATATTGCTCATAGAGGATCATCTGT
TGATTTAGCAATTTTTTCACTTCATTTAGCAGGAATTTCATCAATTTTAGGAGCAATTAA
TTTTATTACTACAATTATTAATATACGAGTAAATAATTTATCATTTGATCAAATATCATT
ATTTATTTGAGCAGTAGGTATTACAGCATTATTATTATTACTATCTTTACCTGTTTTAGC
AGGTGCTATTACTATATTATTAACAGATCGAAATCTTAATACCTCTTTCTTTGATCCTGC
TGGAGGANNNNNNNNNNNNNNNNNNNNNNNNNNNNNNNNNNNNNNNNNNNNNNNNNNNNN
NNNNNNNNNNNNNNNNNNNNNNNNNNNNNNNNNNNNNNNNNNNNNNNNNNNNNNNNNNNN
NNNNNNNNNNNNNNNNNNNNNNNNNNNNNNNNNNNNNNNNNNNNNNNNNNNNNNNNNNNN
NNNNNNNNNNNNNNNNNNNNNNNNNNNNNNNNNNNNNNNNNNNNNNNNNNNNNNNNNNNN
NNNNNNNNNNNNNNNNNNNNNNNNNNNNNNNNNNNNNNNNNNNNNNNNNNNNNNNNNNNN
NNNNNNNNNNNNNNNNNNNNNNNNNNNNNNNNNNNNNNNNNNNNNNNNNNNNNNNNNNNN
NNNNNNNNNNNNNNNNNNNNNNNNNNNNNNNNNNNNNNNNNNNNNNNNNNNNNNNNNNNN
NNNNNNNNNNNNNNNNNNNNNNNNNNNNNNNNNNNNNNNNNNNNNNNNNNNNNNNNNNNN
NNNNNNNNNNNNNNNNNNNNNNNNNNNNNNNNNNNNNNNNNNNNNNNNNNNNNNNNNNNN
NNNNNNNNNNNNNNNNNNNNNNNNNNNNNNNNNNNNNNNNNNNNNNNNNNNNNNNNNNNN
NNNNNNNNNNNNNNNNNNNNNNNNNNNNNNNNNNNNNNNNNNNNNNNNNNNNNNNNNNNN
NNNNNNNNNNNNNNNNNNNNNNNNNNNNNNNNNNNNNNNNNNNNNNNNNNNNNNNNNNNN
NNNNNNNNNNNNNNNNNNNNNNNNNNNNNNNNNNNNNNNNNNNNNNNNNNNNNNNNNNNN
NNNNNNNNNNNNNNNNNNNNNNNNNNNNNNNNNNNNNNNNNNNNNNNNNNNNNNNNNNNN
NNNNNNNNNNNNNNNNNNNNNNNNNNNNNNNNNNNNNNNNNNNNNNNNNNNNNNNNNNNN
NNNNNNNNNNNNNNNNNNNNNNNNNNNNNNNNNNNNNNNNNNNNNNNNNNNNNNNNNNNN
NNNNNNNNNNNNNNNNNNNNNNNNNNNNNNNNNNNNNNNNNNNNNNNNNNNNNNNNNNNN
NNNNNNNNNNNNNNNNNNNNNNNNNNNNNNNNNNNNNNNNNNNNNNNNNNNNNNNNNNNN
NNNNNNNNNNNNNNNNNNNNNNNNNNNNNNNNNNNNNNNNNNNNNNNNNNNNNNNNNNNN
NNNNNNNNNNNNNNNNNNNNNNNNNNNNNNNNNNNNNNNNNNNNNNNNNNNNNNNNNNNN
NNNNNNNNNNNNNNNNNNNNNNNNNNNNNNNNNNNNNNNNNNNNNNNNNNNNNNNNNNNN
NNNNNNNNNNNNNNNNNNNNNNNNNNNNNNNNNNNNNNNNNNNNNNNNNNNNNNNNNNNN
NNNNNNNNNNNNNNNNNNNNNNNNNNNNNNNNNNNNNNNNNNNNNNNNNNNNNNNNNNNN
NNNNNNNNNNNNNNNNNNNNNNNNNNNNNNNNNNNNNNNNNNNNNNNNNNNNNNNNNNNN
NNNNNNNNNNNNNNNNNNNNNNNNNNNNNNNNNNNNNNNNNNNNNNNNNNNNNNNNNNNN
NNNNNNNNNNNNNNNNNNNNNNNNNNNNNNNNNNNNNNNNNNNNNNNNNNNNNNNNNNNN
NNNNNNNNNNNNNNNNNNNNNNNNNNNNNNNNNNNNNNNNNNNNNNNNNNNNNNNNNNNN
NNNNNNNNNNNNNNNNNNNNNNNNNNNNNNNNNNNNNNNNNNNNNNNNNNNNNNNNNNNN
NNNNNNNNNNNNNNNNNNNNNNNNNNNNNNNNNNNNNNNNNNNNNNNNNNNNNNNNNNNN
NNNNNNNNNNNNNNNNNNNNNNNNNNNNNNNNNNNNNNNNNNNNNNNNNNNNNNNNNNNN
NNNNNNNNNNNNNNNNNNNNNNNNNNNNNNNNNNNNNNNNNNNNNNNNNNNNNNNNNNNN
NNNNNNNNNNNNNNNNNNNNNNNNNNNNNNNNNNNNNNNNNNNNNNNNNNNNNNNNNNNN
NNNNNNNNNNNNNNNNNNNNNNNNNNNNNNNNNNNNNNNNNNNNNNNNNNNNNNNNNNNN
NNNNNNNNNNNNNNNNNNNNNNNNNNNNNNNNNNNNNNNNNNNNNNNNNNNNNNNNNNNN
NNNNNNNNNNNNNNNNNNNNNNNNNNNNNNNNNNNNNNNNNNNNNNNNNNNNNNNNNNNN
NNNNNNNNNNNNNNNNNNNNNNNNNNNNNNNNNNNNNNNNNNNNNNNNNNNNNNNNNNNN
NNNNNNNNNNNNNNNNNNNNNNNNNNNNNNNNNNNNNNNNNNNNNNNNNNNNNNNNNNNN
NNNNNNNNNNNNNNNNNNNNNNNNNNNNNNNNNNNNNNNNNNNNNNNNNNNNNNNNNNNN
NNNNNNNNNNNNNNNNNNNNNNNNNNNNNNNNNNNNNNNNNNNNNNNNNNNNNNNNNNNN
NNNNNNNNNNNNNNNNNNNNNNNNNNNNNNNNNNNNNNNNNNNNNNNNNNNNNNNNNNNN
NNNNNNNNNNNNNNNNNNNNNNNNNNNNNNNNNNNNNNNNNNNNNNNNNNNNNNNNNNNN
NNNNNNNNNNNNNNNNNNNNNNNNNNNNNNNNNNNNNNNNNNNNNNNNNNNNNNNNNNNN
NNNNNNNNNNNNNNNNNNNNNNNNNNNNNNNNNNNNNNNNNNNNNNNNNNNNNNNNNNNN
NNNNNNNNNNNNNNNNNNNNNNNNNNNNNNNNNNNNNNNNNNNNNNNNNNNNNNNNNNNN
NNNNNNNNNNNNNNNNNNNNNNNNNNNNNNNNNNNNNNNNNNNNNNNNNNNNNNNNNNNN
NNNNNNNNNNNNNNNNNNNNNNNNNNNNNNNNNNNNNNNNNNNNNNNNNNNNNNNNNNNN
NNNNNNNNNNNNNNNNNNNNNNNNNNNNNNNNNNNNNNNNNNNNNNNNNNNNNNNNNNNN
NNNNNNNNNNNNNNNNNNNNNNNNNNNNNNNNNNNNNNNNNNNNNNNNNNNNNNNNNNNN
NNNNNNNNNNNNNNNNNNNNNNNNNNNNNNNNNNNNNNNNNNNNNNNNNNNNNNNNNNNN
NNNNNNNNNNNNNNNNNNNNNNNNNNNNNNNNNNNNNNNNNNNNNNNNNNNNNNNNNNNN
NNNNNNNNNNNNNNNNNNNNNNNNNNNNNNNNNNNNNNNNNNNNNNNNNNNNNNNNNNNN
NNNNNNNNNNNNNNNNNNNNNNNNNNNNNNNNNNNNNNNNNNNNNNNNNNNNNNNNNNNN
NNNNNNNNNNNNNNNNNNNNNNNNNNNNNNNNNNNNNNNNNNNNNNNNNNNNNNNNNNNN
NNNNNNNNNNNNNNNNNNNNNNNNNNNNNNNNNNNNNNNNNNNNNNNNNNNNNNNNNNNN
NNNNNNNNNNNNNNNNNNNNNNNNNNNNNNNNNNNNNNNNNNNNNNNNNNNNNNNNNNNN
NNNNNNNNNNNNNNNNNNNNNNNNNNNNNNNNNNNNNNNNNNNNNNNNNNNNNNNNNNNN
NNNNNNNNNNNNNNNNNNNNNNNNNNNNNNNNNNNNNNNNNNNNNNNNNNNNN-------
------------------------------------------------------------
------------------------------------------------------------
------------------------------------------------------------
------------------------------------------------------------
------------------------------------------------------------
------------------------------------------------------------
------------------------------------------------------------
---------------------
>Maculinea rebeli MAT99Q829 Spain Catalonia
CGCTCAGGGGTAAACCTGCGAAACTCGAATGAACGAACGGAGAGATTCATCGTCATTCGG
CGGCGTACGGGCGTGCGCCTCGATGTGTGTCGGTCGTTTCGGCGATTCGGCGCGCACGGG
ACGCGTCCGTCGACGTCCGTCGACGGCGTGCACTTCTCTCTTAGTAATGCATCGCGACCC
GTTCGGGGTCGGCCTAAGCGCCTCTCGGGAGTCCGTCGGTGAGCGTCTCGGCGTTCGCTG
GCGTACCGGGTCGGGTTGCCGGCCGGCCGTTGCGGACGGTATGAATGATGGATAATACGC
TTCAATGCGAATCGCGCACGCGCTCACGCGCGTCCGGCCCGACGCAAGCTGGCGTCCCGG
TGGATGTCCTGCCTCAGTGCGGACGTACGTCGGTCGTTGCTGTTCGTCGCAGCCGTGTAG
TCTCGGACTGTGCGCGTCTCTGTCTGCGATGATTCTGTTTCGGGCACTCGCAGGACCCGT
CTTGAAACACGGACCAAGGAGTCTAGCATGTGTGCGAGTCATTGAGTTTGATTCAAATGA
CAAAACTGAGAGGCGCAACGAAAGTGAAGGCGCGCGCTTGTCGCGCGCTCAGGGAGGATG
GAGCGTCGGTCTCGATCGATCTCTCGCACTCCCTAGGCGTCTCGTTTCCAATCTGTGAAT
GCGGGCGCGCTATGAGCACAGATGCTGGGACCCGAAAGATGGTGAACTATGCCTGGTCAG
GTCGAAGTCAGGGGAAACCCTGATGGAGGACCGTAGCGATTCTGACGTGCAAATCGATCG
TCGGAACTGGGTATAGGGGCGAAAGACTAATCGAACCATCACATTATATTTTATTTTTGG
AATTTGAGCAGGAATATTAGGAATATCTTTAAGAATTATAATTCGAATAGAATTAGGAAC
TCCAGGATATTTAATTGGAAATGATCAAATTTATAATACTATTGTCACAGCTCATGCTTT
TATTATAATTTTTTTTATAGTTATACCAATTATAATTGGTGGATTTGGAAATTGATTAGT
GCCTTTAATATTAGGAGCTCCTGATATAGCTTTCCCACGAATAAATAACATAAGATTTTG
ATTATTACCACCATCATTAATATTATTAATTTCAAGAAGAATTGTAGAAAATGGAGCAGG
GACAGGATGAACAGTGTACCCCCCACTTTCATCTAATATTGCTCATAGAGGATCATCTGT
TGATTTAGCAATTTTTTCACTTCATTTAGCAGGAATTTCTTCAATTTTAGGTGCAATTAA
TTTTATTACAACAATTATTAATATAAAAGTAAATAATATATCTTTTGATCAAATATCATT
ATTTATTTGAGCAGTAGGTATTACAGCATTATTATTATTATTATCTTTACCTGTTTTAGC
TGGAGCTATTACTATATTATTAACAGATCGAAATCTAAATACTTCATTTTTTGATCCTGC
TGGAGGTGGAGATCCAATTTTGTATCAACATTTATTTTGATTTTTTGGACATCCAGAAGT
TTATATTTTAATTTTACNNGGATTTGGAATTATTTCACATATTATTTCTCAAGAAAGAGG
TAAAAAAGAAACTTTTGGATCTTTAGGAATAATTTATGCTATATTAGCTATTGGTTTATT
AGGATTTATTGTTTGAGCTCATCATATATTTACAGTTGGAATAGATATTGATACTCGAGC
TTATTTTACTTCTGCTACTATAATTATTGCTGTACCAACAGGTATTAAAATTTTTAGTTG
ATTAGCTACTATTTATGGTTCTCAAATTAATTATAGACCTTCAATACTTTGAAGATTAGG
ATTTATTTTTTTATTTGCAGTAGGAGGATTAACTGGAGTAATCTTAGCTAATTCATCAAT
TGATATTACATTACATGATACATATTATGTTGTTGCCCATTTCCATTATGTTTTATCAAT
AGGTGCTATTTTTGCAATTTTTGGAGGATTTATTCATTGATACCCATTATKKACAGGATT
AATAATAAACTCATATTTATTAAAAATTCAATTKATTTTAATATTTATTGGAGNNNNNNN
NNNNNNNNNNNNNNNNNNNNNNNNNNNNNNNNNNNNNNNNNNNNNNNNNNNNNNNNNTTA
TCCAGATATATTTTTATCTTGAAATATTGTTTCATCTTTAGGATCATATATATCATTTAT
TTCAATATTATTAATAATAATAATTATTTGAGAATCAATAATTAAAAAACGATTAATTTT
ATTTTCATTAAATATATCTTCATCTATTGAATGATTACAAAATACTCCACCTAATGAACA
TTCATATAATGAACTCCCAATTCTAAATAATTTCTAACGCAAGTCCACCGGAGGCAAGGC
CCCGCGTAAACAGTTGGCCACCAAGGCTGCACGCAAGAGTGCACCGGCCACCGGCGGTGT
CAAGAAGCCGCATCGCTACAGGCCCGGGACCGTGGCTCTTCGTGAGATTCGTCGCTACCA
GAAGAGTACCGAGTTGCTTATCCGCAAGCTTCCGTTCCAGCGTCTAGTCCGTGAGATCGC
TCAAGACTTTAAGACTGACCTGCGTTTCCAGAGTTCTGCTGTGATGGCCCTTCAGGAGGC
AAGCGAGGCCTACCTCGTCGGTCTCTTCGAAGACACCAACCTGTGCGCTATCCATGCTAA
GCGTNNNNNNNNNNNNNNNNNNNNNNNNNNNNNNNNNNNNNNNNNNNNNNNNNNNNNNNN
NNNNNNNNNNNNNNNNNNNNNNNNNNNNNNNNNNNNNNNNNNNNNNNNCATCGACATCGC
CCTCTGGAAGTTCGAGACCGCCAAGTACTACGTCACCATCATCGACGCTCCCGGGCATAG
AGATTTCATTAAGAACATGATCACGGGAACCTCACAGGCCGACTGCGCCGTGCTCATCGT
CGCCGCCGGTACCGGTGAGTTTGAGGCTGGTATCTCCAAGAACGGCCAGACCCGTGAGCA
CGCTCTGCTCGCCTTCACCCTTGGCGTCAAGCAGCTGATCGTCGGAGTCAACAAGATGGA
CTCCACCGAGCCCCCGTACAGCGAAAGCCGGTTCGAGGAAATCAAGAAGGAAGTATCCTC
ATACATCAAGAAGATCGGTTACAACCCAGCTGCCGTTGCTTTCGTACCCATTTCTGGTTG
GCACGGAGACAACATGTTGGAGGCTTCCACAAAAATGCCCTGGTTCAAGGGATGGCAAGT
GGAACGCAAGGAAGGCAAGGCTGAAGGCAAATGCCTGATTGAGGCTTTGGACGCAATCCT
GCCGCCGGCACGTCCCACAGACAAGGCCCTCCGTCTTCCCCTTCAGGACGTCTACAAAAT
CGGTGGTATCGGAACGGTGCCCGTAGGTCGTGTGGAAACTGGTGTCCTTAAGCCCGGTAC
CATTGTTGTATTCGCCCCAGCTAACATCACTACTGAAGTTAAGTCTGTTGAGATGCACCA
CGAAGCTCTCCAGGAGGCTGTGCCCGGAGACAATGTTGGTTTCAACGTAAAGAACGTGTC
AGTCAAGGAGTTGCGTCGTGGATACGTTGCCGGTGACACCAAGAACAACCCACCCAAGGG
AGCCGCCGACTTCACCGCACAAGTCATTGTGCTCAACCACCCCGGTCAAATTTCAAACGG
CTACACGCCAGTGTTGGATTGTCACACAGCCCACATTGCTTGCAAATTCGCCGAAATCAA
AGAGAAGGTAGACCGTCGTTCAGGTAAATCTACAGAAGTCGACCCGAAATCCATCAAGTC
AGGAGATGCTGCTATCGTCAACNTAGTACATTCCAAACCTTTGTGCGTGGAGTCCTTCCA
GGAGTTCCCACNTNTAGNNNNNNNNTCCTGCACCGTGAAGACCTGCTGGATGAGACTGCC
CAGCTTCCGATCGGTCGGAGACGCTTTGATAGACCGATACGATGGAGCGACACGCGTGAT
CGTACCGAATACTGGAATTGAAGCGCCCATACAGCGCAACGATGCGGCAACCCAGAGGGT
GGCGAGACGAGACCGATACAGCTTCGAATTGAAGCCTCACAACCCCACGCACAAGTCGCC
GGGCAAGAAAGATCTCGTGTACTTGGAGCCGTCTCCCGGATTCTGCGAGAAGAATACGAG
ACTAAGCATCCTGGGCACCCACGGACGCACGTGCAACGAGGCGAGCGACCGCGTAGACGG
CTGCGACCTCATGTGCTGCGGCCGCGGGTTCCGAACATGGCAACATGATCTAATTTAAAT
TTTCAAAATAGAGTTTCACCTTTAATAGAACAAATTATTTTTTTTAATGATCATTCATTA
ATTATTTTAATTATAATTACAATATTATTATCCTATATAATATTAAGAATATTTTGAAAT
AAATTTATTAATCGATTTTTATTAGAAGGTCAAATAATTGAATTAATTNGAACTATTTTA
CCAGCTATTATTTTAATTTTTATTGCATTACCATCATTACGTTTATTATATTTATTAGAT
GAATTAAATAATCCATTAATTACAATTAAATCAATTGGACATCAATGATATTGAAGATAT
GAATATTCTGATTTTAAAAATATTGAATTCGATTCCTATATAATTAATGAATATAATTTA
AATAATTTTCGTTTATTAGATGTAGATAATCGAATTATTATTCCTATAAATAATAATATT
CGAATATTAATTACAGCAACTGATGTAATTCATTCATGAACTGTTCCAGCTATTGGAGTA
AAAGTTGATGCAAATCCTGGTCGATTAAATCAATCAAGATTTTTTATTAATCGACCAGGA
ATTTTTTTTGGACAATGTTCAGAAATTTGTGGGGCTAATCATAGATTTATACCAATTGTT
ATTGAAAGAATTTCAATTAAAAATTTCATTAATTGAGTAAATAATTATTCATA-------
------------------------------------------------------------
------------------------------------------------------------
------------------------------------------------------------
------------------------------------------------------------
------------------------------------------------------------
------------------------------------------------------------
------------------------------------------------------------
---------------------
>Pseudophilotes baton MAT99Q857 Spain Catalonia
CGTTCAGGGGTAAACCTGCGAAACTCGAATGAACGAACGGAGAGATTCATCGTCATTCGG
CGGCGTACGGGCGTGCGCCTCGATGTGTGTCGGTCGTTTCGGCGATTCGGCGCGCACGGG
ACGCGTCTGTCGACGTCCGTCGACGGCGTGCACTTCTCTCTTAGTAATGCATCGCGACCC
GTTCGGGGTCGGCCTAAGCGCCACTCGGGAGTCCGTCGGTGAGCGTCTCGGCGTTCGCTG
GCGTACCGTGTCGGTTTGCCGGCCGGCCGTTGCGGACGGTATTAATGATGGATAATACGC
TTCAATGCGAATCGCGCACGCGTTTACGCGCGTCCGGCCCGACGCAAGCTAGCGTCCCGA
TGGATGTCCTGCCACAGTGCGGACGTACGTCGGTCGTTGCTGTTAGTCGCCGCCGTGCAG
TCTCGGACTGTGCGCGTCTCTGTCTGCGATGATTCTGTTTCGGGCACTCGCAGGACCCGT
CTTGAAACACGGACCAAGGAGTCTAGCATGTGTGCGAGTCATTGAGTTTGATACAAATGA
CAAAACTGAAAGGCGCAACGAAAGTGAAGGCGCGCGCTTGTCGCGCGCTCAGGGAGGATG
GAGCGTCGGTCTCGGTCGACCTCTCGCACTCCCTAGGCGTCTCGTTTCCAATCAGTGAAT
GCGGGCGCGCTATGAGCACAGATGCTGGGACCCGAAAGATGGTGAACTATGCCTGGTCAG
GTCGAAGTCAGGGGAAACCCTGATGGAGGACCGTAGCGATTCTGACGTGCAAATCGATCG
TCGGAACTGGGTATAGGGGCGAAAGACTAATCGAACCATCACTTTATATTTTATTTTTGG
AATTTGAGCAGGAATATTAGGAACATCTTTAAGAATTTTAATTCGTATAGAATTAGGAAC
ACCTGGATCTTTAATTGGAGATGATCAAATTTATAATACTATTGTAACAGCTCATGCTTT
TATTATAATTTTTTTTATAGTTATACCTATTATAATTGGAGGATTTGGAAATTGACTAGT
ACCTTTAATATTAGGAGCACCTGATATAGCATTTCCACGAATAAATAATATAAGATTTTG
ATTATTACCTCCATCATTAATATTATTAATTTCAAGTAGAATTGTAGAAAATGGAGCAGG
AACAGGATGAACAGTGTACCCCCCACTTTCATCTAATATTGCCCATAGAGGATCATCTGT
TGATTTAGCAATTTTTTCACTTCATTTAGCAGGAATTTCATCAATTTTAGGAGCAATTAA
TTTTATTACTACAATTATTAATATACGAGTAAATAATTTATCATTTGATCAAATATCATT
ATTTATTTGAGCAGTAGGTATTACAGCATTATTATTATTATTATCTTTACCTGTTTTAGC
AGGTGCTATTACTATATTATTAACAGATCGAAATATTAATACCTCTTTCTTTGATCCTGC
TGGAGGAGGAGATCCAATTCTATATCAACATTTATTTTGATTTTTTGGACATCCTNNNNN
NNNNNNNNNNNNNNNNNNNNNNATTGGAATTATTTCTCATATTATTTCTCAAGAAAGAGG
TAAAAAAGAAACCTTCGGATCTTTAGGAATAATTTATGCTATATTAGCTATTGGTTTATT
AGGATTTATTGTATGAGCTCATCATATATTTACAGTTGGAATAGATATTGATACTCGAGC
TTATTTTACTTCTGCTACTATAATTATTGCTGTTCCAACAGGAATTAAAATTTTTAGTTG
ATTAGCTACTATTTATGGTACACAAATTAATTATAGACCTTCAATATTATGAAGATTAGG
ATTTATTTTTTTATTTACAGTAGGAGGATTAACTGGAGTAATTTTAGCTAATTCATCAAT
TGATATTACATTACATGACACATATTATGTTGTTGCTCATTTTCATTATGTTTTATCAAT
AGGAGCTGTATTTGCAATTTTTGGAGGATTTATTCATTGATACCCATTATTTACAGGTTT
AATAATAAATCCTTATTTATTAAAAATTCAATTTATTATCATATTTATTGGANNNNNNNN
NNNNNNNNNNNNNNNNNNNNNNNNNNNNNNNNNNNNNNNNNNNNNNNNNNNNNNNNNNNN
NNNCTGATGNATTTTATCATGAAATATTATTTCATCATTAGGGTCTTATATATCATTAAT
TTCCATAATAATAATAATAATAATTATTTGAGAATCAATAATTAATCAACGAATAATTTT
ATTTTCATTAAATATATCATCATCTATTGAATGATTTCAAAATACTCCTCCGGCAGAACA
TTCATATAATGAATTACCAATTTTAAGTAATTTCTAACGCAAGTCCACCGGAGGCAAGGC
CCCGCGTAAACAGTTGGCCACCAAGGCTGCACGCAAGAGTGCACCGGCCACCGGCGGTGT
AAAGAAACCACATCGTTACAGGCCCGGAACAGTGGCTCTTCGTGAGATTCGTCGTTACCA
GAAGAGTACAGAGTTGCTTATCCGCAAGCTTCCGTTCCAGCGTCTAGTCCGTGAGATCGC
TCAAGACTTCAAGACTGACCTGCGTTTCCAGAGTTCTGCTGTGATGGCCCTTCAGGAGGC
AAGCGAGGCCTACCTCGTCGGTCTCTTCGAAGACACCAACCTGTGCGCCATCCATGCGAA
GCGTNNNNNNNNNNNNNNNNNNNNNNNNNNNNNNNNNNNNNNNNNNNNNNNNNNNNNNNN
NNNNNNNNNNNNNNNNNNNNNNNNNNNNNNNNNNNNNNNNNNNNNNNNNNNTGACACTCG
CCTCTGGAAGTTCGAGACCGCCAAGTACTACGTCACCATCATCGACGCTCCCGGTCACAG
AGATTTCATCAAGAACATGATCACGGGAACCTCGCAGGCCGACTGCGCCGTGCTCATCGT
CGCTGCTGGTACCGGTGAGTTTGAGGCTGGTATCTCCAAGAACGGGCAGACCCGCGAGCA
CGCTCTGCTCGCCTTCACCCTTGGCGTCAAGCAGCTGATCGTCGGAGTCAACAAGATGGA
CTCCACCGAGCCCCCATACAGCGAAAGCCGTTTTGAGGAAATCAAGAAGGAAGTATCCTC
CTACATCAAGAAGATCGGTTACAACCCAGCTGCCGTCGCTTTCGTACCCATTTCTGGTTG
GCACGGAGACAACATGTTGGAAGCTTCCACAAAAATGCCCTGGTTCAAGGGATGGCAAGT
GGAACGCAAGGAAGGTAAGGCTGAGGGCAAATGCCTGATTGAGGCTTTGGATGCAATTCT
GCCACCAGCACGTCCCACAGACAAGGCCCTCCGTCTTCCCCTTCAGGATGTCTACAAAAT
TGGTGGTATCGGAACGGTGCCCGTAGGACGTGTGGAGACTGGTGTCCTTAAGCCCGGTAC
CATTGTTGTATTCGCCCCAGCTAACATCACYACTGAAGTTAAGTCTGTTGAGATGCACCA
CGAAGCTCTCCAGGAGGCTGTGCCCGGAGACAACGTAGGTTTCAACGTTAAGAACGTGTC
GGTCAAGGAGTTGCGTCGTGGATACGTCGCTGGTGACTCCAAGAACAACCCACCCAAGGG
AGCCGCCGACTTCACCGCACAAGTCATTGTGCTTAACCACCCCGGTCAAATTTCAAACGG
CTACACGCCAGTGTTGGATTGCCACACTGCCCATATYGCCTGCAAATTCGCTGAAATCAA
AGAGAAGGTAGACCGTCGTTCAGGTAAATCAACAGAAGACAACCCCAAATCCATCAAGTC
TGGAGATGCCGCTATNGTCAACNTAGTACCTTCCAAACCTTTGTGCGTGGAATCCTTCCA
GGAGTTCCCACCTCTAGGACGTTTTNNNNNNNNNNNNNNNNNNNNNNNNNNNNNNNNNNN
NNNNNNNNNNNCGATCGGGGACGCCTTGATAGACCGATACGATGGAGCGACACGTGTGAT
CGTGCCGAATACTGGAATCGAAGCGCCCATACAGCGCAACGACGCGGCGACGCAGAGGGT
GGCGAGACGAGACCGATACAGCTTCGAATTGAAGCCTCACAACCCCACGCATAAGTCGCC
GGGCAAGAAAGATCTCGTGTACTTGGAGCCGTCTCCCGGCTTCTGCGAGAAAAACACGAG
ACTCAGCATCCTGGGTACCCACGGGCGCACGTGCAACGAGGCGAGCGACCGCGTGGACGG
GTGCGACCTCATGTGCTGCGGCCGNGGGTTCCGCACATGGCAACATGATCTAATTTAAAT
TTTCAAAATAGAGTTTCACCTTTAATAGAACAAATTATTTTTTTTCATGATCATTCATTA
ATTATTTTAATTATAATTACAATATTAGTAAGATATATAATATTAAGAATATTTTTTAAT
AAATTTATTAATCGATTTTTATTAGAAGGTCAAATAATTGAATTAATTNNNNNNNNNNNN
NNNNNTATTACTTTAATTTTTATTGCATTACCCTCATTACGTTTATTATATTTATTAGAT
GAATTAAATAATCCATTAATTACTATTAAATCAATTGGACATCAATGATATTGAAGATAT
GAATATTCTGATTTTAAAAATATTGAATTTGATTCCTATATAATTAATGAATTTAATTCA
AATAATTTTCGTTTATTAGATGTTGATAATCGAATTATTATCCCTATGAATAATAATATT
CGAATATTAATTACAGCAACTGATGTAATTCATTCATGAACTATTCCCGCAATTGGAGTA
AAAATTGATGCTAATCCTGGACGATTAAATCAAACAAGATTTTTTTTAAATCGTCCAGGA
ATTTTTTTTGGTCAATGTTCAGAAATTTGCGGTGCTAATCACAGTTTTATACCAATTGTT
ATTGAAAGAATTTCTATTAAAAATTTTATTAATTGAGTAAATAATTATTCATT-------
------------------------------------------------------------
------------------------------------------------------------
------------------------------------------------------------
------------------------------------------------------------
------------------------------------------------------------
------------------------------------------------------------
------------------------------------------------------------
---------------------
>Lampides boeticus MWT93E012 Malaysia Poring Hot Spring
NNNNNNNNNNNNAACCTGCGAAACTCNNATGAACGAACGGAGAGATTCATCGTCATTCGG
CGGCGTACGGGCGTGCGCCTCGATGTGTGTCGTTCGTTTCGGCGATTCGGCGCGCACGGG
ACGCGTCCGTCGACGTCCGTCGACGGCGTGCACTTCTCTCTTAGTAATGCATCGCGACCC
GTTCGGGGTCGGCCTAAGCGCCTCTCGGGAGTCCGTCGGTGAGCGTCTCGGCGTTCGCTG
GCGTACCGGGTCGGGTTGCCGGCCGGCCGTTACGGACGGTATAAATGATGGATAATACGC
TTCAATGCGAACCGCGCACGCGTTTACGCGCGTCCGGCCCGACGCAAGCTAACGTCCCGG
TGGATGTCCTGCCTCAGTGCGGACGTACGTCGGTCGTTGCTGTCTGTCGCTGCCGTGTAG
TCTCGGACTGTGCGCGTCTCTGTCTGCGATGATTCTGTTTCGGGCACTCGCAGGACCCGT
CTTGAAACACGGACCAAGGAGTCTAGCATGTGTGCGAGTCATTGAGTTTGATTCAACAGA
CAAAACTGAAAGGCGCAACGAAAGTGAAGGCGTGCGCTTGTCGCGCGCTCAGGGAGGATG
GAGCGTCGGTCTCGGTCGATCTCTCGCACTCCCTAGGCGTCTCGTTTCCAATCAGTGAAT
GCGGGCGCGCTATGAGCACAGATGCTGGGACCCGAAAGATGGTGAACTATGCCTGGTCAG
GTCGAAGTCAGGGGAAACCCTGATGGAGGACCGTAGCGATTCTGACGTGCAAATCGATCG
TCGNNNNNNNNNNNNNNNNNNNNNNNNNNNNNNNNNNNNNACATTATATTTTATTTTTGG
AATTTGAGCAGGAATATTGGGAACATCATTAAGAATTTTAATTCGAATAGAGTTAGGAAC
TCCAGGATCTTTAATTGGTGATGATCAAATTTATAATACTATTGTAACAGCTCATGCTTT
TATTATAATTTTTTTTATAGTTATACCTATTATAATTGGTGGATTTGGAAACTGATTAAT
CCCATTAATATTAGGAGCACCTGATATAGCTTTCCCACGAATAAATAATATAAGATTTTG
ATTATTACCTCCGTCATTAATATTACTAATTTCAAGAAGAATTGTAGAAAATGGAGCAGG
AACAGGATGAACAGTGTACCCCCCACTTTCATCTAATATTGCACATGGAGGTTCATCTGT
TGATTTAGCAATTTTTTCATTACACTTAGCTGGTATTTCTTCAATTTTGGGAGCTATTAA
TTTTATTACTACTATTATTAATATACGAGTAAATAATTTATCATTTGATCAAATATCATT
ATTTATTTGAGCTGTTGGTATTACAGCATTATTATTATTATTATCTTTACCTGTTTTAGC
GGGAGCTATTACTATATTATTAACTGATCGAAATCTTAATACTTCTTTTTTTGATCCTGC
TGGAGGAGGAGATCCTATCTTATATCAACATTTATTTTGATTTTTTGGACACCCTGAAGT
TTATATTTTAATTTTACCAGGATTTGGAATTATTTCACATATTATTTCCCAAGAAAGAGG
TAAAAAGGAAACTTTTGGATCTTTAGGAATAATTTATGCTATATTAGCTATTGGATTATT
AGGTTTTATTGTTTGAGCTCATCATATATTTACAGTAGGTATAGATATTGATACTCGAGC
TTACTTTACTTCAGCTACTATAATTATTGCTGTACCAACTGGAATTAAAATTTTCAGTTG
ATTAGCTACTATTTATGGAACTCAAATTAACTATAGACCTTCAATATTATGAAGTTTAGG
TTTCATTTTTTTATTTACAGTAGGTGGATTAACAGGAGTAATTTTAGCTAACTCTTCAAT
TGATATTACTTTACATGATACTTATTATGTTGTAGCACATTTCCATTATGTTTTATCTAT
AGGAGCTGTATTTGCAATTTTTGGAGGATTTATTCATTGATATCCTTTATTTACTGGATT
AATAATAAATCCTTATCTATTAAAAATTCAATTTATTATTATATTTATTGGAGTTAATTN
NNNNNNNNNNNNNNNNNNNNNNNNNNNNNNNNNNNNNNNNNNNNNNNNNNNNNNNNNTTA
TCCAGATAGATTTTTATCATGAAATATTGTTTCATCAATTGGATCTTATATATCTTTAAT
TTCTATAATAATAATAATAATAATTATTTGAGAATCAATAATTAATCAACGATTAATTTT
ATTTTCATTAAATATATCATCATCAATTGAATGATTCCAAAATACTCCTCCAGCTGAACA
TTCTTATAATGAACTACCTATTTTAAGTAATTTCTAACGTAAGTCCACCGGTGGCAAGGC
CCCCCGTAAGCAGTTGGCCACCAAGGCTGCACGCAAGAGTGCACCGGCCACCGGCGGCGT
CAAGAAGCCGCATCGCTACAGGCCCGGAACCGTGGCTCTTCGTGAAATTCGTCGCTACCA
GAAGAGTACCGAGTTGCTCATCCGCAAGCTGCCGTTCCAGCGTTTAGTTCGTGAGATCGC
ACAAGATTTCAAGACTGATCTGCGTTTCCAGAGCTCGGCTGTGATGGCCCTTCAGGAGGC
CAGCGAGGCGTATCTCGTCGGTCTCTTCGAAGACACCAACCTGTGCGCAATCCACGCTAA
GCGTNNNNNNNNNNNNNNNNNNNNNNNNNNNNNNNNNNNNNNNNNNNNNNNNNNNNNNNN
NNNNNNNNNNNNNNNNNNNNNNNNNNNNNNNNNNNNNNNNNNNNNNNNCATCGATATCGC
CCTYTGGAAGTTCGAGACAGCTAAGTACTACGTCACCATCATCGACGCTCCYGGACACAG
AGATTTCATCAAGAACATGATCACGGGAACCTCCCAGGCCGACTGCGCCGTGCTCATCGT
CGCCGCCGGTACCGGTGAGTTCGAGGCCGGTATCTCTAAGAACGGCCAGACCCGTGAGCA
CGCTCTGCTCGCCTTTACCCTTGGCGTCAAGCAGCTGATCGTCGGAGTCAACAAGATGGA
CTCCACCGAGCCCCCGTACAAYGAAGGCCGTTTCGAGGAAATCAAGAAGGAAGTATCCTC
CTACATCAAGAAGATCGGTTACAACCCAGCTGCCGTCGCTTTCGTACCCATTTCTGGTTG
GCACGGAGACAACATGTTGGAAGCTTCCACAAAAATGCCCTGGTTCAAGGGGTGGCAAGT
GGAGCGCAAGGAAGGCAAGGCTGAGGGCAAATGCCTGATTGAGGCTTTGGATGCTATCCT
GCCCCCAGCACGTCCCACAGACAAGGCCCTCCGTCTTCCCCTTCAGGACGTCTACAAAAT
CGGTGGTATCGGAACGGTGCCCGTTGGACGTGTGGAGACTGGTGTCCTCAAGCCCGGTAC
CATTGTTGTATTCGCCCCCGCTAGCATCACCACTGAAGTWAAGTCCGTGGAGATGCACCA
CGAAGCTCTCCAGGAGGCTGTRCCCGGAGACAACGTGGGTTTCAACGTAAAGAACGTMTC
RGTCAAGGAGTTGCGTCGTGGATACGTCGCCGGTGACTCCAAGAGCAACCCACCCAAGGG
AGCCGCTGACTTCACCGCACAAGTTATYGTGCTCAACCACCCTGGTCAAATTTCAAAYGG
ATACACWCCAGTGTTGGATTGCCACACRGCCCACATTGCCTGCAARTTCGCWGAAATCAA
AGAGAAGGTGGACCGTCGTWCAGGTAARTCCACWGAGGMCAACCCCAAATCCATCAAGTC
TGGAGATGCCGCTATTGTCAACTTAGTACCTTCCAAACCTCTGTGTGTGGARTCCTTCCA
GGAGTTCCCACCTCTAGGACGTTTCTCCTGCACCGTAAAGACCTGCTGGATGAGGCTGCC
CAGCTTCCGATCGGTCGGCGACGCGTTGATAGACCGATACGATGGAGCGACACGCGTGGT
CGTGCCGAACACTGGAATCGAAGCTCCCGTRCAGCGCAACGACGCCGCTACCCAGAGGGT
GGCGAGACGAGACMGATACAGCTTCGAGTTGAAGCCTCACAACCCCACGCACAAGTCGCC
GGGCAAAAAAGACCTCGTSTACCTGGAGCCGTCCCCCGGCTTCTGCGAGAAGAACACGCG
CCTCAGCATCCTGGGCACGCACGGGCGCACGTGCAACGAGGCCAGYGACCGYGTGGACGG
CTGCGACCTCATGTGCTGCGGCCGCGGGTTCCGCACATGGCAACATGATCTAATTTAAAT
TTCCAAAATAGAGTTTCACCTTTAATAGAACAAATTATTTTTTTCCACGATCACTCTTTA
ATTATTTTAATTATAATTACAATATTAGTATCATACATAATATTAAGAATATTTTTTAAT
AAATTTATTAATCGATTTTTATTAGAAGGTCAAATAATTGAATTAATTTGAACTATTTTA
CCAGCTATTACTTTAATTTTTATTGCTTTACCATCCTTACGTTTATTATATTTATTAGAT
GAGTTAAATAATCCATTAATTACCATTAAATCAATTGGTCATCAATGATATTGAAGATAC
GAATATTCTGATTTTAAAAATATTGAATTTGATTCTTATATAATTAATGAATATAATTTA
AATAATTTCCGTCTATTAGATGTTGATAATCGAATTATTATCCCAATAAATAATAATATT
CGAATATTAATTACAGCTACTGATGTAATTCATTCATGAACTGTACCAGCTATTGGAGTA
AAAGTTGATGCAAATCCTGGTCGATTAAATCAAACAAGATTTTTTATTAATCGACCAGGA
ATTTTCTTTGGTCAATGTTCAGAAATTTGTGGAGCTAATCATAGTTTTATACCTATTGTA
ATTGAAAGAATTTCAATTAAAAATTYTATTAATTGAGTAAATAATTATTCATT-------
------------------------------------------------------------
------------------------------------------------------------
------------------------------------------------------------
------------------------------------------------------------
------------------------------------------------------------
------------------------------------------------------------
------------------------------------------------------------
---------------------
>Euphilotes battoides NGK02C379 USA California
CGTTCAGGGGTAAACCTGCGAAACTCGAATGAACGAACGGAGAGATTCATCGTCATTCGG
CGGCGTACGGGCGTGCGCCTCGATGTGTGTCGATCGTTTCGGCGATTCGGCGCGCACGGG
ACGCGTCCGTCGACGTCCGTCGACGGCGTGCACTTCTCTCTTAGTAATGCATCGCGACCC
GTTCGGGGTCGGCCTAAGCGCCTCTCGGGAGTCCGTCGGTGTGCGTCTCGGCGTACGCTG
GCGTACCGGGTCGGGTTGCCGGCCGGCCCTCACGGACGGTACTAATGATGGATAATACGC
TTCAATGCGAACCGCGCACGCGTTTACGCGCGTCCGGCCCGACGCAAGCTGGCGTCCCGG
TGCGCGTCCTGCCCGAGTGCGGACGTGCGTCGGTCGTTGCTGTTTGTCGCCGCCGTGCAG
TCTCGGACTGTGCGCGTCTCTGTCTGCGATGATTCTGTTTCGGGCACTCGCAGGACCCGT
CTTGAAACACGGACCAAGGAGTCTAGCATGTGTGCGAGTCATTGAGTTTGATTCAAAAGA
CAAAACTGAAAGGCCCAACGAAAGTGAAGGCGTGCGCTAGTCGCACGCTCAGGGAGGATG
GAGCGTCGGTCTCGGTCGATCTCTCGCACTCCCTAGGCGTCTCGTTTCCAATCAGTGAAT
GCGGGCGCGCTATGAGCACAGATGCTGGGACCCGAAAGATGGTGAACTATGCCTGGTCAG
GTCGAAGTCAGGGGAAACCCTGATGGAGGACCGTAGCGATTCTGACGTGCAAATCGATCG
TCGGAACTGGGTATAGGGGCGAAAGACTAATCGAACCATCACATTATATTTTATTTTTGG
AATTTGAGCAGGAATATTAGGAACATCTTTAAGAATTTTAATTCGTATAGAATTAGGAAC
TCCTGGATCTTTAATTGGAGATGATCAAATTTATAATACTATTGTCACAGCTCATGCTTT
TATTATAATTTTTTTTATAGTTATACCTATTATAATTGGAGGATTTGGAAATTGATTAGT
ACCTTTAATATTAGGAGCCCCTGATATAGCTTTCCCACGAATAAATAATATAAGATTCTG
ATTATTACCACCTTCATTAATATTATTAATTTCTAGAAGAATTGTAGAAAATGGAGCAGG
AACAGGATGAACAGTGTACCCTCCACTCTCATCAAATATTGCCCATAGAGGTTCATCTGT
TGATTTAGCAATTTTTTCTTTACATTTAGCAGGAATCTCTTCAATTTTAGGAGCTATTAA
TTTTATTACAACAATTATTAATATACGAGTAAATAATTTACCTTTTGATCAAATATCATT
ATTTATTTGAGCAGTAGGTATTACAGCATTATTACTTCTATTATCTTTACCNNTTTTAGC
AGGAGCTATTACAATATTATTAACAGANNNNNNNNNTAATACATCATTTTTTGATCCTGC
CGGAGGAGGTGATCCAATTTTATATCAANNNNNNNNNNNNNNNNNNNNACACCCAGAAGT
TTATATTTTAATTTTACCTGGATTTGGAATTATTTCACATATTATTTCTCAAGAAAGTGG
TAAAAAGGAAACTTTTGGATCTTTAGGAATAATTTATGCTATATTAGCTATTGGATTATT
AGGATTTATTGTATGAGCTCATCATATATTTACAGTTGGAATAGATATTGATACTCGAGC
TTATTTTACTTCTGCTACTATAATTATTGCCGTACCAACAGGTATTAAAATTTTTAGTTG
ATTAGCCACTATTTATGGAACTCAAATTAATTATAGACCTTCAATACTTTGAAGATTAGG
ATTTATTTTTTTATTTACCGTAGGAGGATTAACTGGAGTAATTTTAGCTAATTCTTCAAT
TGATATTACTTTACATGATACATATTATGTTGTTGCTCATTTTCATTATGTATTATCAAT
AGGGGCTGTATTTGCAATTTTTGGAGGATTTATTCACTGATATCCATTATTTACAGGATT
AATAATAAATCCTTATTTATTAAAAATTCAATTTATTATTATATTCATTGGAGTTAATTN
NNNNNNNNNNNNNNNNNNNNNNNNNNNNNNNNNNNNNNNNNNNNNNNNNNNNNNNNNTTA
TCCTGATAGATTTTTATCTTGAAATATTATCTCATCTTTAGGATCTTATATGTCATTAAT
TTCTATAATAATAATAATAATAATTATCTGAGAATCAATAATTAACCAACGATTAATTTT
ATTTTCATTAAATATATCATCATCAATTGAATGATTCCAAAATATACCTCCTGCTGAACA
TTCATATAATGAACTTCCAATTTTAAGTAATTTCTAACGTAAGTCCACCGGAGGCAAGGC
CCCGCGTAAACAGTTGGCCACCAAGGCTGCACGCAAGAGTGCACCGGCCACCGGCGGTGT
CAAGAAGCCACATCGCTACAGGCCCGGAACCGTGGCTCTTCGTGAAATTCGTCGTTACCA
GAAGAGTACAGAGTTGCTTATCCGCAAGCTTCCTTTCCAGCGTCTAGTCCGTGAGATCGC
TCAAGACTTCAAGACTGACCTGCGTTTCCAGAGTTCTGCTGTGATGGCCCTTCAGGAGGC
AAGCGAGGCCTACCTCGTCGGTCTATTCGAAGACACCAACCTGTGCGCCATCCATGCTAA
GCGTNNNNNNNNNNNNNNNNNNNNNNNNNNNNNNNNNNNNNNNNNNNNNNNNNNNNNNNN
NNNNNNNNNNNNNNNNNNNNNNNNNNNNNNNNNNNNNNNNNNNNNNNNCATNGACATCGC
CCTYTGGAAGTTCGAGACGTCCAAGTANTACGTCACCATCATNGACGCTCCCGGACACAG
AGATTTCATCAAGAACATGATCACGGGAACCTCCCAGGCCGNMTGCGCCGTGCTCATCGT
CGCCGCTGGTACTGGTGAGTTCGAGGCCGGTATCTCCAAGAACGGCCAGACCCGTGAGCA
CGCTYTGCTCGCCTTCACCCTTGGCGTCAAGCAGCTGATCGTCGGAGTCAACAAGATGGA
CTCCMCTGAGCCCCCNTACAGCGAAANNNNNNNNNNNNNAATCAAGAAGGAAGTATCCTC
GTGCANTAAGAAGATCGGTTACAACCCAGCTGCGGTGGCTTTCGTACCCATTTCTGGNNN
NNNNNNNNACAACATGTTGGAGGTTTCCACAAAAATGCCNNNNNNNNNGGGATGGCAAGT
GGAACGCAAGGARGGCAAGGCTGAGGGYAAATGCCTGATCGAGGCTTTGGACGCAATCCT
GCCCCCAGCACGTCCCACAGACAAGGCCCTCCGTCTTCCCCTACAGGACGTCTACAAAAT
TGGTGGTATCGGAACGGTGCCCGTAGGCCGTGTTGAAACTGGTGTCCTTAAGCCYGGTAC
CATTGTTGTATTTGCCCCAGCTAACATCACCACTGAAGTTAARTCTGTYGAAATGNNNNN
NNNNNNNNNNNNNNNNNNNNNNNNNNNNNNNNNNNNNNNNNNNNNNNNNNNNNNNNNNNN
NNNNNNNNNNNNNNNNNNNNNNNNNNNNNNNNNNNNNNNNNNNNNNNNNNNNNNNNNNNN
NNNNNNNNNNNNNNNNNNNNNNNNNNNNNNNNNNNNNNNNNNNNNNNNNNNNNNNNNNNN
NNNNNNNNNNNNNNNNNNNNNNNNNNNNNNNNNNNNNNNNNNNNNNNNNNNNNNNNNNNN
NNNNNNNNNNNNNNNNNNNNNNNNNNNNNNNNNNNNNNNNNNNNNNNNNNNNNNNNNNNN
NNNNNNNNNNNNNNNNNNNNNNNNNNNNNNNNNNNNNNNNNNNNNNNNNNNNNNNNNNNN
NNNNNNNNNNNNNNNNNNNNNNNNNNNNNNNNNNNNNNNNNNNNNNNNNNNNNNNNNNNN
NNNNNNNNNNNNNNNNNNNNNNNNNNNNNNNNNNNNNNNNNNNNNNNNNNNNNNNNNNNN
NNNNNNNNNNNNNNNNNNNNNNNNNNNNNNNNNNNNNNNNNNNNNNNNNNNNNNNNNNNN
NNNNNNNNNNNNNNNNNNNNNNNNNNNNNNNNNNNNNNNNNNNNNNNNNNNNNNNNNNNN
NNNNNNNNNNNNNNNNNNNNNNNNNNNNNNNNNNNNNNNNNNNNNNNNNNNNNNNNNNNN
NNNNNNNNNNNNNNNNNNNNNNNNNNNNNNNNNNNNNNNNNNNNNNNNNNNNNNNNNNNN
NNNNNNNNNNNNNNNNNNNNNNNNNNNNNNNNNNACATGGCAACATGATCTAATCTAAAT
TTTCAAAATGGAGTTTCACCTTTAATAGAACAAATTATTTTTTTTCATGATCATTCATTA
ATTATTTTAATTATAATTACAATATTAGTATCATATATAATATTAAGAATATTTTTTAAC
AAATTTATTAATCGATTTTTATTAGAAGGTCAAATAATTGAATTAATCNNNNNNNNNNNN
NNNNNNNNNNNNNNAATTTTTATTGCATTACCATCATTACGTCTATTATATTTATTAGAT
GAATTAAATAATCCACTAATTACTATCAAATCAATTGGTCATCAATGATACTGAAGATAT
GAATATTNTGATTTTAAAAATATTGAATTTGATTCATATATAATTAATGAATATAATTTA
AATAATTTTCGTTTATTAGATGTCGATAATCGAATTATTATTCCCATAAATAATAATATT
CGAATATTAATTACAGCAACTGATGTAATTCATTCATGAACTGTTCCAGCAATTGGAGTA
AAAGTTGATGCAAATCCTGGTCGATTAAATCAAACAAGATTTTTTATTAATCGACCAGGA
ATTTTTTTTGGTCAATGTTCAGAAATTTGTGGAGCTAATCATAGGTTTATACCAATTGTT
ATTGAAAGAATTTCAATTAAAAACTTCATCAATTGAGTAAATAATTATTCATT-------
------------------------------------------------------------
------------------------------------------------------------
------------------------------------------------------------
------------------------------------------------------------
------------------------------------------------------------
------------------------------------------------------------
------------------------------------------------------------
---------------------
>Pseudophilotes vicrama NK00P753 Kazakhstan Karatau Mts
CGTTCAGGGGTAAACCTGCGAAACTCGAATGAACGAACGGAGAGATTCATCGTCATTCGG
CGGCGTACGGGCGTGCGCCTCGATGTGTGTCGGTCGTTTCGGCGATTCGGCGCGCACGGG
ACGCGTCTGTCGACGTCCGTCGACGGCGTGCACTTCTCTCTTAGTAATGCATCGCGACCC
GTTCGGGGTCGGCCTAAGCGCCGCTCGGGAGTCCGTCGGTGAGCGTCTCGGCGTTCGCTG
GCGTACCGTGTCGGTTTGCCGGCCGGCCGTTGCGGACGGTATTAATGATGGATAATACGC
TTCAATGCGAATCGCGCACGCGTTTACGCGCGTCCGGCCCGACGCAAGCTAGCGTCCCGA
TGGATGTCCTGCCACAGTGCGGACGTACGTCGGTCGTTGCTGTTAGTCGCCGCCGTGCAG
TCTCGGACTGTGCGCGTCTCTGTCTGCGATGATTCTGTTTCGGGCACTCGCAGGACCCGT
CTTGAAACACGGACCAAGGAGTCTAGCATGTGTGCGAGTCATTGAGTTTGATACAAATGA
CAAAACTGAAAGGCGCAACGAAAGTGAAGGCGCGCGCTTGTCGCGCGCTCAGGGAGGATG
GAGCGTCGGTCTCGGTCGACCTCTCGCACTCCCTAGGCGTCTCGTTTCCAATCAGTGAAT
GCGGGCGCGCTATGAGCACAGATGCTGGGACCCSAAAGATGGTGAACTATGCCTGGTCAG
GTCGAAGTCCGGGGAAACCCTGATGGAGGACCGTAGCGATTCTGACGTNCAAATCGATCG
TCNNNNNNNNNNNNNNNNNNNNNNNNNNNNNNNNNNNNNNACTTTATATTTTATTTTTGG
AATTTGAGCAGGAATATTAGGAACATCTTTAAGAATTTTAATTCGTATAGAATTAGGAAC
ACCTGGATCTTTAATTGGAGATGATCAAATTTATAATACTATTGTAACAGCTCATGCTTT
TATTATAATTTTTTTTATAGTTATACCTATTATAATTGGAGGATTTGGAAATTGACTAGT
ACCTTTAATATTAGGAGCACCTGATATAGCATTTCCACGAATAAATAACATAAGATTTTG
ATTATTACCTCCATCATTAATATTATTAATTTCAAGTAGAATTGTAGAAAATGGAGCAGG
AACAGGATGAACAGTGTACCCCCCACTTTCATCTAATATTGCCCATAGAGGATCATCTGT
TGATTTAGCAATTTTTTCACTTCATTTAGCAGGAATTTCATCAATTTTAGGAGCAATTAA
TTTTATTACTACAATTATTAATATACGAGTAAATAATTTATCATTTGATCAAATATCATT
ATTTATTTGAGCAGTAGGTATTACAGCATTATTATTATTACTATCTTTACCTGTTTTAGC
AGGTGCTATTACTATATTATTAACAGATCGAAATCTTAATACCTCTTTCTTTGATCCTGC
TGGAGGAGGAGATCCAATTCTATATCAACATTTATTTTGATTTTTTGGACATCCTGAAGT
TTATATTTTAATTTTACCGGGATTTGGAATTATTTCTCATATTATTTCTCAAGAAAGAGG
TAAAAAAGAAACCTTCGGATCTTTAGGAATAATTTATGCTATATTAGCTATTGGTTTATT
AGGATTTATTGTATGAGCTCATCATATATTTACAGTTGGAATAGATATTGATACTCGGGC
TTATTTTACTTCTGCTACTATAATTATTGCTGTTCCAACAGGAATTAAAATTTTTAGTTG
ATTAGCTACTATTTATGGTACACAAATTAATTATAGACCTTCAATATTATGAAGATTAGG
ATTTATTTTTTTATTTACAGTAGGAGGATTAACTGGAGTAATTTTAGCTAATTCATCAAT
TGATATTACATTACATGACACATATTATGTTGTTGCTCATTTTCATTATGTTTTATCAAT
AGGAGCTGTATTTGCAATTTTTGGAGGATTTATTCATTGATATCCATTATTTACAGGTTT
AATAATAAATCCTTATTTATTAAAAATTCAATTTATTATCATATTTATTGGAGTTAATTN
NNNNNNNNNNNNNNNNNNNNNNNNNNNNNNNNNNNNNNNNNNNNNNNNNNNNNNNNNNNN
NCCTGATAGATTTTTATCATGAAATATTATTTCATCATTAGGATCTTATATATCATTAAT
TTCAATAATAATAATAATAATAATTATTTGAGAATCAATAATTAATCAACGAATAATTTT
ATTTTCATTAAATATATCATCATCTATTGAATGATTTCAAAATACCCCTCCAGCAGAACA
TTCATATAATGAATTACCAATTTTAAGTAATTTCTAACGCAAGTCCACCGGAGGCAAGGC
CCCGCGTAAACAGTTGGCCACCAAGGCTGCACGCAAGAGTGCACCGGCCACCGGCGGTGT
AAAGAAACCACATCGTTACAGGCCCGGAACAGTGGCTCTTCGTGAGATTCGTCGTTACCA
GAAGAGTACAGAGTTGCTTATCCGCAAGCTTCCGTTCCAGCGTCTAGTCCGTGAGATCGC
TCAAGACTTCAAGACTGACCTGCGTTTCCAGAGTTCTGCTGTGATGGCCCTTCAGGAGGC
AAGCGAGGCCTACCTCGTCGGTCTCTTCGAAGACACCAACCTGTGCGCCATCCATGCGAA
GCGTACCATCGAGAAGTTCGAGAAGGAAGCCCAGGAAATGGGTAAGGGTTCCTTCAAATA
TGCCTGGGTGTTGGACAAACTTAAGGCCGAGCGTGAGCGTGGTATCACCATCGACATCGC
CCTCTGGAAGTTCGAGACCGCCAAGTACTACGTCACCATCATCGACGCTCCCGGTCACAG
AGATTTCATCAAGAACATGATCACGGGAACCTCGCAGGCCGACTGCGCCGTGCTCATCGT
CGCTGCTGGTACCGGTGAGTTTGAGGCTGGTATCTCCAAGAACGGGCAGACCCGCGAGCA
CGCTCTGCTCGCCTTCACCCTTGGCGTCAAGCAGCTGATCGTCGGAGTCAACAAGATGGA
CTCCACCGAGCCCCCATACAGCGAAAGCCGTTTTGAGGAAATCAAGAAGGAAGTATCCTC
CTACATCAAGAAGATCGGTTACAACCCAGCTGCCGTCGCTTTCGTACCCATTTCTGGTTG
GCACGGAGACAACATGTTGGAAGCTTCCACAAAAATGCCCTGGTTCAAGGGATGGCAAGT
GGAACGCAAGGAAGGTAAGGCTGAGGGCAAATGCCTGATTGAGGCTTTGGATGCAATTCT
GCCACCAGCACGTCCCACAGACAAGGCCCTCCGTCTTCCCCTTCAGGATGTCTACAAAAT
TGGTGGTATCGGAACGGTGCCCGTAGGACGTGTGGAGACTGGTGTCCTTAAGCCCGGTAC
CATTGTTGTATTCGCCCCAGCTAACATCACTACTGAAGTTAAGTCTGTTGAGATGNACCA
CGNAGCTNNNNNNNNNNNNNNNNNNNNNNNNNNNNNNNNNNNNNNNNNNNNNNNNNNNNN
NNNNNNNNNNNNNNNNNNNNNNNNNNNNNNNNNNNNNNNNNNNNNNNNNNNNNNNNNNNN
NNNNNNNNNNNNNNNNNNNNNNNNNNNNNNNNNNNNNNNNNNNNNNNNNNNNNNNNNNNN
NNNNNNNNNNNNNNNNNNNNNNNNNNNNNNNNNNNNNNNNNNNNNNNNNNNNNNNNNNNN
NNNNNNNNNNNNNNNNNNNNNNNNNNNNNNNNNNNNNNNNNNNNNNNNNNNNNNNNNNNN
NNNNNNNNNNNNNNNNNNNNNNNNNNNNNNNNNNNNNNNNNNNNNNNNNNNNNNNNNNNN
NNNNNNNNNNNNNNNNNNNNNNNNNNNNNNNNNNNNNNNNNNNNNNNNNNNNNNNNNNNN
CAGMTTTCGATCGATCGGGGACGCCTTGATAGACCGANNNNNNNCANCGACACGTGTGAT
CGTGCCGAATACTGGAATCGAAGCGCCCATACAGCGCAACGACGCGGCGACGCAGAGGGT
GGCGAGACGAGACCGATACAGCTTCGAATTGAAGCCTCACAACCCCACGCATAAGTCGCC
GGGCAAGAAAGATCTCGTGTACTTGGAGCCGTCTCCCGGCTTCTGCGAGAAGAACACGAG
ACTCAGCATCCTGGGTACCCACGGGCGCACGTGCAACGAGGCGAGCGACCGCGTGGACGG
GTGCGACCTCATGTGCTGCGGCCGCGGGTTCCGCACATGGCAACATGATCTAATTTAAAT
TTTCAAAATAGAGTTTCACCTTTAATAGAACAAATTATTTTTTTTCATGATCATTCATTA
ATTATTTTAATTATAATTACAATATTAGTAAGATATATAATATTAAGAATATTTTTTAAT
AAATTTATTAATCGATTTTTATTAGAAGGTCAAATAATTGAATTAATTTGAACTATCTTA
CCAGCTATTACTTTAATTTTTATTGCATTACCATCATTACGTTTATTATATTTATTAGAT
GAATTAAATAATCCATTAATTACTATTAAATCAATTGGACATCAATGATATTGAAGATAT
GAATATTCTGATTTTAAAAATATTGAATTTGATTCATATATAATTAATGAATTTAATTCA
AATAATTTTCGTTTATTAGATGTTGATAATCGAATTATTATTCCTATGAATAATAATATT
CGAATATTAATTACAGCAACTGATGTAATTCATTCATGAACTATTCCCGCAATTGGAGTA
AAAGTTGATGCTAACCCTGGACGATTAAATCAAACAAGATTTTTTTTAAATCGTCCAGGA
ATTTTTTTTGGTCAATGTTCAGAAATTTGTGGTGCTAATCATAGTTTTATACCAATTGTT
ATTGAAAGAATTTCTATTAAAAATTTTATTAATTGAGTAAATAATTATTCATT-------
------------------------------------------------------------
------------------------------------------------------------
------------------------------------------------------------
------------------------------------------------------------
------------------------------------------------------------
------------------------------------------------------------
------------------------------------------------------------
---------------------
>Praephilotes anthracias ILL 144 Russia Astrakhan
NNNNNNNNNNNNNNNNNNNNNNNNNNNNNNNNNNNNNNNNNNNNNNNNNNNNNNNNNNNN
NNNNNNNNNNNNNNNNNNNNNNNNNNNNNNNNNNNNNNNNNNNNNNNNNNNNNNNNNNNN
NNNNNNNNNNNNNNNNNNNNNNNNNNNNNNNNNNNNNNNNNNNNNNNNNNNNNNNNNNNN
NNNNNNNNNNNNNNNNNNNNNNNNNNNNNNNNNNNNNNNNNNNNNNNNNNNNNNNNNNNN
NNNNNNNNNNNNNNNNNNNNNNNNNNNNNNNNNNNNNNNNNNNNNNNNNNNNNNNNNNNN
NNNNNNNNNNNNNNNNNNNNNNNNNNNNNNNNNNNNNNNNNNNNNNNNNNNNNNNNNNNN
NNNNNNNNNNNNNNNNNNNNNNNNNNNNNNNNNNNNNNNNNNNNNNNNNNNNNNNNNNNN
NNNNNNNNNNNNNNNNNNNNNNNNNNNNNNNNNNNNNNNNNNNNNNNNNNNNNNNNNNNN
NNNNNNNNNNNNNNNNNNNNNNNNNNNNNNNNNNNNNNNNNNNNNNNNNNNNNNNNNNNN
NNNNNNNNNNNNNNNNNNNNNNNNNNNNNNNNNNNNNNNNNNNNNNNNNNNNNNNNNNNN
NNNNNNNNNNNNNNNNNNNNNNNNNNNNNNNNNNNNNNNNNNNNNNNNNNNNNNNNNNNN
NNNNNNNNNNNNNNNNNNNNNNNNNNNNNNNNNNNNNNNNNNNNNNNNNNNNNNNNNNNN
NNNNNNNNNNNNNNNNNNNNNNNNNNNNNNNNNNNNNNNNNNNNNNNNNNNNNNNNNNNN
NNNNNNNNNNNNNNNNNNNNNNNNNNNNNNNNNNNNNNNNACTTTATATTTTATTTTTGG
AATTTGAGCCGGAATATTAGGAACATCTCTAAGAATTTTAATTCGTATAGAATTAGGAAC
TCCAGGATCTTTAATTGGAGATGATCAAATTTATAATACTATTGTTACAGCTCATGCTTT
TATTATAATTTTTTTTATAGTTATACCTATTATAATTGGTGGATTTGGAAATTGATTAGT
ACCTTTAATATTAGGAGCACCGGATATAGCTTTCCCACGAATAAATAATATAAGATTTTG
ATTATTACCTCCATCATTATTACTATTAATTTCAAGAAGAATTGTAGAAAATGGAGCAGG
AACAGGATGAACAGTATATCCCCCACTCTCATCAAATATTGCTCATAGAGGATCATCTGT
TGATTTAGCAATTTTTTCACTTCATTTAGCAGGAATTTCATCAATTTTAGGTGCTATTAA
TTTTATTACAACAATTATTAATATACGAGTAAATAATTTATCTTTTGACCAAATATCTTT
ATTTATTTGAGCAGTAGGTATTACAGCATTATTATTANNNNNNNNNNNNNNNNNNNNNNN
NNNNNNNNNNNNNNNNNNNNNNNNNNNNNNNNNNNNNNNNNNNNNNNNNNNNNNNNNNNN
NNNNNNNNNNNNNNNNNNNNNNNNNNNNNNNNNNNNNNNNNNNNNNNNNNNNNNNNNNNN
NNNNNNNNNNNNNNNNNNNNNNNNNNNNNNNNNNNNNNNNNNNNNNNNNNNNNNNNNNNN
NNNNNNNNNNNNNNNNNNNNNNNNNNNNNNNNNNNNNNNNNNNNNNNNNNNNNNNNNNNN
NNNNNNNNNNNNNNNNNNNNNNNNNNNNNNNNNNNNNNNNNNNNNNNNNNNNNNNNNNNN
NNNNNNNNNNNNNNNNNNNNNNNNNNNNNNNNNNNNNNNNNNNNNNNNNNNNNNNNNNNN
NNNNNNNNNNNNNNNNNNNNNNNNNNNNNNNNNNNNNNNNNNNNNNNNNNNNNNNNNNNN
NNNNNNNNNNNNNNNNNNNNNNNNNNNNNNNNNNNNNNNNNNNNNNNNNNNNNNNNNNNN
NNNNNNNNNNNNNNNNNNNNNNNNNNNNNNNNNNNNNNNNNNNNNNNNNNNNNNNNNNNN
NNNNNNNNNNNNNNNNNNNNNNNNNNNNNNNNNNNNNNNNNNNNNNNNNNNNNNNNNNNN
NNNNNNNNNNNNNNNNNNNNNNNNNNNNNNNNNNNNNNNNNNNNNNNNNNNNNNNNNNNN
NNNNNNNNNNNNNNNNNNNNNNNNNNNNNNNNNNNNNNNNNNNNNNNNNNNNNNNNNNNN
NNNNNNNNNNNNNNNNNNNNNNNNNNNNNNNNNNNNNNNNNNNNNNNNNNNNNNNNNNNN
NNNNNNNNNNNNNNNNNNNNNNNNNNNNNNNNNNNNNNNNNNNNNNNNNNNNNNNNNNNN
NNNNNNNNNNNNNNNNNNNNNNNNNNNNNNNNNNNNNNNNNNNNNNNNNNNNNNNNNNNN
NNNNNNNNNNNNNNNNNNNNNNNNNNNNNNNNNNNNNNNNNNNNNNNNNNNNNNNNNNNN
NNNNNNNNNNNNNNNNNNNNNNNNNNNNNNNNNNNNNNNNNNNNNNNNNNNNNNNNNNNN
NNNNNNNNNNNNNNNNNNNNNNNNNNNNNNNNNNNNNNNNNNNNNNNNNNNNNNNNNNNN
NNNNNNNNNNNNNNNNNNNNNNNNNNNNNNNNNNNNNNNNNNNNNNNNNNNNNNNNNNNN
NNNNNNNNNNNNNNNNNNNNNNNNNNNNNNNNNNNNNNNNNNNNNNNNNNNNNNNNNNNN
NNNNNNNNNNNNNNNNNNNNNNNNNNNNNNNNNNNNNNNNNNNNNNNNNNNNNNNNNNNN
NNNNNNNNNNNNNNNNNNNNNNNNNNAGGCCCAGGAGATGGGTAAGGGTTCCTTCAAATA
CGCCTGGGTGTTGGACAAACTTAAGGCCGAGCGTGAACGTGGTATCACCATCGACATCGC
CCTCTGGAAGTTCGAGACCGCCAAGTACTACGTCACCATCATCGACGCCCCTGGACACAG
AGATTTCATCAAGAACATGATCACGGGAACCTCACAGGCCGACTGCGCCGTGCTCATCGT
CGCCGCTGGTACCGGTGAGTTCGAGGCCGGTATCTCCAAGAACGGCCAGACCCGTGAGCA
CGCTCTGCTCGCCTTCACCCTTGGCGTCAAGCAGCTGATCGTCGGAGTCAACAAGATGGA
CTCCACCGAGCCCCCGTACAGCGAAAGCCGTTTCGAGGAAATTAAAAAGGAAGTATCCTC
ATACATCAAGAAGATCGGTTACAACCCAGCTGCCGTCGCTTTCGTACCCATTTCTGGTTG
GCACGGAGACAACATGTTGGAGGCTTCCACAAAANNNNNNNNNNNNNNNNNNNNNNNNNN
NNNNNNNNNNNNNNNNNNNNNNNNNNNNNNNNNNNNNNNNNNNNNNNNNNNNNNNNNNNN
NNNNNNNNNNNNNNNNNNNNNNNNNNNNNNNNNNNNNNNNNNNNNNNNNNNNNNNNNNNN
NNNNNNNNNNNNNNNNNNNNNNNNNNNNNNNNNNNNNNNNNNNNNNNNNNNNNNNNNNNN
NNNNNNNNNNNNNNNNNNNNNNNNNNNNNNNNNNNNNNNNNNNNNNNNNNNNNNNNNNNN
NNNNNNNNNNNNNNNNNNNNNNNNNNNNNNNNNNNNNNNNNNNNNNNNNNNNNNNNNNNN
NNNNNNNNNNNNNNNNNNNNNNNNNNNNNNNNNNNNNNNNNNNNNNNNNNNNNNNNNNNN
NNNNNNNNNNNNNNNNNNNNNNNNNNNNNNNNNNNNNNNNNNNNNNNNNNNNNNNNNNNN
NNNNNNNNNNNNNNNNNNNNNNNNNNNNNNNNNNNNNNNNNNNNNNNNNNNNNNNNNNNN
NNNNNNNNNNNNNNNNNNNNNNNNNNNNNNNNNNNNNNNNNNNNNNNNNNNNNNNNNNNN
NNNNNNNNNNNNNNNNNNNNNNNNNNNNNNNNNNNNNNNNNNNNNNNNNNNNNNNNNNNN
NNNNNNNNNNNNNNNNNNNNNNNNNNNNNNNNNNNNNNNNNNNNNNNNNNNNNNNNNNNN
NNNNNNNNNNNNNNNNNNNNNNNNNNNNNNNNNNNNNNNNNNNNNNNNNNNNNNNNNNNN
NNNNNNNNNNNNNNNNNNNNNNNNNNNNNNNNNNNNNNNNNNNNNNNNNNNNNNNNNNNN
NNNNNNNNNNNNNNNNNNNNNNNNNNNNNNNNNNNNNNNNNNNNNNNNNNNNNNNNNNNN
NNNNNNNNNNNNNNNNNNNNNNNNNNNNNNNNNNNNNNNNNNNNNNNNNNNNNNNNNNNN
NNNNNNNNNNNNNNNNNNNNNNNNNNNNNNNNNNNNNNNNNNNNNNNNNNNNNNNNNNNN
NNNNNNNNNNNNNNNNNNNNNNNNNNNNNNNNNNNNNNNNNNNNNNNNNNNNNNNNNNNN
NNNNNNNNNNNNNNNNNNNNNNNNNNNNNNNNNNNNNNNNNNNNNNNNNNNNNNNNNNNN
NNNNNNNNNNNNNNNNNNNNNNNNNNNNNNNNNNNNNNNNNNNNNNNNNNNNNNNNNNNN
NNNNNNNNNNNNNNNNNNNNNNNNNNNNNNNNNNNNNNNNNNNNNNNNNNNNNNNNNNNN
NNNNNNNNNNNNNNNNNNNNNNNNNNNNNNNNNNNNNNNNNNNNNNNNNNNNNNNNNNNN
NNNNNNNNNNNNNNNNNNNNNNNNNNNNNNNNNNNNNNNNNNNNNNNNNNNNNNNNNNNN
NNNNNNNNNNNNNNNNNNNNNNNNNNNNNNNNNNNNNNNNNNNNNNNNNNNNNNNNNNNN
NNNNNNNNNNNNNNNNNNNNNNNNNNNNNNNNNNNNNNNNNNNNNNNNNNNNNNNNNNNN
NNNNNNNNNNNNNNNNNNNNNNNNNNNNNNNNNNNNNNNNNNNNNNNNNNNNNNNNNNNN
NNNNNNNNNNNNNNNNNNNNNNNNNNNNNNNNNNNNNNNNNNNNNNNNNNNNNNNNNNNN
NNNNNNNNNNNNNNNNNNNNNNNNNNNNNNNNNNNNNNNNNNNNNNNNNNNNNNNNNNNN
NNNNNNNNNNNNNNNNNNNNNNNNNNNNNNNNNNNNNNNNNNNNNNNNNNNNN-------
------------------------------------------------------------
------------------------------------------------------------
------------------------------------------------------------
------------------------------------------------------------
------------------------------------------------------------
------------------------------------------------------------
------------------------------------------------------------
---------------------
>Pseudophilotes bavius AB38-16 Turkey Mersin Arslankoy
NNNNNNNNNNNNNNNNNNNNNNNNNNNNNNNNNNNNNNNNNNNNNNNNNNNNNNNNNNNN
NNNNNNNNNNNNNNNNNNNNNNNNNNNNNNNNNNNNNNNNNNNNNNNNNNNNNNNNNNNN
NNNNNNNNNNNNNNNNNNNNNNNNNNNNNNNNNNNNNNNNNNNNNNNNNNNNNNNNNNNN
NNNNNNNNNNNNNNNNNNNNNNNNNNNNNNNNNNNNNNNNNNNNNNNNNNNNNNNNNNNN
NNNNNNNNNNNNNNNNNNNNNNNNNNNNNNNNNNNNNNNNNNNNNNNNNNNNNNNNNNNN
NNNNNNNNNNNNNNNNNNNNNNNNNNNNNNNNNNNNNNNNNNNNNNNNNNNNNNNNNNNN
NNNNNNNNNNNNNNNNNNNNNNNNNNNNNNNNNNNNNNNNNNNNNNNNNNNNNNNNNNNN
NNNNNNNNNNNNNNNNNNNNNNNNNNNNNNNNNNNNNNNNNNNNNNNNNNNNNNNNNNNN
NNNNNNNNNNNNNNNNNNNNNNNNNNNNNNNNNNNNNNNNNNNNNNNNNNNNNNNNNNNN
NNNNNNNNNNNNNNNNNNNNNNNNNNNNNNNNNNNNNNNNNNNNNNNNNNNNNNNNNNNN
NNNNNNNNNNNNNNNNNNNNNNNNNNNNNNNNNNNNNNNNNNNNNNNNNNNNNNNNNNNN
NNNNNNNNNNNNNNNNNNNNNNNNNNNNNNNNNNNNNNNNNNNNNNNNNNNNNNNNNNNN
NNNNNNNNNNNNNNNNNNNNNNNNNNNNNNNNNNNNNNNNNNNNNNNNNNNNNNNNNNNN
NNNNNNNNNNNNNNNNNNNNNNNNNNNNNNNNNNNNNNNNNNNNNNNNNNNNNNNNNNNN
NNNNNNNNNNNNNNNNNNNNNNNNNNNTTTAAGAATTTTAATTCGTATAGAATTAGGAAC
ACCTGGATCTTTAATTGGAGATGATCAAATTTATAATACTATTGTTACAGCTCATGCTTT
TATTATAATTTTTTTTATAGTAATACCTATTATAATTGGAGGATTTGGAAATTGATTAGT
ACCTTTAATATTAGGGGCACCTGATATAGCTTTCCCACGAATAAACAACATAAGATTTTG
ATTATTACCTCCATCATTAATATTATTAATCTCAAGAAGAATTGTAGAAAATGGAGCAGG
AACAGGATGAACAGTGTACCCCCCACTCTCATCTAATATTGCCCATAGAGGTTCATCTGT
TGATTTAGCAATTTTTTCACTTCATTTAGCAGGAATTTCTTCAATTTTAGGAGCTATTAA
TTTTATTACAACAATTATTAATATACGAGTAAATAATTTATCATTTGATCAAATATCTTT
ATTTATTTGAGCAGTAGGTATTACAGCATTATTATTATTATTATCTTTACCGGTTTTAGC
TGGTGCTATTACTATATTATTAACAGATCGAAATCTTAATACTTCTTTTTTTGATCCTGC
TGGAGGAGGAGATCCAATTTTATATCAACATTTATTTTGATTTTTTGGNNNNNNNNNNNN
NNNNNNNNNNNNNNNNNNNNNNNNNNNAATTATTTCACATATTATTTCTCAAGAAAGAGG
TAAAAAAGAAACTTTTGGATCTTTAGGAATAATTTATGCAATATTAGCTATTGGTTTATT
AGGATTTATTGTATGAGCTCATCATATATTTACAGTTGGAATAGATATTGATACTCGAGC
TTATTTTACTTCTGCTACTATAATTATTGCTGTTCCAACAGGAATTAAAATTTTTAGTTG
ATTAGCTACTATTTATGGTACTCAAATTAATTATAGACCTTCAATATTATGAAGATTAGG
ATTTATTTTTCTATTTACAGTTGGAGGATTAACTGGAGTAATTTTAGCTAATTCTTCAAT
TGATATTACATTACATGATACATATTATGTTGTTGCTCATTTCCATTATGTTTTATCAAT
AGGAGCTGTATTTGCAATTTTTGGAGGATTTATTCATTGATATCCATTATTTACAGGTTT
AATAATAAATCCTTATTTATTAAAAATTCAATTTATTATTATATTTATTGGAGTTAATTT
AACATTCTTTCCCCAACATTTTTTAGGTTTAGCTGGAATACCTCGACGATATTCAGACTA
TCCAGATAGATTTTTATCATGAAATATTATCTCATCATTAGGNTCTTATATATCATTAAT
TTCTATAATAATAATAATAATAATTATNTGAGAATCAATAATTAATCAACGATTAATTTT
ATTTTCTTTAAATATATCATCATCTATTGAATGATNNNNNNNNNNNNNNNNNNNNNNNNN
NNNNNNNNNNNNNNNNNNNNNNNNNNNNNNNNNNNNNNNNNNNNNNNNNNNNNNNNNNNN
NNNNNNNNNNNNNNNNNNNNNNNNNNNNNNNNNNNNNNNNNNNNNNNNNNNNNNNNNNNN
NNNNNNNNNNNNNNNNNNNNNNNNNNNNNNNNNNNNNNNNNNNNNNNNNNNNNNNNNNNN
NNNNNNNNNNNNNNNNNNNNNNNNNNNNNNNNNNNNNNNNNNNNNNNNNNNNNNNNNNNN
NNNNNNNNNNNNNNNNNNNNNNNNNNNNNNNNNNNNNNNNNNNNNNNNNNNNNNNNNNNN
NNNNNNNNNNNNNNNNNNNNNNNNNNNNNNNNNNNNNNNNNNNNNNNNNNNNNNNNNNNN
NNNNNNNNNNNNNNNNNNNNNNNNNNNNNNNNNNNNNNNNNNNNNNNNNNNNNNNNNNNN
NNNNNNNNNNNNNNNNNNACTTAAGGCCGAGCGTGAACGTGGTATCACCATCGACATCGC
CCTCTGGAAGTTCGAGACCGCCAAGTACTACGTCACCATCATCGACGCTCCCGGACACAG
AGATTTCATCAAGAACATGATCACGGGAACCTCGCAAGCCGACTGCGCCGTGCTCATCGT
CGCCGCTGGTACCGGTGAGTTTGAGGCTGGTATCTCCAAGAACGGCCAGACCCGTGAGCA
CGCTCTGCTCGCCTTCACCCTTGGCGTCAAGCAGCTGATCGTCGGAGTCAACAAGATGGA
CTCCACCGAGCCCCCGTACAGCGAAAGCCGTTTCGAGGAAATCAAGAAGGAAGTATCCTC
ATACATCAAGAAGATCGGTTACAACCCAGCTGCCGTCGCTTTCGTACCCATTTCTGGTTG
GCACGGAGACAACATGTTGGAGGCTTCCACAAAAATGCCCTGGTTCAAGGGATGGCAAGT
GGAACGCAAGGAAGGCAAGGCTGAGGGCAAATGCCTGATTGAGGCTTTGGACGCAATCCT
GCCACCAGCACGTCCTACAGACAAGGCCCTCCGTCTTCCCCTTCAAGATGTCTACAAAAT
CGGTGGTATTGGAACGGTGCCCGTAGGACGTGTGGAGACTGGTGTTCTTAAGCCCGGTAC
CATTGTTGTATTCGCCCCAGCCAACATCACCACTGAAGTTAAGTCTGTTGAGATGCACCA
CGAAGCTCTCCAGGAGGCTGTGCCCGGAGACAACGTAGGTTTCAACGTAAAGAACGTGTC
AGTCAAGGAGTTGCGTCGTGGATACGTCGCTGGTGACTCCAAGAACAACCCACCCAAGGG
AGCCGCCGACTTCACCGCACAAGTCATTGTGCTCAACCACCCTGGTCAAATTTCAAACGG
CTACACGCCAGTGTTGGATTGCCACACTGCCCACATCGCGTGCAAATTCGCCGAAATCAA
AGAGAAGGTAGACCGTCGTTCAGGTAAATCCACAGAAGACAACCCCAAATCCATCAAGTC
TGGAGATGCCGCTATCGTCAACCTAGTACCTTCCAAACCTTTGTGTGTGGAGTCCTTCCA
GGAGTTNNNNNNNNNNNNNNNNNNNNNNNNNNNNNNNNNNNNNNNNNNNNNNNNNNNNNN
NNNNNNNNNNNNNNNTGGAGACGCGTTGATAGACCGATACGATGGAGCGACACGCGTGAT
CGTGCCGAATACTGGAATCGAAGCGCCCATACAGCGCAACGATGCGGCGACYCACAGGGT
GGCGAGACAAGACCGATACAGCTTCGAATTGAAGCCTCACAACCCCACGCAYAATTCGCC
GGGMAAGAAAGATCTCGTGTACTTGGAGCCGTCTCCCGGCTTCTGCGAGAARAATACGAG
ACTCAGTATCCTGGGTACCCACGGGCGCACGTGCAACGAGGCGAGCGACCGCGTGGACGG
CTGCGACCTCATGTGCTGCGGCCGCGGGTTCCGCNNNNNNNNNNNNNNNNNNNNNNNNNN
NNNNNNNNNNNNNNNNNNNNNNNNNNNNNNNNNNNNNNNNNNNNNNNNNNNNNNNNNNNN
NNNNNNNNNNNNNNNNNNNNNNNNNNNNNNNNNNNNNNNNNNNNNNNNNNNNNNNNNNNN
NNNNNNNNNNNNNNNNNNNNNNNNNNNNNNNNNNNNNNNNNNNNNNNNNNNNNNNNNNNN
NNNNNNNNNNNNNNNNNNNNNNNNNNNNNNNNNNNNNNNNNNNNNNNNNNNNNNNNNNNN
NNNNNNNNNNNNNNNNNNNNNNNNNNNNNNNNNNNNNNNNNNNNNNNNNNNNNNNNNNNN
NNNNNNNNNNNNNNNNNNNNNNNNNNNNNNNNNNNNNNNNNNNNNNNNNNNNNNNNNNNN
NNNNNNNNNNNNNNNNNNNNNNNNNNNNNNNNNNNNNNNNNNNNNNNNNNNNNNNNNNNN
NNNNNNNNNNNNNNNNNNNNNNNNNNNNNNNNNNNNNNNNNNNNNNNNNNNNNNNNNNNN
NNNNNNNNNNNNNNNNNNNNNNNNNNNNNNNNNNNNNNNNNNNNNNNNNNNNNNNNNNNN
NNNNNNNNNNNNNNNNNNNNNNNNNNNNNNNNNNNNNNNNNNNNNNNNNNNNNNNNNNNN
NNNNNNNNNNNNNNNNNNNNNNNNNNNNNNNNNNNNNNNNNNNNNNNNNNNNN-------
------------------------------------------------------------
------------------------------------------------------------
------------------------------------------------------------
------------------------------------------------------------
------------------------------------------------------------
------------------------------------------------------------
------------------------------------------------------------
---------------------
>Pseudophilotes bavius AB38-17 Turkey Mersin Arslankoy
NNNNNNNNNNNNNNNNNNNNNNNNNNNNNNNNNNNNNNNNNNNNNNNNNNNNNNNNNNNN
NNNNNNNNNNNNNNNNNNNNNNNNNNNNNNNNNNNNNNNNNNNNNNNNNNNNNNNNNNNN
NNNNNNNNNNNNNNNNNNNNNNNNNNNNNNNNNNNNNNNNNNNNNNNNNNNNNNNNNNNN
NNNNNNNNNNNNNNNNNNNNNNNNNNNNNNNNNNNNNNNNNNNNNNNNNNNNNNNNNNNN
NNNNNNNNNNNNNNNNNNNNNNNNNNNNNNNNNNNNNNNNNNNNNNNNNNNNNNNNNNNN
NNNNNNNNNNNNNNNNNNNNNNNNNNNNNNNNNNNNNNNNNNNNNNNNNNNNNNNNNNNN
NNNNNNNNNNNNNNNNNNNNNNNNNNNNNNNNNNNNNNNNNNNNNNNNNNNNNNNNNNNN
NNNNNNNNNNNNNNNNNNNNNNNNNNNNNNNNNNNNNNNNNNNNNNNNNNNNNNNNNNNN
NNNNNNNNNNNNNNNNNNNNNNNNNNNNNNNNNNNNNNNNNNNNNNNNNNNNNNNNNNNN
NNNNNNNNNNNNNNNNNNNNNNNNNNNNNNNNNNNNNNNNNNNNNNNNNNNNNNNNNNNN
NNNNNNNNNNNNNNNNNNNNNNNNNNNNNNNNNNNNNNNNNNNNNNNNNNNNNNNNNNNN
NNNNNNNNNNNNNNNNNNNNNNNNNNNNNNNNNNNNNNNNNNNNNNNNNNNNNNNNNNNN
NNNNNNNNNNNNNNNNNNNNNNNNNNNNNNNNNNNNNNNNNNNNNNNNNNNNNNNNNNNN
NNNNNNNNNNNNNNNNNNNNNNNNNNNNNNNNNNNNNNNNNNNNNNNNNNNNNNNNNNNN
NNNNNNNNNNNNNNNNNNNNNNNNNNNTTTAAGAATTTTAATTCGTATAGAATTAGGAAC
ACCTGGATCTTTAATTGGAGATGATCAAATTTATAATACTATTGTTACAGCTCATGCTTT
TATTATAATTTTTTTTATAGTAATACCTATTATAATTGGAGGATTTGGAAATTGATTAGT
ACCTTTAATATTAGGGGCACCTGATATAGCTTTCCCACGAATAAACAACATAAGATTTTG
ATTATTACCTCCATCATTAATATTATTAATCTCAAGAAGAATCGTAGAAAATGGAGCAGG
AACAGGATGAACAGTGTACCCCCCACTCTCATCTAATATTGCCCATAGAGGTTCATCTGT
TGATTTAGCAATTTTTTCACTTCATTTAGCAGGAATTTCTTCAATTTTAGGAGCTATTAA
TTTTATTACAACAATTATTAATATACGAGTAAATAATTTATCATTTGATCAAATATCTTT
ATTTATTTGAGCAGTAGGTATTACAGCATTATTATTATTATTATCTTTACCGGTTTTAGC
TGGTGCTATTACTATATTATTAACAGATCGAAATCTTAACACTTCTTTTTTTGATCCTGC
TGGAGGAGGAGATCCAATTCTATATCAACATTTATTTTGATTTTTTGGNNNNNNNNNAGT
TTATATTTTAATTTTACCAGGATTTGGAATTATTTCACATATTATTTCTCAAGAAAGAGG
TAAAAAAGAAACTTTTGGATCTTTAGGAATAATTTATGCAATATTAGCTATTGGTTTATT
AGGATTTATTGTATGAGCTCATCATATATTTACAGTTGGAATAGATATTGATACTCGAGC
TTATTTTACTTCTGCTACTATAATTATTGCTGTTCCAACAGGAATTAAAATTTTTAGTTG
ATTAGCTACTATTTATGGTACTCAAATTAATTATAGACCTTCAATATTATGAAGATTAGG
ATTTATTTTTCTATTTACAGTTGGAGGATTAACTGGAGTAATTTTAGCTAATTCTTCAAT
TGATATTACATTACACGATACATATTATGTTGTTGCTCATTTCCATTATGTTTTATCAAT
AGGAGCTGTATTTGCAATTTTTGGAGGATTTATTCATTGATATCCATTATTTACAGGTTT
AATAATAAATCCTTATTTATTAAAAATTCAATTTATTATTATATTTATTGGAGTTAATTT
AACATTCTTTCCCCAACATTTTTTAGGTTTAGCTGGAATACCTCGACGATATTCAGACTA
TCCAGATAGATTTTTATCATGAAATATTATCTCATCATTAGGGTCTTATATATCATTAAT
TTCTATAATAATAATAATAATAATTATTTGAGAATCAATAATTAATCAACGATTAATTTT
ATTTTCTTTAAATATATCATCATCTATTGAATGATTTCAAAATACCCCTCCTGCTGAACA
TTCATATAATGAATNNNNNNNNNNNNNNNNNNNNNNNNNNNNNNNNNNNNNNNNNNNNNN
NNNNNNNNNNNNNNNNNNNNNNNNNNNNNNNNNNNNNNNNNNNNNNNNNNNNNNNNNNNN
NNNNNNNNNNNNNNNNNNNNNNNNNNNNNNNNNNNNNNNNNNNNNNNNNNNNNNNNNNNN
NNNNNNNNNNNNNNNNNNNNNNNNNNNNNNNNNNNNNNNNNNNNNNNNNNNNNNNNNNNN
NNNNNNNNNNNNNNNNNNNNNNNNNNNNNNNNNNNNNNNNNNNNNNNNNNNNNNNNNNNN
NNNNNNNNNNNNNNNNNNNNNNNNNNNNNNNNNNNNNNNNNNNNNNNNNNNNNNNNNNNN
NNNNNNNNNNNNNNNNNNNNNNNNNNNNNNNCAGGAAATGGGTAAGGGCTCCTTCAAATA
TGCCTGGGTGTTGGACAAACTTAAGGCCGAGCGTGAACGTGGTATCACCATCGACATCGC
CCTCTGGAAGTTCGAGACCGCCAAGTACTACGTCACCATCATCGACGCTCCCGGACACAG
AGATTTCATCAAGAACATGATCACGGGAACCTCGCAAGCCGACTGCGCCGTGCTCATCGT
CGCCGCTGGTACCGGTGAGTTTGAGGCTGGTATCTCCAAGAACGGCCAGACCCGTGAGCA
CGCTCTGCTCGCCTTCACCCTTGGCGTCAAGCAGCTGATCGTCGGAGTCAACAAGATGGA
CTCCACCGAGCCCCCGTACAGCGAAAGCCGTTTCGAGGAAATCAAGAAGGAAGTATCCTC
ATACATCAAGAAGATCGGTTACAACCCAGCTGCCGTCGCTTTCGTACCCATTTCTGGTTG
GCACGGAGACAACATGTTGGAGGCTTCCACAAAAATGCCCTGGTTCAAGGGATGGCAAGT
GGAACGCAAGGAAGGCAAGGCTGAGGGCAAATGCCTGATTGAGGCTTTGGACGCAATCCT
GCCACCAGCACGTCCTACAGACAAGGCCCTCCGTCTTCCCCTTCAGGATGTCTACAAAAT
CGGTGGTATTGGAACGGTGCCCGTAGGACGTGTGGAGACTGGTGTTCTTAAGCCCGGTAC
CATTGTTGTATTCGCCCCAGCCAACATCACCACTGAAGTTAAGTCTGTTGAGATGCACCA
CGAAGCTCTCCAGGAGGCTGTGCCCGGAGACAACGTAGGTTTCAACGTAAAGAACGTGTC
AGTCAAGGAGTTGCGTCGTGGATACGTCGCTGGTGACTCCAAGAACAACCCACCCAAGGG
AGCCGCCGACTTCACCGCACAAGTCATTGTGCTCAACCACCCTGGTCAAATTTCAAACGG
CTACACGCCAGTGTTGGATTGCCACACTGCCCACATCGCGTGCAAATTCGCCGAAATCAA
AGAGAAGGTAGACCGTCGTTCAGGTAAATCCACAGAAGACAACCCCAAATCCATCAAGTC
TGGAGATGCCGCTATCGTCAACCTAGTACCTTCCAAACCTTTGTGTGTGGAGTCCTTCCA
GGAGTTNNNNNNNNNNNNNNNNNNNNNNNNNNNNNNNNNNNNNNNNNNNNNNNNNNNNNN
NNNNNNNNNNNCAGTTGGAGACGCGTTGATAGACCGATACGATGGAGCGACACGCGTGAT
CGTGCCGAATACTGGAATCGAAGCGCCCATACAGCGCAACGATGCGGCGACTCAGAGGGT
GGCGAGACGAGATCGATACAGCTTCGAATTGAAGCCTCACAACCCCACGCATAAGTCGCC
GGGCAAGAAAGATCTCGTGTACTTGGAGCCGTCTCCCGGCTTCTGCGAGAAGAATACGAG
ACTCAGTATCCTGGGTACCCACGGGCGCACGTGCAACGAGGCGAGCGACCGCGTGGACGG
CTGCGACCTCATGTGCTGCGGCCGCGGGTTCCGCNNNNNNNNNNNNNNNNNNNNNNNNNN
NNNNNNNNNNNNNNNNNNNNNNNNNNNNNNNNNNNNNNNNNNNNNNNNNNNNNNNNNNNN
NNNNNNNNNNNNNNNNNNNNNNNNNNNNNNNNNNNNNNNNNNNNNNNNNNNNNNNNNNNN
NNNNNNNNNNNNNNNNNNNNNNNNNNNNNNNNNNNNNNNNNNNNNNNNNNNNNNNNNNNN
NNNNNNNNNNNNNNNNNNNNNNNNNNNNNNNNNNNNNNNNNNNNNNNNNNNNNNNNNNNN
NNNNNNNNNNNNNNNNNNNNNNNNNNNNNNNNNNNNNNNNNNNNNNNNNNNNNNNNNNNN
NNNNNNNNNNNNNNNNNNNNNNNNNNNNNNNNNNNNNNNNNNNNNNNNNNNNNNNNNNNN
NNNNNNNNNNNNNNNNNNNNNNNNNNNNNNNNNNNNNNNNNNNNNNNNNNNNNNNNNNNN
NNNNNNNNNNNNNNNNNNNNNNNNNNNNNNNNNNNNNNNNNNNNNNNNNNNNNNNNNNNN
NNNNNNNNNNNNNNNNNNNNNNNNNNNNNNNNNNNNNNNNNNNNNNNNNNNNNNNNNNNN
NNNNNNNNNNNNNNNNNNNNNNNNNNNNNNNNNNNNNNNNNNNNNNNNNNNNNNNNNNNN
NNNNNNNNNNNNNNNNNNNNNNNNNNNNNNNNNNNNNNNNNNNNNNNNNNNNN-------
------------------------------------------------------------
------------------------------------------------------------
------------------------------------------------------------
------------------------------------------------------------
------------------------------------------------------------
------------------------------------------------------------
------------------------------------------------------------
---------------------
>Pseudophilotes bavius AB53-2 Armenia Khosrov
NNNNNNNNNNNNNNNNNNNNNNNNNNNNNNNNNNNNNNNNNNNNNNNNNNNNNNNNNNNN
NNNNNNNNNNNNNNNNNNNNNNNNNNNNNNNNNNNNNNNNNNNNNNNNNNNNNNNNNNNN
NNNNNNNNNNNNNNNNNNNNNNNNNNNNNNNNNNNNNNNNNNNNNNNNNNNNNNNNNNNN
NNNNNNNNNNNNNNNNNNNNNNNNNNNNNNNNNNNNNNNNNNNNNNNNNNNNNNNNNNNN
NNNNNNNNNNNNNNNNNNNNNNNNNNNNNNNNNNNNNNNNNNNNNNNNNNNNNNNNNNNN
NNNNNNNNNNNNNNNNNNNNNNNNNNNNNNNNNNNNNNNNNNNNNNNNNNNNNNNNNNNN
NNNNNNNNNNNNNNNNNNNNNNNNNNNNNNNNNNNNNNNNNNNNNNNNNNNNNNNNNNNN
NNNNNNNNNNNNNNNNNNNNNNNNNNNNNNNNNNNNNNNNNNNNNNNNNNNNNNNNNNNN
NNNNNNNNNNNNNNNNNNNNNNNNNNNNNNNNNNNNNNNNNNNNNNNNNNNNNNNNNNNN
NNNNNNNNNNNNNNNNNNNNNNNNNNNNNNNNNNNNNNNNNNNNNNNNNNNNNNNNNNNN
NNNNNNNNNNNNNNNNNNNNNNNNNNNNNNNNNNNNNNNNNNNNNNNNNNNNNNNNNNNN
NNNNNNNNNNNNNNNNNNNNNNNNNNNNNNNNNNNNNNNNNNNNNNNNNNNNNNNNNNNN
NNNNNNNNNNNNNNNNNNNNNNNNNNNNNNNNNNNNNNNNNNNNNNNNNNNNNNNNNNNN
NNNNNNNNNNNNNNNNNNNNNNNNNNNNNNNNNNNNNNNNACTTTATATTTTATTTTTGG
AATTTGAGCAGGAATATTAGGAACATCTTTAAGAATTTTAATTCGTATAGAATTAGGAAC
ACCTGGATCTTTAATTGGAGATGATCAAATTTATAATACTATTGTTACAGCTCATGCTTT
TATTATAATTTTTTTTATAGTAATACCTATTATAATTGGAGGATTTGGAAATTGATTAGT
ACCTTTAATATTAGGGGCACCTGATATAGCTTTCCCACGAATAAACAACATAAGATTTTG
ATTATTACCTCCATCATTAATATTATTAATCTCAAGAAGAATTGTAGAAAATGGAGCAGG
AACAGGATGAACAGTGTACCCCCCACTCTCATCTAATATTGCCCATAGAGGTTCATCTGT
TGATTTAGCAATTTTTTCACTTCATTTAGCAGGAATTTCTTCAATTTTAGGAGCTATTAA
TTTTATTACAACAATTATTAATATACGAGTAAATAATTTATCATTTGATCAAATATCTTT
ATTTATTTGAGCAGTAGGTATTACAGCATTATTATTATTATTATCTTTACCGGTTTTAGC
TGGTGCTATTACTATATTATTAACAGATCGAAATCTTAATACTTCTTTTTTTGATCCTGC
TGGAGGAGGAGATCCAATTTTATATCAACATTTATTTTGATTTTTTGGNNNNNNNGAAGT
TTATATTTTAATTTTACCAGGATTTGGAATTATTTCACATATTATTTCTCAAGAAAGAGG
TAAAAAAGAAACTTTTGGATCTTTAGGAATAATTTATGCAATATTAGCTATTGGTTTATT
AGGATTTATTGTATGAGCTCATCATATATTTACAGTTGGAATAGATATTGATACTCGAGC
TTATTTTACTTCTGCTACTATAATTATTGCTGTTCCAACAGGAATTAAAATTTTTAGTTG
ATTAGCTACTATTTATGGTACTCAAATTAATTATAGACCTTCAATATTATGAAGATTAGG
ATTTATTTTTCTATTTACAGTTGGAGGATTAACTGGAGTAATTTTAGCTAATTCTTCAAT
TGATATTACATTACATGATACATATTATGTTGTTGCTCATTTCCATTATGTTTTATCAAT
AGGAGCTGTATTTGCAATTTTCGGAGGATTTATTCATTGATATCCATTATTTACAGGTTT
AATAATAAATCCTTATTTATTAAAAATTCAATTTATTATTATATTTATTGGAGTTAATTT
AACATTCTTTCCCCAACATTTTTTAGGTTTAGCTGGAATACCTCGACGATATTCAGACTA
TCCAGATAGATTTTTATCATGAAATATTATCTCATCATTAGGGTCTTATATATCATTAAT
TTCTATAATAATAATAATAATAATTATTTGAGAATCAATAATTAATCAACGATTAATTTT
ATTTTCTTTAAATATATCATCATCTATTGAATGATTTCAAAATACCCCTCCTGCTGAACA
TTCATATAATGAATNNNNNNNNNNNNNNNNNNNNNNNNNNNNNNNNNNNNNNNNNNNNNN
NNNNNNNNNNNNNNNNNNNNNNNNNNNNNNNNNNNNNNNNNNNNNNNNNNNNNNNNNNNN
NNNNNNNNNNNNNNNNNNNNNNNNNNNNNNNNNNNNNNNNNNNNNNNNNNNNNNNNNNNN
NNNNNNNNNNNNNNNNNNNNNNNNNNNNNNNNNNNNNNNNNNNNNNNNNNNNNNNNNNNN
NNNNNNNNNNNNNNNNNNNNNNNNNNNNNNNNNNNNNNNNNNNNNNNNNNNNNNNNNNNN
NNNNNNNNNNNNNNNNNNNNNNNNNNNNNNNNNNNNNNNNNNNNNNNNNNNNNNNNNNNN
NNNNACCATCGAGAAGTTCGAGAAGGAAGCCCAGGAAATGGGTAAGGGCTCCTTCAAATA
TGCCTGGGTGTTGGACAAACTTAAGGCCGAGCGTGAACGTGGTATCACCATCGACATCGC
CCTCTGGAAGTTCGAGACCGCCAAGTACTACGTCACCATCATCGACGCTCCCGGACACAG
AGATTTCATCAAGAACATGATCACGGGAACCTCGCAAGCCGACTGCGCCGTGCTCATCGT
CGCCGCTGGTACCGGTGAGTTTGAGGCTGGTATCTCCAAGAACGGCCAGACCCGTGAGCA
CGCTCTGCTCGCCTTCACCCTTGGCGTCAAGCAGCTGATCGTCGGAGTCAACAAGATGGA
CTCCACYGAGCCCCCGTACAGCGAAAGCCGTTTCGAGGAAATCAAGAAGGAAGTATCCTC
ATACATCAAGAAGATCGGTTACAACCCAGCTGCCGTCGCTTTCGTACCCATTTCTNNNNN
NNNNNNNNNNNNNNNNNNNNNNNNNNNNNNNNNNNNNNNNNNNNNNNNNNNNNNNNNNNN
NNNNNNNNNNNNNNNNNNNNNNNNNNNNNNNNNNNNNNNNNNNNNNNNNNNNNNNNNNNN
NNNNNNNNNNNNNNNNNNNNNNNNNNNNNNNNNNNNNNNNNNNNNNNNNNNNNNNNNNNN
NNNNNNNNNNNNNNNNNNNNNNNNNNNNNNNNNNNNNNNNNNNNNNNNNNNNNNNNNNNN
NNNNNNNNNNNNNNNNNNNNNNNNNNNNNNNNNNNNNNNNNNNNNNNNNNNNNNNNNNNN
NNNNNNNNNNNNNNNNNNNNNNNNNNNNNNNNNNNNNNNNNNNNNNNNNNNNNNNNNNNN
NNNNNNNNNNNNNNNNNNNNNNNNNNNNNNNNNNNNNNNNNNNNNNNNNNNNNNNNNNNN
NNNNNNNNNNNNNNNNNNNNNNNNNNNNNNNNNNNNNNNNNNNNNNNNNNNNNNNNNNNN
NNNNNNNNNNNNNNNNNNNNNNNNNNNNNNNNNNNNNNNNNNNNNNNNNNNNNNNNNNNN
NNNNNNNNNNNNNNNNNNNNNNNNNNNNNNNNNNNNNNNNNNNNNNNNNNNNNNNNNNNN
NNNNNNNNNNNNNNNNNNNNNNNNNNNNNNNNNNNNNNNNNNNNNNNNNNNNNNNNNNNN
NNNNNNNNNNNNNNNNNNNNNNNNNNNNNNNNNNNNNNNNNNNNNNNNNNNNNNNNNNNN
NNNNNNNNGATCAGTTGGAGACGCGTTGATAGACCGATACGATGGAGCGACACGCGTGAT
CGTGCCGAATACTGGAATCGAAGCGCCCATACAGCGCAACGATGCGGCGACTCAGAGGGT
GGCGAGACGAGAYCGATACAGCTTCGAATTGAAGCCTCACAACCCCACGCATAAGTCGCC
GGGCAAGAAAGATCTCGTGTACTTGGAGCCGTCTCCCGGCTTCTGCGAGAAGAAYACGAG
ACTCAGYATCCTGGGTACCCACGGGCGCACGTGCAACGAGGCGAGCGACCGCGTGGACGG
CTGCGACCTCATGTGCTGCGGCCGCGGGTTCCGCNNNNNNNNNNNNNNNNNNNNNNNNNN
NNNNNNNNNNNNNNNNNNNNNNNNNNNNNNNNNNNNNNNNNNNNNNNNNNNNNNNNNNNN
NNNNNNNNNNNNNNNNNNNNNNNNNNNNNNNNNNNNNNNNNNNNNNNNNNNNNNNNNNNN
NNNNNNNNNNNNNNNNNNNNNNNNNNNNNNNNNNNNNNNNNNNNNNNNNNNNNNNNNNNN
NNNNNNNNNNNNNNNNNNNNNNNNNNNNNNNNNNNNNNNNNNNNNNNNNNNNNNNNNNNN
NNNNNNNNNNNNNNNNNNNNNNNNNNNNNNNNNNNNNNNNNNNNNNNNNNNNNNNNNNNN
NNNNNNNNNNNNNNNNNNNNNNNNNNNNNNNNNNNNNNNNNNNNNNNNNNNNNNNNNNNN
NNNNNNNNNNNNNNNNNNNNNNNNNNNNNNNNNNNNNNNNNNNNNNNNNNNNNNNNNNNN
NNNNNNNNNNNNNNNNNNNNNNNNNNNNNNNNNNNNNNNNNNNNNNNNNNNNNNNNNNNN
NNNNNNNNNNNNNNNNNNNNNNNNNNNNNNNNNNNNNNNNNNNNNNNNNNNNNNNNNNNN
NNNNNNNNNNNNNNNNNNNNNNNNNNNNNNNNNNNNNNNNNNNNNNNNNNNNNNNNNNNN
NNNNNNNNNNNNNNNNNNNNNNNNNNNNNNNNNNNNNNNNNNNNNNNNNNNNN-------
------------------------------------------------------------
------------------------------------------------------------
------------------------------------------------------------
------------------------------------------------------------
------------------------------------------------------------
------------------------------------------------------------
------------------------------------------------------------
---------------------
>Pseudophilotes bavius AB53-4 Turkey Antalya Thermessos
NNNNNNNNNNNNNNNNNNNNNNNNNNNNNNNNNNNNNNNNNNNNNNNNNNNNNNNNNNNN
NNNNNNNNNNNNNNNNNNNNNNNNNNNNNNNNNNNNNNNNNNNNNNNNNNNNNNNNNNNN
NNNNNNNNNNNNNNNNNNNNNNNNNNNNNNNNNNNNNNNNNNNNNNNNNNNNNNNNNNNN
NNNNNNNNNNNNNNNNNNNNNNNNNNNNNNNNNNNNNNNNNNNNNNNNNNNNNNNNNNNN
NNNNNNNNNNNNNNNNNNNNNNNNNNNNNNNNNNNNNNNNNNNNNNNNNNNNNNNNNNNN
NNNNNNNNNNNNNNNNNNNNNNNNNNNNNNNNNNNNNNNNNNNNNNNNNNNNNNNNNNNN
NNNNNNNNNNNNNNNNNNNNNNNNNNNNNNNNNNNNNNNNNNNNNNNNNNNNNNNNNNNN
NNNNNNNNNNNNNNNNNNNNNNNNNNNNNNNNNNNNNNNNNNNNNNNNNNNNNNNNNNNN
NNNNNNNNNNNNNNNNNNNNNNNNNNNNNNNNNNNNNNNNNNNNNNNNNNNNNNNNNNNN
NNNNNNNNNNNNNNNNNNNNNNNNNNNNNNNNNNNNNNNNNNNNNNNNNNNNNNNNNNNN
NNNNNNNNNNNNNNNNNNNNNNNNNNNNNNNNNNNNNNNNNNNNNNNNNNNNNNNNNNNN
NNNNNNNNNNNNNNNNNNNNNNNNNNNNNNNNNNNNNNNNNNNNNNNNNNNNNNNNNNNN
NNNNNNNNNNNNNNNNNNNNNNNNNNNNNNNNNNNNNNNNNNNNNNNNNNNNNNNNNNNN
NNNNNNNNNNNNNNNNNNNNNNNNNNNNNNNNNNNNNNNNACTTTATATTTTATTTTTGG
AATTTGAGCAGGAATATTAGGAACATCTTTAAGAATTTTAATTCGTATAGAATTAGGAAC
ACCTGGATCTTTAATTGGAGATGATCAAATTTATAATACTATTGTTACAGCTCATGCTTT
TATTATAATTTTTTTTATAGTAATACCTATTATAATTGGAGGATTTGGAAATTGATTAGT
ACCTTTAATATTAGGGGCACCTGATATAGCTTTCCCACGAATAAACAACATAAGATTTTG
ATTATTACCTCCATCATTAATATTATTAATCTCAAGAAGAATTGTAGAAAATGGAGCAGG
AACAGGATGAACAGTGTACCCCCCACTCTCATCTAATATTGCCCATAGAGGTTCATCTGT
TGATTTAGCAATTTTTTCACTTCATTTAGCAGGAATTTCTTCAATTTTAGGAGCTATTAA
TTTTATTACAACAATTATTAATATACGAGTAAATAATTTATCATTTGATCAAATATCTTT
ATTTATTTGAGCAGTAGGTATTACAGCATTATTATTATTATTATCTTTACCGGTTTTAGC
TGGTGCTATTACTATATTATTAACAGATCGAAATCTTAATACTTCTTTTTTTGATCCTGC
TGGAGGAGGAGATCCAATTTTATATCAACATTTATTTTGATTTTTTGGNNNNNNNNNNNN
NNNNNNNNNNNNNNNNNNNNNNNTTGGAATTATTTCACATATTATTTCTCAAGAAAGAGG
TAAAAAAGAAACTTTTGGATCTTTAGGAATAATTTATGCAATATTAGCTATTGGTTTATT
AGGATTTATTGTATGAGCTCATCATATATTTACAGTTGGAATAGATATTGATACTCGAGC
TTATTTTACTTCTGCTACTATAATTATTGCTGTTCCAACAGGAATTAAAATTTTTAGTTG
ATTAGCTACTATTTATGGTACTCAAATTAATTATAGACCTTCAATATTATGAAGATTAGG
ATTTATTTTTCTATTTACAGTTGGAGGATTAACTGGAGTAATTTTAGCTAATTCTTCAAT
TGATATTACATTACATGATACATATTATGTTGTTGCTCATTTCCATTATGTTTTATCAAT
AGGAGCTGTATTTGCAATTTTCGGAGGATTTATTCATTGATATCCATTATTTACAGGTTT
AATAATAAATCCTTATTTATTAAAAATTCAATTTATTATTATATTTATTGGAGTTAATTT
AACATTCTTTCCCCAACATTTTTTAGGTTTAGCTGGAATACCTCGACGATATTCAGACTA
TCCAGATAGATTTTTATCATGAAATATTATCTCATCATTAGGGTCTTATATATCATTAAT
TTCTATAATAATAATAATAATAATTATTTGAGAATCAATAATTAATCAACGATTAATTTT
ATTTTCTTTAAATATATCATCATCTATTGAATGATTTCAAAATACCCCTCCTGCTGAACA
TTCATATAATGAATNNNNNNNNNNNNNNNNNNNNNNNNNNNNNNNNNNNNNNNNNNNNNN
NNNNNNNNNNNNNNNNNNNNNNNNNNNNNNNNNNNNNNNNNNNNNNNNNNNNNNNNNNNN
NNNNNNNNNNNNNNNNNNNNNNNNNNNNNNNNNNNNNNNNNNNNNNNNNNNNNNNNNNNN
NNNNNNNNNNNNNNNNNNNNNNNNNNNNNNNNNNNNNNNNNNNNNNNNNNNNNNNNNNNN
NNNNNNNNNNNNNNNNNNNNNNNNNNNNNNNNNNNNNNNNNNNNNNNNNNNNNNNNNNNN
NNNNNNNNNNNNNNNNNNNNNNNNNNNNNNNNNNNNNNNNNNNNNNNNNNNNNNNNNNNN
NNNNACCATCGAGAAGTTCGAGAAGGAAGCCCAGGAAATGGGTAAGGGCTCCTTCAAATA
TGCCTGGGTGTTGGACAAACTTAAGGCCGAGCGTGAACGTGGTATCACCATCGACATCGC
CCTCTGGAAGTTCGAGACCGCCAAGTACTACGTCACCATCATCGACGCTCCCGGACACAG
AGATTTCATCAAGAACATGATCACGGGAACCTCGCAAGCCGACTGCGCCGTGCTCATCGT
CGCCGCTGGTACCGGTGAGTTTGAGGCTGGTATCTCCAAGAACGGCCAGACCCGTGAGCA
CGCTCTGCTCGCCTTCACCCTTGGCGTCAAGCAGCTGATCGTCGGAGTCAACAAGATGGA
CTCCACCGAGCCCCCGTACAGCGAAAGCCGTTTCGAGGAAATCAAGAAGGAAGTATCCTC
ATACATCAAGAAGATCGGTTACAACCCAGCTGCCGTCGCTTTCGTACCCATTTCTNNNNN
NNNNNNNNNNNNNNNNNNNNNNNNNNNNNNNNNNNNNNNNNNNNNNNNNNNNNNNNNNNN
NNNNNNNNNNNNNNNNNNNNNNNNNNNNNNNNNNNNNNNNNNNNNNNNNNNNNNNNNNNN
NNNNNNNNNNNNNNNNNNNNNNNNNNNNNNNNNNNNNNNNNNNNNNNNNNNNNNNNNNNN
NNNNNNNNNNNNNNNNNNNNNNNNNNNNNNNNNNNNNNNNNNNNNNNNNNNNNNNNNNNN
NNNNNNNNNNNNNNNNNNNNNNNNNNNNNNNNNNNNNNNNNNNNNNNNNNNNNNNNNNNN
NNNNNNNNNNNNNNNNNNNNNNNNNNNNNNNNNNNNNNNNNNNNNNNNNNNNNNNNNNNN
NNNNNNNNNNNNNNNNNNNNNNNNNNNNNNNNNNNNNNNNNNNNNNNNNNNNNNNNNNNN
NNNNNNNNNNNNNNNNNNNNNNNNNNNNNNNNNNNNNNNNNNNNNNNNNNNNNNNNNNNN
NNNNNNNNNNNNNNNNNNNNNNNNNNNNNNNNNNNNNNNNNNNNNNNNNNNNNNNNNNNN
NNNNNNNNNNNNNNNNNNNNNNNNNNNNNNNNNNNNNNNNNNNNNNNNNNNNNNNNNNNN
NNNNNNNNNNNNNNNNNNNNNNNNNNNNNNNNNNNNNNNNNNNNNNNNNNNNNNNNNNNN
NNNNNNNNNNNNNNNNNNNNNNNNNNNNNNNNNNNNNNNNNNNNNNNNNNNNNNNNNNNN
NNNNNNNNNNNNNNNNNNNNNNNNNNNGATAGACCGATACGATGGAGCGACACGCGTGAT
CGTGCCGAATACTGGAATCGAAGCGCCCATACAGCGCAACGATGCGGCGACTCAGAGGGT
GGCGAGACGAGATCGATACAGCTTCGAATTGAAGCCTCACAACCCCACGCATAAGTCGCC
GGGCAAGAAAGATCTCGTGTACTTGGAGCCGTCTCCCGGCTTCTGCGAGAAGAATACGAG
ACTCAGTATCCTGGGTACCCACGGGCGCACGTGCAACGAGGCGAGCGACCGCGTGGACGG
CTGCGACCTCATGTGCTGCGGCCGCGGGTTCCGCNNNNNNNNNNNNNNNNNNNNNNNNNN
NNNNNNNNNNNNNNNNNNNNNNNNNNNNNNNNNNNNNNNNNNNNNNNNNNNNNNNNNNNN
NNNNNNNNNNNNNNNNNNNNNNNNNNNNNNNNNNNNNNNNNNNNNNNNNNNNNNNNNNNN
NNNNNNNNNNNNNNNNNNNNNNNNNNNNNNNNNNNNNNNNNNNNNNNNNNNNNNNNNNNN
NNNNNNNNNNNNNNNNNNNNNNNNNNNNNNNNNNNNNNNNNNNNNNNNNNNNNNNNNNNN
NNNNNNNNNNNNNNNNNNNNNNNNNNNNNNNNNNNNNNNNNNNNNNNNNNNNNNNNNNNN
NNNNNNNNNNNNNNNNNNNNNNNNNNNNNNNNNNNNNNNNNNNNNNNNNNNNNNNNNNNN
NNNNNNNNNNNNNNNNNNNNNNNNNNNNNNNNNNNNNNNNNNNNNNNNNNNNNNNNNNNN
NNNNNNNNNNNNNNNNNNNNNNNNNNNNNNNNNNNNNNNNNNNNNNNNNNNNNNNNNNNN
NNNNNNNNNNNNNNNNNNNNNNNNNNNNNNNNNNNNNNNNNNNNNNNNNNNNNNNNNNNN
NNNNNNNNNNNNNNNNNNNNNNNNNNNNNNNNNNNNNNNNNNNNNNNNNNNNNNNNNNNN
NNNNNNNNNNNNNNNNNNNNNNNNNNNNNNNNNNNNNNNNNNNNNNNNNNNNN-------
------------------------------------------------------------
------------------------------------------------------------
------------------------------------------------------------
------------------------------------------------------------
------------------------------------------------------------
------------------------------------------------------------
------------------------------------------------------------
---------------------
>Pseudophilotes bavius AB53-6 Iran Qazvin Alamaut pass
NNNNNNNNNNNNNNNNNNNNNNNNNNNNNNNNNNNNNNNNNNNNNNNNNNNNNNNNNNNN
NNNNNNNNNNNNNNNNNNNNNNNNNNNNNNNNNNNNNNNNNNNNNNNNNNNNNNNNNNNN
NNNNNNNNNNNNNNNNNNNNNNNNNNNNNNNNNNNNNNNNNNNNNNNNNNNNNNNNNNNN
NNNNNNNNNNNNNNNNNNNNNNNNNNNNNNNNNNNNNNNNNNNNNNNNNNNNNNNNNNNN
NNNNNNNNNNNNNNNNNNNNNNNNNNNNNNNNNNNNNNNNNNNNNNNNNNNNNNNNNNNN
NNNNNNNNNNNNNNNNNNNNNNNNNNNNNNNNNNNNNNNNNNNNNNNNNNNNNNNNNNNN
NNNNNNNNNNNNNNNNNNNNNNNNNNNNNNNNNNNNNNNNNNNNNNNNNNNNNNNNNNNN
NNNNNNNNNNNNNNNNNNNNNNNNNNNNNNNNNNNNNNNNNNNNNNNNNNNNNNNNNNNN
NNNNNNNNNNNNNNNNNNNNNNNNNNNNNNNNNNNNNNNNNNNNNNNNNNNNNNNNNNNN
NNNNNNNNNNNNNNNNNNNNNNNNNNNNNNNNNNNNNNNNNNNNNNNNNNNNNNNNNNNN
NNNNNNNNNNNNNNNNNNNNNNNNNNNNNNNNNNNNNNNNNNNNNNNNNNNNNNNNNNNN
NNNNNNNNNNNNNNNNNNNNNNNNNNNNNNNNNNNNNNNNNNNNNNNNNNNNNNNNNNNN
NNNNNNNNNNNNNNNNNNNNNNNNNNNNNNNNNNNNNNNNNNNNNNNNNNNNNNNNNNNN
NNNNNNNNNNNNNNNNNNNNNNNNNNNNNNNNNNNNNNNNNNNNNNNNNNNNNNNNNNNN
NNNNNNNNNNNNNNNNNNAGGAACATCTTTAAGAATTTTAATTCGTATAGAATTAGGAAC
ACCTGGATCTTTAATTGGAGATGATCAAATTTATAACACTATTGTCACAGCTCATGCTTT
TATTATAATTTTTTTTATAGTAATACCTATTATAATTGGAGGATTTGGAAATTGATTAGT
ACCTTTAATATTAGGGGCACCTGATATAGCTTTCCCACGAATAAACAATATAAGATTTTG
ATTACTACCTCCATCATTAATATTATTAATCTCAAGAAGAATCGTAGAAAATGGAGCAGG
AACAGGATGAACAGTGTACCCCCCACTCTCATCTAATATTGCCCATAGAGGTTCATCTGT
TGATTTAGCAATTTTTTCACTTCATTTAGCAGGAATTTCTTCAATTTTAGGAGCTATTAA
TTTTATTACAACAATTATTAATATACGAGTAAATAACTTATCATTTGATCAAATATCTTT
ATTTATTTGAGCAGTAGGTATTACAGCATTATTATTATTATTATCTTTACCAGTTTTAGC
TGGTGCTATTACTATACTATTAACAGATCGAAATCTTAATACTTCTTTTTTTGACCCTGC
TGGAGGAGGAGATCCAATTTTATATCAACATTTATTTTGATTTTTTGGNNNNNNNNNNNN
NNNNNNNNNNNNNNNNNNNNNNNNNNGAATTATTTCACATATTATTTCTCAAGAAAGAGG
TAAAAAAGAAACTTTTGGATCTTTAGGAATAATTTATGCAATATTAGCTATTGGTTTATT
AGGATTTATTGTATGAGCTCATCATATATTTACAGTTGGAATAGATATTGATACTCGAGC
TTATTTTACTTCTGCTACTATAATTATTGCTGTTCCAACAGGAATCAAAATTTTTAGTTG
ATTAGCTACTATTTATGGTACTCAAATTAATTATAGACCTTCAATATTATGAAGATTAGG
ATTTATTTTTTTATTTACAGTTGGAGGATTAACTGGAGTAATTTTAGCTAATTCTTCAAT
TGATATTACATTACATGATACATATTATGTTGTTGCTCATTTCCATTATGTTTTATCAAT
AGGAGCTGTATTTGCAATTTTTGGAGGATTTATTCATTGATATCCATTATTTACAGGTTT
AATAATAAACCCTTATTTATTAAAAATTCAATTTATTATTATATTTATTGGAGTTAATTT
AACATTCTTTCCCCAACATTTCTTAGGTTTAGCTGGAATACCTCGACGATATTCAGACTA
TCCAGATAGATTTTTATCATGAAATATTATTTCATCATTAGGATCTTATATATCATTAAT
TTCTATAATAATAATAATAATAATTATTTGAGAATCAATAATTAATCAACGATTAATTTT
ATTTTCTTTAAATATATCATCATCTATTGAATGATTCCAAAATACTCCTCCTGCTGAACA
TTCATATAATGAATNNNNNNNNNNNNNNNNNNNNNNNNNNNNNNNNNNNNNNNNNNNNNN
NNNNNNNNNNNNNNNNNNNNNNNNNNNNNNNNNNNNNNNNNNNNNNNNNNNNNNNNNNNN
NNNNNNNNNNNNNNNNNNNNNNNNNNNNNNNNNNNNNNNNNNNNNNNNNNNNNNNNNNNN
NNNNNNNNNNNNNNNNNNNNNNNNNNNNNNNNNNNNNNNNNNNNNNNNNNNNNNNNNNNN
NNNNNNNNNNNNNNNNNNNNNNNNNNNNNNNNNNNNNNNNNNNNNNNNNNNNNNNNNNNN
NNNNNNNNNNNNNNNNNNNNNNNNNNNNNNNNNNNNNNNNNNNNNNNNNNNNNNNNNNNN
NNNNNNNNNNNNNNNNNNNNNNNNNNNNNNNNAGGAAATGGGTAAGGGCTCCTTCAAATA
TGCCTGGGTGTTGGACAAACTTAAGGCCGAGCGTGAACGTGGTATCACCATCGACATCGC
CCTCTGGAAGTTCGAGACCGCCAAGTACTACGTCACCATCATCGACGCTCCCGGACACAG
AGATTTCATCAAGAACATGATCACGGGAACCTCGCAAGCCGACTGCGCCGTGCTCATCGT
CGCCGCTGGTACCGGTGAGTTTGAGGCTGGTATCTCCAAGAACGGCCAGACCCGTGAGCA
CGCTCTGCTCGCCTTCACCCTTGGCGTCAAGCAGCTGATCGTCGGAGTTAACAAGATGGA
CTCCACTGAGCCCCCGTACAGCGAAAGCCGTTTCGAGGAAATCAAGAAGGAAGTATCCTC
ATACATCAAGAAGATCGGTTACAACCCAGCTGCCGTCGCTTTCGTACCCATTTCTNNNNN
NNNNNNNNNNNNNNNNNNNNNNNNNNNNNNNNNNNNNNNNNNNNNNNNNNNNNNNNNNNN
NNNNNNNNNNNNNNNNNNNNNNNNNNNNNNNNNNNNNNNNNNNNNNNNNNNNNNNNNNNN
NNNNNNNNNNNNNNNNNNNNNNNNNNNNNNNNNNNNNNNNNNNNNNNNNNNNNNNNNNNN
NNNNNNNNNNNNNNNNNNNNNNNNNNNNNNNNNNNNNNNNNNNNNNNNNNNNNNNNNNNN
NNNNNNNNNNNNNNNNNNNNNNNNNNNNNNNNNNNNNNNNNNNNNNNNNNNNNNNNNNNN
NNNNNNNNNNNNNNNNNNNNNNNNNNNNNNNNNNNNNNNNNNNNNNNNNNNNNNNNNNNN
NNNNNNNNNNNNNNNNNNNNNNNNNNNNNNNNNNNNNNNNNNNNNNNNNNNNNNNNNNNN
NNNNNNNNNNNNNNNNNNNNNNNNNNNNNNNNNNNNNNNNNNNNNNNNNNNNNNNNNNNN
NNNNNNNNNNNNNNNNNNNNNNNNNNNNNNNNNNNNNNNNNNNNNNNNNNNNNNNNNNNN
NNNNNNNNNNNNNNNNNNNNNNNNNNNNNNNNNNNNNNNNNNNNNNNNNNNNNNNNNNNN
NNNNNNNNNNNNNNNNNNNNNNNNNNNNNNNNNNNNNNNNNNNNNNNNNNNNNNNNNNNN
NNNNNNNNNNNNNNNNNNNNNNNNNNNNNNNNNNNNNNNNNNNNNNNNNNNNNNNNNNNN
NNNNNNNNNNNNNNNNNNNNNNNNNNNNNNNNNNNNNNNNNNNNNNNNNNNNNNNNNNNN
NNNNNNNNNNNNNNNNNNNNNNNNNNNNNNNNNNNNNNNNNNNNNNNNNNNNNNNNNNNN
NNNNNNNNNNNNNNNNNNNNNNNNNNNNNNNNNNNNNNNNNNNNNNNNNNNNNNNNNNNN
NNNNNNNNNNNNNNNNNNNNNNNNNNNNNNNNNNNNNNNNNNNNNNNNNNNNNNNNNNNN
NNNNNNNNNNNNNNNNNNNNNNNNNNNNNNNNNNNNNNNNNNNNNNNNNNNNNNNNNNNN
NNNNNNNNNNNNNNNNNNNNNNNNNNNNNNNNNNNNNNNNNNNNNNNNNNNNNNNNNNNN
NNNNNNNNNNNNNNNNNNNNNNNNNNNNNNNNNNNNNNNNNNNNNNNNNNNNNNNNNNNN
NNNNNNNNNNNNNNNNNNNNNNNNNNNNNNNNNNNNNNNNNNNNNNNNNNNNNNNNNNNN
NNNNNNNNNNNNNNNNNNNNNNNNNNNNNNNNNNNNNNNNNNNNNNNNNNNNNNNNNNNN
NNNNNNNNNNNNNNNNNNNNNNNNNNNNNNNNNNNNNNNNNNNNNNNNNNNNNNNNNNNN
NNNNNNNNNNNNNNNNNNNNNNNNNNNNNNNNNNNNNNNNNNNNNNNNNNNNNNNNNNNN
NNNNNNNNNNNNNNNNNNNNNNNNNNNNNNNNNNNNNNNNNNNNNNNNNNNNNNNNNNNN
NNNNNNNNNNNNNNNNNNNNNNNNNNNNNNNNNNNNNNNNNNNNNNNNNNNNNNNNNNNN
NNNNNNNNNNNNNNNNNNNNNNNNNNNNNNNNNNNNNNNNNNNNNNNNNNNNNNNNNNNN
NNNNNNNNNNNNNNNNNNNNNNNNNNNNNNNNNNNNNNNNNNNNNNNNNNNNNNNNNNNN
NNNNNNNNNNNNNNNNNNNNNNNNNNNNNNNNNNNNNNNNNNNNNNNNNNNNNNNNNNNN
NNNNNNNNNNNNNNNNNNNNNNNNNNNNNNNNNNNNNNNNNNNNNNNNNNNNN-------
------------------------------------------------------------
------------------------------------------------------------
------------------------------------------------------------
------------------------------------------------------------
------------------------------------------------------------
------------------------------------------------------------
------------------------------------------------------------
---------------------
>Pseudophilotes bavius AB53-7 Iran Mazandaran Ramsar Samamus Mt
NNNNNNNNNNNNNNNNNNNNNNNNNNNNNNNNNNNNNNNNNNNNNNNNNNNNNNNNNNNN
NNNNNNNNNNNNNNNNNNNNNNNNNNNNNNNNNNNNNNNNNNNNNNNNNNNNNNNNNNNN
NNNNNNNNNNNNNNNNNNNNNNNNNNNNNNNNNNNNNNNNNNNNNNNNNNNNNNNNNNNN
NNNNNNNNNNNNNNNNNNNNNNNNNNNNNNNNNNNNNNNNNNNNNNNNNNNNNNNNNNNN
NNNNNNNNNNNNNNNNNNNNNNNNNNNNNNNNNNNNNNNNNNNNNNNNNNNNNNNNNNNN
NNNNNNNNNNNNNNNNNNNNNNNNNNNNNNNNNNNNNNNNNNNNNNNNNNNNNNNNNNNN
NNNNNNNNNNNNNNNNNNNNNNNNNNNNNNNNNNNNNNNNNNNNNNNNNNNNNNNNNNNN
NNNNNNNNNNNNNNNNNNNNNNNNNNNNNNNNNNNNNNNNNNNNNNNNNNNNNNNNNNNN
NNNNNNNNNNNNNNNNNNNNNNNNNNNNNNNNNNNNNNNNNNNNNNNNNNNNNNNNNNNN
NNNNNNNNNNNNNNNNNNNNNNNNNNNNNNNNNNNNNNNNNNNNNNNNNNNNNNNNNNNN
NNNNNNNNNNNNNNNNNNNNNNNNNNNNNNNNNNNNNNNNNNNNNNNNNNNNNNNNNNNN
NNNNNNNNNNNNNNNNNNNNNNNNNNNNNNNNNNNNNNNNNNNNNNNNNNNNNNNNNNNN
NNNNNNNNNNNNNNNNNNNNNNNNNNNNNNNNNNNNNNNNNNNNNNNNNNNNNNNNNNNN
NNNNNNNNNNNNNNNNNNNNNNNNNNNNNNNNNNNNNNNNNNTTTATATTTTATTTTTGG
AATTTGAGCAGGAATATTAGGAACATCTTTAAGAATTTTAATTCGTATAGAATTAGGAAC
ACCTGGATCTTTAATTGGAGATGATCAAATTTATAACACTATTGTCACAGCTCATGCTTT
TATTATAATTTTTTTTATAGTAATACCTATTATAATTGGAGGATTTGGAAATTGATTAGT
ACCTTTAATATTAGGGGCACCTGATATAGCTTTCCCACGAATAAACAATATAAGATTTTG
ATTACTACCTCCATCATTAATATTATTAATCTCAAGAAGAATCGTAGAAAATGGAGCAGG
AACAGGATGAACAGTGTACCCCCCACTCTCATCTAATATTGCCCATAGAGGTTCATCTGT
TGATTTAGCAATTTTTTCACTTCATTTAGCAGGAATTTCTTCAATTTTAGGAGCTATTAA
TTTTATTACAACAATTATTAATATACGAGTAAATAACTTATCATTTGATCAAATATCTTT
ATTTATTTGAGCAGTAGGTATTACAGCATTATTATTATTATTATCTTTACCAGTTTTAGC
TGGTGCTATTACTATATTATTAACAGATCGAAATCTTAATACTTCTTTTTTTGACCCTGC
TGGAGGAGGAGATCCAATTTTATATCAACATTTATTTTGATTTTTTGGNNNNNNNNNNNN
NNNNNNNNNNNNNNNNCCAGGATTTGGAATTATTTCACATATTATTTCTCAAGAAAGAGG
TAAAAAAGAAACTTTTGGATCTTTAGGAATAATTTATGCAATATTAGCTATTGGTTTATT
AGGATTTATTGTATGAGCTCATCATATATTTACAGTTGGAATAGATATTGATACTCGAGC
TTATTTTACTTCTGCTACTATAATTATTGCTGTTCCAACAGGAATTAAAATTTTTAGTTG
ATTAGCTACTATTTATGGTACTCAAATTAATTATAGACCTTCAATATTATGAAGATTAGG
ATTTATTTTTTTATTTACAGTTGGAGGATTAACTGGAGTAATTTTAGCTAATTCTTCAAT
TGATATTACATTACATGATACATATTATGTTGTTGCTCATTTCCATTATGTTTTATCAAT
AGGAGCTGTATTTGCAATTTTTGGAGGATTTATTCATTGATATCCATTATTTACAGGTTT
AATAATAAACCCTTATTTATTAAAAATTCAATTTATTATTATATTTATTGGAGTTAATTT
AACATTCTTTCCCCAACATTTCTTAGGTTTAGCTGGAATACCTCGACGATATTCAGACTA
TCCAGATAGATTTTTATCATGAAATATTATTTCATCATTAGGATCTTATATATCATTAAT
TTCTATAATAATAATAATAATAATTATTTGAGAATCAATAATTAATCAACGATTAATTTT
ATTTTCTTTAAATATATCATCATCTATTGAATGATTCCAAAATACTCCTCCTGCTGAACA
TTCATATAATGAATNNNNNNNNNNNNNNNNNNNNNNNNNNNNNNNNNNNNNNNNNNNNNN
NNNNNNNNNNNNNNNNNNNNNNNNNNNNNNNNNNNNNNNNNNNNNNNNNNNNNNNNNNNN
NNNNNNNNNNNNNNNNNNNNNNNNNNNNNNNNNNNNNNNNNNNNNNNNNNNNNNNNNNNN
NNNNNNNNNNNNNNNNNNNNNNNNNNNNNNNNNNNNNNNNNNNNNNNNNNNNNNNNNNNN
NNNNNNNNNNNNNNNNNNNNNNNNNNNNNNNNNNNNNNNNNNNNNNNNNNNNNNNNNNNN
NNNNNNNNNNNNNNNNNNNNNNNNNNNNNNNNNNNNNNNNNNNNNNNNNNNNNNNNNNNN
NNNNACCATCGAGAAGTTCGAGAAGGAAGCCCAGGAAATGGGTAAGGGCTCCTTCAAATA
TGCCTGGGTGTTGGACAAACTTAAGGCCGAGCGTGAACGTGGTATCACCATCGACATCGC
CCTCTGGAAGTTCGAGACCGCCAAGTACTACGTCACCATCATCGACGCTCCCGGACACAG
AGATTTCATCAAGAACATGATCACGGGAACCTCGCAAGCCGACTGCGCCGTGCTCATCGT
CGCCGCTGGTACCGGTGAGTTTGAGGCTGGTATCTCCAAGAACGGCCAGACCCGTGAGCA
CGCTCTGCTCGCCTTCACCCTTGGCGTCAAGCAGCTGATCGTCGGAGTTAACAAGATGGA
CTCCACTGAGCCCCCGTACAGCGAAAGCCGTTTCGAGGAAATCAAGAAGGAAGTATCCTC
ATACATCAAGAAGATCGGTTACAACCCAGCTGCCGTCGCTTTCGTACCCATTTCTGGTTG
GCACGGAGACAACATGTTGGAGGCTTCCACAAAAATGCCCTGGTTCAAGGGATGGCAAGT
GGAACGCAAGGAAGGCAAGGCTGAGGGCAAATGCCTGATTGAGGCTTTGGACGCAATCCT
GCCACCAGCACGTCCTACAGACAAGGCCCTCCGTCTTCCCCTTCAGGATGTCTACAAAAT
CGGTGGTATTGGAACTGTGCCCGTAGGACGTGTGGAGACTGGTGTTCTTAAGCCCGGTAC
CATTGTTGTATTCGCCCCAGCCAACATCACCACTGAAGTTAAGTCTGTTGAGATGCACCA
CGAAGCTCTCCAGGAGGCTGTGCCCGGTGACAACGTAGGTTTCAACGTAAAGAACGTGTC
AGTCAAGGAGTTGCGTCGTGGATACGTCGCTGGTGACTCCAAGAACAACCCACCCAAGGG
AGCCGCCGACTTCACCGCACAAGTCATTGTGCTCAACCACCCTGGTCAAATTTCAAACGG
CTACACGCCAGTGTTGGATTGCCACACTGCCCACATCGCGTGCAAATTCGCCGAAATCAA
AGAGAAGGTAGACCGTCGTTCAGGTAAATCCACAGAAGACAACCCCAAATCCATCAAGTC
TGGAGATGCCGCTATCGTCAACCTAGTACCTTCCAAACCTTTGTGTGTGGAGTCCTTCCA
GGAGTTNNNNNNNNNNNNNNNNNNNNNNNNNNNNNNNNNNNNNNNNNNNNNNNNNNNNNN
NNNNNNNNNNNCAGTTGGAGACGCGTTGATAGACCGATACGATGGAGCGACACGCGTGAT
CGTGCCGAATACTGGAATCGAAGCGCCCATACAGCGCAACGACGCGGCGACTCAGAGGGT
GGCGAGACGAGACAGATACAGCTTCGAATTGAAGCCTCACAACCCCACGCATAAGTCGCC
GGGCAAGAAAGATCTCGTGTACTTGGAGCCGTCTCCCGGCTTCTGCGAGAAGAACACGAG
ACTCAGCATCCTGGGTACCCACGGGCGCACGTGCAACGAGGCGAGCGACCGCGTGGACGG
CTGYGACCTCATGTGCTGCGGCCGCGGGTTCCGCNNNNNNNNNNNNNNNNNNNNNNNNNN
NNNNNNNNNNNNNNNNNNNNNNNNNNNNNNNNNNNNNNNNNNNNNNNNNNNNNNNNNNNN
NNNNNNNNNNNNNNNNNNNNNNNNNNNNNNNNNNNNNNNNNNNNNNNNNNNNNNNNNNNN
NNNNNNNNNNNNNNNNNNNNNNNNNNNNNNNNNNNNNNNNNNNNNNNNNNNNNNNNNNNN
NNNNNNNNNNNNNNNNNNNNNNNNNNNNNNNNNNNNNNNNNNNNNNNNNNNNNNNNNNNN
NNNNNNNNNNNNNNNNNNNNNNNNNNNNNNNNNNNNNNNNNNNNNNNNNNNNNNNNNNNN
NNNNNNNNNNNNNNNNNNNNNNNNNNNNNNNNNNNNNNNNNNNNNNNNNNNNNNNNNNNN
NNNNNNNNNNNNNNNNNNNNNNNNNNNNNNNNNNNNNNNNNNNNNNNNNNNNNNNNNNNN
NNNNNNNNNNNNNNNNNNNNNNNNNNNNNNNNNNNNNNNNNNNNNNNNNNNNNNNNNNNN
NNNNNNNNNNNNNNNNNNNNNNNNNNNNNNNNNNNNNNNNNNNNNNNNNNNNNNNNNNNN
NNNNNNNNNNNNNNNNNNNNNNNNNNNNNNNNNNNNNNNNNNNNNNNNNNNNNNNNNNNN
NNNNNNNNNNNNNNNNNNNNNNNNNNNNNNNNNNNNNNNNNNNNNNNNNNNNN-------
------------------------------------------------------------
------------------------------------------------------------
------------------------------------------------------------
------------------------------------------------------------
------------------------------------------------------------
------------------------------------------------------------
------------------------------------------------------------
---------------------
>Pseudophilotes abencerragus ECAR4 Spain Madrid Campo Real
NNNNNNNNNNNNNNNNNNNNNNNNNNNNNNNNNNNNNNNNNNNNNNNNNNNNNNNNNNNN
NNNNNNNNNNNNNNNNNNNNNNNNNNNNNNNNNNNNNNNNNNNNNNNNNNNNNNNNNNNN
NNNNNNNNNNNNNNNNNNNNNNNNNNNNNNNNNNNNNNNNNNNNNNNNNNNNNNNNNNNN
NNNNNNNNNNNNNNNNNNNNNNNNNNNNNNNNNNNNNNNNNNNNNNNNNNNNNNNNNNNN
NNNNNNNNNNNNNNNNNNNNNNNNNNNNNNNNNNNNNNNNNNNNNNNNNNNNNNNNNNNN
NNNNNNNNNNNNNNNNNNNNNNNNNNNNNNNNNNNNNNNNNNNNNNNNNNNNNNNNNNNN
NNNNNNNNNNNNNNNNNNNNNNNNNNNNNNNNNNNNNNNNNNNNNNNNNNNNNNNNNNNN
NNNNNNNNNNNNNNNNNNNNNNNNNNNNNNNNNNNNNNNNNNNNNNNNNNNNNNNNNNNN
NNNNNNNNNNNNNNNNNNNNNNNNNNNNNNNNNNNNNNNNNNNNNNNNNNNNNNNNNNNN
NNNNNNNNNNNNNNNNNNNNNNNNNNNNNNNNNNNNNNNNNNNNNNNNNNNNNNNNNNNN
NNNNNNNNNNNNNNNNNNNNNNNNNNNNNNNNNNNNNNNNNNNNNNNNNNNNNNNNNNNN
NNNNNNNNNNNNNNNNNNNNNNNNNNNNNNNNNNNNNNNNNNNNNNNNNNNNNNNNNNNN
NNNNNNNNNNNNNNNNNNNNNNNNNNNNNNNNNNNNNNNNNNNNNNNNNNNNNNNNNNNN
NNNNNNNNNNNNNNNNNNNNNNNNNNNNNNNNNNNNNNNNACTTTATACTTTATTTTTGG
AATTTGAGCAGGAATATTAGGAACATCTTTAAGAATTTTAATTCGTATAGAATTAGGAAC
ACCTGGATCATTAATTGGAGATGATCAAATTTATAATACTATTGTAACAGCTCATGCTTT
TATTATAATTTTTTTTATAGTTATACCTATTATAATTGGAGGATTTGGAAATTGATTAGT
ACCTTTAATATTAGGAGCACCTGATATAGCATTTCCACGAATAAATAATATAAGATTTTG
ATTATTACCTCCATCATTAATATTATTAATTTCAAGTAGAATTGTAGAAAATGGAGCAGG
AACAGGATGAACAGTGTACCCCCCACTTTCATCTAATATTGCTCATAGAGGTTCATCTGT
TGATTTAGCAATTTTTTCTCTTCATTTAGCAGGAATTTCATCAATTTTAGGAGCAATTAA
TTTTATTACTACAATTATTAATATACGAGTAAATAATTTATCATTTGATCAAATATCATT
ATTTATTTGAGCAGTAGGTATTACAGCATTATTATTATTATTATCTTTACCTGTTTTAGC
GGGTGCTATTACTATATTACTAACAGATCGAAATCTTAATACTTCTTTCTTTGACCCCGC
CGGTGGAGGAGATCCAATTTTATATCAACATTTATTTNNNNNNNNNNNNNNNNNNNNNNN
NNNNNNNNNNNNNNNNNNNNNNNNNNNNNNNNNNNNNNNNNNNNNNNNNNNNNNNNNNNN
NNNNNNNNNNNNNNNNNNNNNNNNNNNNNNNNNNNNNNNNNNNNNNNNNNNNNNNNNNNN
NNNNNNNNNNNNNNNNNNNNNNNNNNNNNNNNNNNNNNNNNNNNNNNNNNNNNNNNNNNN
NNNNNNNNNNNNNNNNNNNNNNNNNNNNNNNNNNNNNNNNNNNNNNNNNNNNNNNNNNNN
NNNNNNNNNNNNNNNNNNNNNNNNNNNNNNNNNNNNNNNNNNNNNNNNNNNNNNNNNNNN
NNNNNNNNNNNNNNNNNNNNNNNNNNNNNNNNNNNNNNNNNNNNNNNNNNNNNNNNNNNN
NNNNNNNNNNNNNNNNNNNNNNNNNNNNNNNNNNNNNNNNNNNNNNNNNNNNNNNNNNNN
NNNNNNNNNNNNNNNNNNNNNNNNNNNNNNNNNNNNNNNNNNNNNNNNNNNNNNNNNNNN
NNNNNNNNNNNNNNNNNNNNNNNNNNNNNNNNNNNNNNNNNNNNNNNNNNNNNNNNNNNN
NNNNNNNNNNNNNNNNNNNNNNNNNNNNNNNNNNNNNNNNNNNNNNNNNNNNNNNNNNNN
NNNNNNNNNNNNNNNNNNNNNNNNNNNNNNNNNNNNNNNNNNNNNNNNNNNNNNNNNNNN
NNNNNNNNNNNNNNNNNNNNNNNNNNNNNNNNNNNNNNNNNNNNNNNNNNNNNNNNNNNN
NNNNNNNNNNNNNNNNNNNNNNNNNNNNNNNNNNNNNNNNNNNNNNNNNNNNNNNNNNNN
NNNNNNNNNNNNNNNNNNNNNNNNNNNNNNNNNNNNNNNNNNNNNNNNNNNNNNNNNNNN
NNNNNNNNNNNNNNNNNNNNNNNNNNNNNNNNNNNNNNNNNNNNNNNNNNNNNNNNNNNN
NNNNNNNNNNNNNNNNNNNNNNNNNNNNNNNNNNNNNNNNNNNNNNNNNNNNNNNNNNNN
NNNNNNNNNNNNNNNNNNNNNNNNNNNNNNNNNNNNNNNNNNNNNNNNNNNNNNNNNNNN
NNNNNNNNNNNNNNNNNNNNNNNNNNNNNNNNNNNNNNNNNNNNNNNNNNNNNNNNNNNN
NNNNNNNNNNNNNNNNNNNNNNNNNNNNNNNNNNNNNNNNNNNNNNNNNNNNNNNNNNNN
NNNNNNNNNNNNNNNNNNNNNNNNNNNNNNNNNNNNNNNNNNNNNNNNNNNNNNNNNNNN
NNNNNNNNNNNNNNNNNNNNNNNNNNNNNNNNNNNNNNNNNNNNNNNNNNNNNNNNNNNN
NNNNNNNNNNNNNNNNNNNNNNNNNNNNNNNNNNNNNNNNNNNNNNNNNNNNNNNNNNNN
NNNNNNNNNNNNNNNNNNNNNNNNNNNNNNNNNNNNNNNNNNNNNNNNNNNNNNNNNNNN
NNNNNNNNNNNNNNNNNNNNNNNNNNNNNNNNNNNNNNNNNNNNNNNNNNNNNNNNNNNN
NNNNNNNNNNNNNNNNNNNNNNNNNNNNNNNNNNNNNNNNNNNNNNNNNNNNNNNNNNNN
NNNNNNNNNNNNNNNNNNNNNNNNNNNNNNNNNNNNNNNNNNNNNNNNNNNNNNNNNNNN
NNNNNNNNNNNNNNNNNNNNNNNNNNNNNNNNNNNNNNNNNNNNNNNNNNNNNNNNNNNN
NNNNNNNNNNNNNNNNNNNNNNNNNNNNNNNNNNNNNNNNNNNNNNNNNNNNNNNNNNNN
NNNNNNNNNNNNNNNNNNNNNNNNNNNNNNNNNNNNNNNNNNNNNNNNNNNNNNNNNNNN
NNNNNNNNNNNNNNNNNNNNNNNNNNNNNNNNNNNNNNNNNNNNNNNNNNNNNNNNNNNN
NNNNNNNNNNNNNNNNNNNNNNNNNNNNNNNNNNNNNNNNNNNNNNNNNNNNNNNNNNNN
NNNNNNNNNNNNNNNNNNNNNNNNNNNNNNNNNNNNNNNNNNNNNNNNNNNNNNNNNNNN
NNNNNNNNNNNNNNNNNNNNNNNNNNNNNNNNNNNNNNNNNNNNNNNNNNNNNNNNNNNN
NNNNNNNNNNNNNNNNNNNNNNNNNNNNNNNNNNNNNNNNNNNNNNNNNNNNNNNNNNNN
NNNNNNNNNNNNNNNNNNNNNNNNNNNNNNNNNNNNNNNNNNNNNNNNNNNNNNNNNNNN
NNNNNNNNNNNNNNNNNNNNNNNNNNNNNNNNNNNNNNNNNNNNNNNNNNNNNNNNNNNN
NNNNNNNNNNNNNNNNNNNNNNNNNNNNNNNNNNNNNNNNNNNNNNNNNNNNNNNNNNNN
NNNNNNNNNNNNNNNNNNNNNNNNNNNNNNNNNNNNNNNNNNNNNNNNNNNNNNNNNNNN
NNNNNNNNNNNNNNNNNNNNNNNNNNNNNNNNNNNNNNNNNNNNNNNNNNNNNNNNNNNN
CAGMTTTCGATCGATCGGGGACGCCTTGATAGACCGACANNNNNNNNCGACACGTGTGAT
CGTGCCGAATACTGGAATCGAAGCGCCCATACAGCGCAACGACGCGGCGACGCAGAGGGT
GGCGAGACGAGACCGATACAGCTTCGAATTGAAGCCTCACAACCCCACGCATAAGTCGCC
GGGCAAGAAAGATCTCGTGTACTTGGAGCCGTCTCCCGGCTTCTGCGAGAAGAACACGAG
ACTCAGCATCCTGGGTACCCACGGGCGCACGTGCAACGAGGCGAGCGACCGCGTGGACGG
GTGCGACCTCATGTGCTGCGGCCGCGGGTTCCGCNNNNNNNNNNNNNNNNNNNNNNNNNN
NNNNNNNNNNNNNNNNNNNNNNNNNNNNNNNNNNNNNNNNNNNNNNNNNNNNNNNNNNNN
NNNNNNNNNNNNNNNNNNNNNNNNNNNNNNNNNNNNNNNNNNNNNNNNNNNNNNNNNNNN
NNNNNNNNNNNNNNNNNNNNNNNNNNNNNNNNNNNNNNNNNNNNNNNNNNNNNNNNNNNN
NNNNNNNNNNNNNNNNNNNNNNNNNNNNNNNNNNNNNNNNNNNNNNNNNNNNNNNNNNNN
NNNNNNNNNNNNNNNNNNNNNNNNNNNNNNNNNNNNNNNNNNNNNNNNNNNNNNNNNNNN
NNNNNNNNNNNNNNNNNNNNNNNNNNNNNNNNNNNNNNNNNNNNNNNNNNNNNNNNNNNN
NNNNNNNNNNNNNNNNNNNNNNNNNNNNNNNNNNNNNNNNNNNNNNNNNNNNNNNNNNNN
NNNNNNNNNNNNNNNNNNNNNNNNNNNNNNNNNNNNNNNNNNNNNNNNNNNNNNNNNNNN
NNNNNNNNNNNNNNNNNNNNNNNNNNNNNNNNNNNNNNNNNNNNNNNNNNNNNNNNNNNN
NNNNNNNNNNNNNNNNNNNNNNNNNNNNNNNNNNNNNNNNNNNNNNNNNNNNNNNNNNNN
NNNNNNNNNNNNNNNNNNNNNNNNNNNNNNNNNNNNNNNNNNNNNNNNNNNNN-------
------------------------------------------------------------
------------------------------------------------------------
------------------------------------------------------------
------------------------------------------------------------
------------------------------------------------------------
------------------------------------------------------------
------------------------------------------------------------
---------------------
>Pseudophilotes abencerragus EPAU1 Spain Andalusia
NNNNNNNNNNNNNNNNNNNNNNNNNNNNNNNNNNNNNNNNNNNNNNNNNNNNNNNNTCGG
CGGCGTACGGGCGTGCGCCTCGATGTGTGTCGGTCGTTTCGGCGATTCGGCGCGCACGGG
ACGCGTCTGTCGACGTCCGTCGACGGCGTGCACTTCTCTCTTAGTAATGCATCGCGACCC
GTTCGGGGTCGGCCTAAGCGCCACTCGGGAGTCCGTCGGTGAGCGTCTCGGCGTTCGCTG
GCGTACCGTGTCGGTTCGCCGGCCGGCCGTTGCGGACGGTATTAATGATGGATAATACGC
TTCAATGCGAATCGCGCACGCGTTTACGCGCGTCCGGCCCGACGCAAGCTAGCGTCCCGA
TGGATGTCCTGCCACAGTGCGGACGTACGTCGGTCGTTGCTGTTAGTCGCAGCCGTGCAG
TCTCGGACTGTGCGCGTCTCTGTCTGCGATGATTCTGTTTCGGGCACTCGCAGGACCCGT
CTTGAAACACGGACCAAGGAGTCTAGCATGTGTGCGAGTCATTGAGTTTGATACAAATGA
CAAAACTGAAAGGCGCAACGAAAGTGAAGGCGCGCGCTTGTCGCGCGCTCAGGGAGGATG
GAGCGTCGGTCTCGGTCGACCTCTCGCACTCCCTAGGCGTCTCGTTTCCAATCAGTGAAT
GCGGGCGCGCTATGAGCACAGATGCTGGGACCCGAAAGATGGTGAACTATGCCTGGTCAG
GTCGAAGTCAGGGGAAACCCTGATGGAGGACCGTAGCGATTCTGACGTGCAAATCGATCG
TCGGAACTGGGNNNNNNNNNNNNNNNNNNNNNNNNNNNNNACTTTATACTTTATTTTTGG
AATTTGAGCAGGAATATTAGGAACATCTTTAAGAATTTTAATTCGTATAGAATTAGGAAC
ACCTGGATCATTAATTGGAGATGATCAAATTTATAATACTATTGTAACAGCTCATGCTTT
TATTATAATTTTTTTTATAGTTATACCTATTATAATTGGAGGATTTGGAAATTGATTAGT
ACCTTTAATATTAGGAGCACCTGATATAGCATTTCCACGAATAAATAATATAAGATTTTG
ATTATTACCTCCATCATTAATATTATTAATTTCAAGTAGAATTGTAGAAAATGGAGCAGG
AACAGGATGAACAGTGTACCCCCCACTTTCATCTAATATTGCCCATAGAGGTTCATCTGT
TGATTTAGCAATTTTTTCTCTTCATTTAGCAGGAATTTCATCAATTTTAGGAGCAATTAA
TTTTATTACTACAATTATTAATATACGAGTAAATAATTTATCATTTGATCAAATATCATT
ATTCATTTGAGCAGTAGGTATTACAGCATTATTATTATTATTATCTTTACCTGTTTTAGC
AGGTGCTATTACTATATTACTAACAGATCGAAATCTTAATACTTCTTTCTTTGACCCCGC
CGGTGGAGGAGATCCAATTTTATATCAACATTTATTTNNNNNNNNNNNNNNNNNNNNNNN
NNNNNNNNNNNNNNNNNNNNNNNNNNNNNNNNNNNNNNNNNNNNNNNNNNNNNNNNNNNN
NNNNNNNNNNNNNNNNNNNNNNNNNNNNNNNNNNNNNNNNNNNNNNNNNNNNNNNNNNNN
NNNNNNNNNNNNNNNNNNNNNNNNNNNNNNNNNNNNNNNNNNNNNNNNNNNNNNNNNNNN
NNNNNNNNNNNNNNNNNNNNNNNNNNNNNNNNNNNNNNNNNNNNNNNNNNNNNNNNNNNN
NNNNNNNNNNNNNNNNNNNNNNNNNNNNNNNNNNNNNNNNNNNNNNNNNNNNNNNNNNNN
NNNNNNNNNNNNNNNNNNNNNNNNNNNNNNNNNNNNNNNNNNNNNNNNNNNNNNNNNNNN
NNNNNNNNNNNNNNNNNNNNNNNNNNNNNNNNNNNNNNNNNNNNNNNNNNNNNNNNNNNN
NNNNNNNNNNNNNNNNNNNNNNNNNNNNNNNNNNNNNNNNNNNNNNNNNNNNNNNNNNNN
NNNNNNNNNNNNNNNNNNNNNNNNNNNNNNNNNNNNNNNNNNNNNNNNNNNNNNNNNNNN
NNNNNNNNNNNNNNNNNNNNNNNNNNNNNNNNNNNNNNNNNNNNNNNNNNNNNNNNNNNN
NNNNNNNNNNNNNNNNNNNNNNNNNNNNNNNNNNNNNNNNNNNNNNNNNNNNNNNNNNNN
NNNNNNNNNNNNNNNNNNNNNNNNNNNNNNNNNNNNNNNNNNNNNNNNNNNNNNNNNNNN
NNNNNNNNNNNNNNNNNNNNNNNNNNNNNNNNNNNNNNNNNNNNNNNNNNNNNNNNNNNN
NNNNNNNNNNNNNNNNNNNNNNNNNNNNNNNNNNNNNNNNNNNNNNNNNNNNNNNNNNNN
NNNNNNNNNNNNNNNNNNNNNNNNNNNNNNNNNNNNNNNNNNNNNNNNNNNNNNNNNNNN
NNNNNNNNNNNNNNNNNNNNNNNNNNNNNNNNNNNNNNNNNNNNNNNNNNNNNNNNNNNN
NNNNNNNNNNNNNNNNNNNNNNNNNNNNNNNNNNNNNNNNNNNNNNNNNNNNNNNNNNNN
NNNNNNNNNNNNNNNNNNNNNNNNNNNNNNNNNNNNNNNNNNNNNNNNNNNNNNNNNNNN
NNNNNNNNNNNNNNNNNNNNNNNNNNNNNNNNNNNNNNNNNNNNNNNNNNNNNNNNNNNN
NNNNACCATCGAGAAGTTCGAGAAGGAAGCCCAGGAAATGGGTAAGGGTTCCTTCAAATA
TGCCTGGGTGTTGGACAAACTTAAGGCCGAGCGTGAGCGTGGTATCACCATCGACATCGC
CCTCTGGAAGTTCGAGACCGCCAAGTACTACGTCACCATCATCGACGCTCCCGGTCACAG
AGATTTCATCAAGAACATGATCACGGGAACCTCGCAGGCCGACTGCGCCGTACTCATCGT
CGCTGCTGGTACCGGTGAGTTTGAGGCTGGTATCTCTAAGAACGGCCAGACCCGCGAGCA
CGCTCTGCTCGCCTTCACCCTTGGCGTCAAGCAGCTGATCGTCGGAGTCAACAARATGGA
CTCCACCGAGCCCCCATACAGCGAAAGCCGTTTTGAGGAAATCAAGAAGGAAGTATCCTC
CTACATCAAGAAGATCGGTTACAAYCCAGCTGCYGTCGCTTTCGTACCCATTTCTGGTTG
GCACGGAGACAACATGTTRGAGGCTTCCACAAAAATGCCCTGGTTCAAGGGATGGCAAGT
GGAACGCAAGGAAGGCAAGGCTGAGGGCAAATGCCTGATTGAGGCTTTGGACGCAATTCT
GCCACCAGCACGTCCCACAGACAAGGCTCTCCGTCTTCCCCTTCAGGATGTCTACAAAAT
TGGTGGTATCGGAACGGTGCCCGTAGGACGTGTGGAGACTGGTGTCCTTAATCCCGGTAC
CATTGTTGTATTCGCCCCAGCTAACATCACCACTGAAGTTAAGTCTGTTGAGATGCACCA
CGAAGCTCTCCAGGAGGCTGTGCCCGGAGACAATGTAGGTTTCAATGTTAAGAACGTGTC
GGTCAAGGAGTTGCGTCGTGGATACGTCGCTGGTGACTCCAAGAACAACCCACCCAAGGG
AGCCGCCGACTTCACTGCACAAGTCATCGTGCTTAACCACCCCGGTCAAATTTCAAACGG
CTACACGCCAGTGTTGGATTGCCACACTGCCCATATCGCCTGCAAATTCGCCGAAATCAA
AGAGAAGGTAGACCGTCGTTCAGGTAAATCAACAGAAGACAACCCCAAATCCATCAAGTC
TGGAGATGCCGCTATCGTCAACCTAGTACCTTCCAAACCTTTGTGTGTGGAGTCCTTCCA
GGNNNNNNNNNNNNNNNNNNNNNNNTCCTGCACCGTGAAGACCTGCTGGATGAGGCTGCC
CAGCTTTCGATCGATTGGGGACGCCTTGATAGACCGATACGATGGAGCGACACGTGTGAT
CGTGCCGAATACTGGAATCGAAGCACCCATACAGCGCAACGACGCGGCGACGCAGAGGGT
GGCGAGACGAGACCGATACAGCTTCGAATTGAAGCCTCACAACCCCACGCATAAGTCGCC
GGGGAAGAAAGATCTCGTGTACTTGGAGCCGTCTCCCGGCTTCTGCGAGAAGAACACGAG
ACTCAGTATCCTGGGAACCCACGGGCGCACGTGCAACGAGGCGAGCGACCGCGTGGACGG
GTGCGACCTCATGTGCTGCGGCCGCGGGTTCCGCNNNNNNNNNNNNNNNNNNNNNNNNNN
NNNNNNNNNNNNNNNNNNNNNNNNNNNNNNNNNNNNNNNNNNNNNNNNNNNNNNNNNNNN
NNNNNNNNNNNNNNNNNNNNNNNNNNNNNNNNNNNNNNNNNNNNNNNNNNNNNNNNNNNN
NNNNNNNNNNNNNNNNNNNNNNNNNNNNNNNNNNNNNNNNNNNNNNNNNNNNNNNNNNNN
NNNNNNNNNNNNNNNNNNNNNNNNNNNNNNNNNNNNNNNNNNNNNNNNNNNNNNNNNNNN
NNNNNNNNNNNNNNNNNNNNNNNNNNNNNNNNNNNNNNNNNNNNNNNNNNNNNNNNNNNN
NNNNNNNNNNNNNNNNNNNNNNNNNNNNNNNNNNNNNNNNNNNNNNNNNNNNNNNNNNNN
NNNNNNNNNNNNNNNNNNNNNNNNNNNNNNNNNNNNNNNNNNNNNNNNNNNNNNNNNNNN
NNNNNNNNNNNNNNNNNNNNNNNNNNNNNNNNNNNNNNNNNNNNNNNNNNNNNNNNNNNN
NNNNNNNNNNNNNNNNNNNNNNNNNNNNNNNNNNNNNNNNNNNNNNNNNNNNNNNNNNNN
NNNNNNNNNNNNNNNNNNNNNNNNNNNNNNNNNNNNNNNNNNNNNNNNNNNNNNNNNNNN
NNNNNNNNNNNNNNNNNNNNNNNNNNNNNNNNNNNNNNNNNNNNNNNNNNNNN-------
--------------------------------------ATAATTATATCACGCGCGTGTG
T-GTGTGT---TGTGCGTGTGTGCGCG------------CGTCTCAT-ATCGTCTTTACG
ACCGCCCACCCTGACCGGTGAGGTGAAAGTGAAGTGTGTGTTGTGTGGACAAGCGCACGC
GC-GCGCGCGCACTCGCGCC-------CGCGTGGTTTTGTGGTGTGTACCGAGCGCGCTC
TCGTTTGACGACGTGCGCCGCCACCGACGCTC--CGTGAAGCTAACA-TTTTGCGCGAGT
GATGATCGGTTTAAAAGGCGTCGCACTCGAATTTTGTCGTCTAC-GTGAAGAATGCGCTC
GGTGCGAATTGAATGAAACAT---------------------------------------
---------------------
>Pseudophilotes abencerragus ESEG1 Spain Castilla y Leon
NNNNNNNNNNNNNNNNNNNNNNNNNNNNNNNNNNNNNNNNNNNNNNNCATCGTCATTCGG
CGGCGTACGGGCGTGCGCCTCGATGTGTGTCGGTCGTTTCGGCGACTCGGCGCGCACGGG
ACGCGTCTGTCGACGTCCGTCGACGGCGTGCACTTCTCTCTTAGTAATGCATCGCGACCC
GTTCGGGGTCGGCCTAAGCGCCACTCGGGAGTCCGTCGGTGAGCGTCTCGGCGTTCGCTG
GCGTACCGTGTCGGTTCGCCGGCCGGCCGTTGCGGACGGTATTAATGATGGATAATACGC
TTCAATGCGAATCGCGCACGCGTTTACGCGCGTCCGGCCCGACGCAAGCTAGCGTCCCGA
TGGATGTCCTGCCACAGTGCGGACGTACGTCGGTCGTTGCTGTTAGTCGCAGCCGTGCAG
TCTCGGACTGTGCGCGTCTCTGTCTGCGATGATTCTGTTTCGGGCACTCGCAGGACCCGT
CTTGAAACACGGACCAAGGAGTCTAGCATGTGTGCGAGTCATTGAGTTTGATACAAATGA
CAAAACTGAAAGGCGCAACGAAAGTGAAGGCGCGCGCTTGTCGCGCGCTCAGGGAGGATG
GAGCGTCGGTCTCGGTCGACCTCTCGCACTCCCTAGGCGTCTCGTTTCCAATCAGTGAAT
GCGGGCGCGCTATGAGCACAGATGCTGGGACCCGAAAGATGGTGAACTATGCCTGGTCAG
GTCGAAGTCAGGGGAAACCCTGATGGAGGACCGTAGCGATTCTGACGTGCAAATCGATCG
TCGGAACTGGGTANNNNNNNNNNNNNNNNNNNNNNNNNNNACTTTATACTTTATTTTTGG
AATTTGAGCAGGAATATTAGGAACATCTTTAAGAATTTTAATTCGTATAGAATTAGGAAC
ACCTGGATCATTAATTGGAGATGATCAAATTTATAATACTATTGTAACAGCTCATGCTTT
TATTATAATTTTTTTTATAGTTATACCTATTATAATTGGAGGATTTGGAAATTGATTAGT
ACCTTTAATATTAGGAGCACCTGATATAGCATTTCCACGAATAAATAATATAAGATTTTG
ATTATTACCTCCATCATTAATATTATTAATTTCAAGTAGAATTGTAGAAAATGGAGCAGG
AACAGGATGAACAGTGTACCCCCCACTTTCATCTAATATTGCTCATAGAGGTTCATCTGT
TGATTTAGCAATTTTTTCTCTTCATTTAGCAGGAATTTCATCAATTTTAGGAGCAATTAA
TTTTATTACTACAATTATTAATATACGAGTAAATAATTTATCATTTGATCAAATATCATT
ATTTATTTGAGCAGTAGGTATTACAGCATTATTATTATTATTATCTTTACCTGTTTTAGC
GGGTGCTATTACTATATTACTAACAGATCGAAATCTTAATACTTCTTTCTTTGATCCCGC
CGGTGGAGGAGATCCAATTTTATATCAACATTTATTTNNNNNNNNNNNNNNNNNNNNNNN
NNNNNNNNNNNNNNNNNNNNNNNNNNNNNNNNNNNNNNNNNNNNNNNNNNNNNNNNNNNN
NNNNNNNNNNNNNNNNNNNNNNNNNNNNNNNNNNNNNNNNNNNNNNNNNNNNNNNNNNNN
NNNNNNNNNNNNNNNNNNNNNNNNNNNNNNNNNNNNNNNNNNNNNNNNNNNNNNNNNNNN
NNNNNNNNNNNNNNNNNNNNNNNNNNNNNNNNNNNNNNNNNNNNNNNNNNNNNNNNNNNN
NNNNNNNNNNNNNNNNNNNNNNNNNNNNNNNNNNNNNNNNNNNNNNNNNNNNNNNNNNNN
NNNNNNNNNNNNNNNNNNNNNNNNNNNNNNNNNNNNNNNNNNNNNNNNNNNNNNNNNNNN
NNNNNNNNNNNNNNNNNNNNNNNNNNNNNNNNNNNNNNNNNNNNNNNNNNNNNNNNNNNN
NNNNNNNNNNNNNNNNNNNNNNNNNNNNNNNNNNNNNNNNNNNNNNNNNNNNNNNNNNNN
NNNNNNNNNNNNNNNNNNNNNNNNNNNNNNNNNNNNNNNNNNNNNNNNNNNNNNNNNNNN
NNNNNNNNNNNNNNNNNNNNNNNNNNNNNNNNNNNNNNNNNNNNNNNNNNNNNNNNNNNN
NNNNNNNNNNNNNNNNNNNNNNNNNNNNNNNNNNNNNNNNNNNNNNNNNNNNNNNNNNNN
NNNNNNNNNNNNNNNNNNNNNNNNNNNNNNNNNNNNNNNNNNNNNNNNNNNNNNNNNNNN
NNNNNNNNNNNNNNNNNNNNNNNNNNNNNNNNNNNNNNNNNNNNNNNNNNNNNNNNNNNN
NNNNNNNNNNNNNNNNNNNNNNNNNNNNNNNNNNNNNNNNNNNNNNNNNNNNNNNNNNNN
NNNNNNNNNNNNNNNNNNNNNNNNNNNNNNNNNNNNNNNNNNNNNNNNNNNNNNNNNNNN
NNNNNNNNNNNNNNNNNNNNNNNNNNNNNNNNNNNNNNNNNNNNNNNNNNNNNNNNNNNN
NNNNNNNNNNNNNNNNNNNNNNNNNNNNNNNNNNNNNNNNNNNNNNNNNNNNNNNNNNNN
NNNNNNNNNNNNNNNNNNNNNNNNNNNNNNNNNNNNNNNNNNNNNNNNNNNNNNNNNNNN
NNNNNNNNNNNNNNNNNNNNNNNNNNNNNNNNNNNNNNNNNNNNNNNNNNNNNNNNNNNN
NNNNACCATCGAGAAGTTCGAGAAGGAAGCCCAGGAAATGGGTAAGGGTTCCTTCAAATA
TGCCTGGGTGTTGGACAAACTTAAGGCCGAGCGTGAGCGTGGTATCACCATCGACATCGC
CCTCTGGAAGTTCGAGACCGCCAAGTACTACGTCACCATCATCGACGCTCCCGGTCACAG
AGATTTCATCAAGAACATGATCACGGGAACCTCGCAGGCCGACTGCGCCGTACTCATCGT
CGCTGCTGGTACCGGTGAGTTTGAGGCTGGTATCTCTAAGAACGGCCAGACCCGCGAGCA
CGCTCTGCTCGCCTTCACCCTTGGCGTCAAGCAGCTGATCGTCGGAGTCAACAAAATGGA
CTCCACCGAGCCCCCATACAGCGAAAGCCGTTTCGAGGAAATCAAGAAGGAAGTATCCTC
CTACATCAAGAAGATCGGTTACAACCCAGCTGCCGTCGCTTTCGTACCCATTTCTGGTTG
GCACGGAGACAACATGTTAGAGGCTTCCACAAAAATGCCCTGGTTCAAGGGATGGCAAGT
GGAACGCAAGGAAGGCAAGGCTGAGGGCAAATGCCTGATTGAGGCTTTGGACGCAATTCT
GCCACCAGCACGTCCCACAGACAAGGCTCTCCGTCTTCCCCTTCAGGATGTCTACAAAAT
TGGTGGTATCGGAACGGTGCCCGTAGGACGTGTGGAGACTGGTGTCCTTAAGCCCGGTAC
CATTGTTGTATTCGCCCCAGCTAACATCACCACTGAAGTTAAGTCTGTTGAGATGCACCA
CGAAGCTCTCCAGGAGGCTGTGCCCGGAGACAATGTAGGTTTCAATGTTAAGAACGTGTC
GGTCAAGGAGTTGCGTCGTGGATACGTCGCTGGTGACTCCAAGAACAACCCACCCAAGGG
AGCCGCCGACTTCACTGCACAAGTCATCGTGCTTAACCACCCCGGTCAAATTTCAAACGG
CTACACGCCAGTGTTGGATTGCCACACTGCCCATATCGCCTGCAAATTCGCCGAAATCAA
AGAGAAGGTAGACCGTCGTTCAGGTAAATCAACAGAAGACAACCCCAAATCCATCAAGTC
TGGAGATGCCGCTATCGTCAACCTAGTACCTTCCAAACCTTTGTGTGTGGAGTCCTTCCN
NNNNNNNNNNNNNNNNNNNNNNNNNNNNNNNNNNNNNNNNNNNNNNNNNNNNNNNNNNNN
NNNNNNNNGATCGATTGGGGACGCCTTGATAGACCGATACGATGGAGCGACACGTGTGAT
CGTGCCGAATACTGGAATCGAAGCACCCATACAGCGCAACGACGCGGCGACGCAGAGGGT
GGCGAGACGAGACCGATACAGCTTCGAATTGAAGCCTCACAACCCCACGCATAAGTCGCC
GGGGAAGAAAGATCTCGTGTACTTGGAGCCGTCTCCCGGCTTCTGCGAGAAGAACACGAG
ACTCAGTATCCTGGGAACCCACGGGCGCACGTGCAACGAGGCGAGCGACCGCGTGGACGG
GTGCGACCTCATGTGCTGCGNNNNNNNNNNNNNNNNNNNNNNNNNNNNNNNNNNNNNNNN
NNNNNNNNNNNNNNNNNNNNNNNNNNNNNNNNNNNNNNNNNNNNNNNNNNNNNNNNNNNN
NNNNNNNNNNNNNNNNNNNNNNNNNNNNNNNNNNNNNNNNNNNNNNNNNNNNNNNNNNNN
NNNNNNNNNNNNNNNNNNNNNNNNNNNNNNNNNNNNNNNNNNNNNNNNNNNNNNNNNNNN
NNNNNNNNNNNNNNNNNNNNNNNNNNNNNNNNNNNNNNNNNNNNNNNNNNNNNNNNNNNN
NNNNNNNNNNNNNNNNNNNNNNNNNNNNNNNNNNNNNNNNNNNNNNNNNNNNNNNNNNNN
NNNNNNNNNNNNNNNNNNNNNNNNNNNNNNNNNNNNNNNNNNNNNNNNNNNNNNNNNNNN
NNNNNNNNNNNNNNNNNNNNNNNNNNNNNNNNNNNNNNNNNNNNNNNNNNNNNNNNNNNN
NNNNNNNNNNNNNNNNNNNNNNNNNNNNNNNNNNNNNNNNNNNNNNNNNNNNNNNNNNNN
NNNNNNNNNNNNNNNNNNNNNNNNNNNNNNNNNNNNNNNNNNNNNNNNNNNNNNNNNNNN
NNNNNNNNNNNNNNNNNNNNNNNNNNNNNNNNNNNNNNNNNNNNNNNNNNNNNNNNNNNN
NNNNNNNNNNNNNNNNNNNNNNNNNNNNNNNNNNNNNNNNNNNNNNNNNNNNNNNNNNNN
NNNNNNNNNNNNNNNNNNN---ACGGTCCGTTTAAAA-ATAATTATATCACGCGCGTGTG
T-GTGTGTGT-KGTGCGTGTGTGTGCG------------CGTCTCAT-ATCGTCTTTACG
ACCGCCCACCCTGACCGGTGAGGTGAAAGTGAAGTGTGTGTTGTGTGGACGAGCGCACGC
GC-GCGCGCGCACTCGCGCC-------CGCGTGGTTTTGTGGTGTGTACCGAGCGCGCTC
TCGTTTGACGACGTGCGCCGCCACCGACGCTC--CGTGAAGCTAACA-TTTTGCGCGAGT
GATGATCGGTTTAAAAGGCGTCGCACTCGAATTTTGTCGTCTAC-GTGAAGAATGCGCTC
GGTGCGAATTGAATGAAACATCACTATATACTAGTAGGCGGACTCGACGTCCGAAGGGCG
CNNNNNNNNNNNNNNNNNNNN
>Pseudophilotes abencerragus MAMI1 Morocco Fes-Meknes
NNNNNNNNNNNNNNNNNNNNNNACTCGAATGAACGAACGGAGAGATTCATCGTCATTCGG
CGGCGTACGGGCGTGCGCCTCGATGTGTGTCGGTCGTTTCGGCGACTCGGCGCGCACGGG
ACGCGTCTGTCGACGTCCGTCGACGGCGTGCACTTCTCTCTTAGTAATGCATCGCGACCC
GTTCGGGGTCGGCCTAAGCGCCACTCGGGAGTCCGTCGGTGAGCGTCTCGGCGTTCGCTG
GCGTACCGTGTCGGTTTGCCGGCCGGCCGTTGCGGACGGTATTAATGATGGATAATACGC
TTCAATGCGAATCGCGCACGCGTTTACGCGCGTCCGGCCCGACGCAAGCTAGCGTCCCGA
TGGATGTCCTGCCACAGTGCGGACGTACGTCGGTCGTTGCTGTTAGTCGCKGCCGTGCAG
TCTCGGACTGTGCGCGTCTCTGTCTGCGATGATTCTGTTTCGGGCACTCGCAGGACCCGT
CTTGAAACACGGACCAAGGAGTCTAGCATGTGTGCGAGTCATTGAGTTTGATACAAATGA
CAAAACTGAAAGGCGCAACGAAAGTGAAGGCGCGCGCTTGTCGCGCGCTCAGGGAGGATG
GAGCGTCGGTCTCGGTCGACCTCTCGCACTCCCTAGGCGTCTCGTTTCCAATCAGTGAAT
GCGGGCGCGCTATGAGCACAGATGCTGGGACCCGAAAGATGGTGAACTATGCCTGGTCAG
GTCGAAGTCAGGGGAAACCCTGATGGAGGACCGTAGCGATTCTGACGTGCAAATCGATCG
TCGGAACTGGGTATAGGGGCGAANNNNNNNNNNNNNNNNNACTTTATATTTTATTTTTGG
AATTTGAGCAGGAATATTAGGAACATCTTTAAGAATTTTAATTCGTATAGAATTAGGAAC
ACCTGGATCATTAATTGGAGATGATCAAATTTATAATACTATTGTAACAGCTCATGCTTT
TATTATAATTTTTTTTATAGTTATACCTATTATAATTGGAGGATTTGGAAATTGATTAGT
ACCTTTAATATTAGGAGCACCTGATATAGCATTTCCACGAATAAATAATATAAGATTTTG
ATTATTACCTCCATCATTAATATTATTAATTTCAAGTAGAATTGTAGAAAATGGAGCAGG
AACAGGATGAACAGTGTACCCCCCACTTTCATCTAATATTGCTCATAGAGGTTCATCTGT
TGATTTAGCAATTTTTTCTCTTCATTTAGCAGGAATTTCATCAATTTTAGGAGCAATTAA
TTTTATTACCACAATTATTAATATACGAGTAAATAATTTATCATTTGATCAAATATCATT
ATTTATTTGAGCAGTAGGTATTACAGCATTATTATTATTATTATCTTTACCTGTTTTAGC
AGGTGCTATTACTATATTACTAACAGATCGAAATCTTAATACTTCTTTCTTTGATCCTGC
CGGTGGGGGAGATCCAATTTTATATCAACATCTATTTNNNNNNNNNNNNNNNNNNNNNNN
NNNNNNNNNNNNNNNNNNNNNNNNNNNNNNNNNNNNNNNNNNNNNNNNNNNNNNNNNNNN
NNNNNNNNNNNNNNNNNNNNNNNNNNNNNNNNNNNNNNNNNNNNNNNNNNNNNNNNNNNN
NNNNNNNNNNNNNNNNNNNNNNNNNNNNNNNNNNNNNNNNNNNNNNNNNNNNNNNNNNNN
NNNNNNNNNNNNNNNNNNNNNNNNNNNNNNNNNNNNNNNNNNNNNNNNNNNNNNNNNNNN
NNNNNNNNNNNNNNNNNNNNNNNNNNNNNNNNNNNNNNNNNNNNNNNNNNNNNNNNNNNN
NNNNNNNNNNNNNNNNNNNNNNNNNNNNNNNNNNNNNNNNNNNNNNNNNNNNNNNNNNNN
NNNNNNNNNNNNNNNNNNNNNNNNNNNNNNNNNNNNNNNNNNNNNNNNNNNNNNNNNNNN
NNNNNNNNNNNNNNNNNNNNNNNNNNNNNNNNNNNNNNNNNNNNNNNNNNNNNNNNNNNN
NNNNNNNNNNNNNNNNNNNNNNNNNNNNNNNNNNNNNNNNNNNNNNNNNNNNNNNNNNNN
NNNNNNNNNNNNNNNNNNNNNNNNNNNNNNNNNNNNNNNNNNNNNNNNNNNNNNNNNNNN
NNNNNNNNNNNNNNNNNNNNNNNNNNNNNNNNNNNNNNNNNNNNNNNNNNNNNNNNNNNN
NNNNNNNNNNNNNNNNNNNNNNNNNNNNNNNNNNNNNNNNNNNNNNNNNNNNNNNNNNNN
NNNNNNNNNNNNNNNNNNNNNNNNNNNNNNNNNNNNNNNNNNNNNNNNNNNNNNNNNNNN
NNNNNNNNNNNNNNNNNNNNNNNNNNNNNNNNNNNNNNNNNNNNNNNNNNNNNNNNNNNN
NNNNNNNNNNNNNNNNNNNNNNNNNNNNNNNNNNNNNNNNNNNNNNNNNNNNNNNNNNNN
NNNNNNNNNNNNNNNNNNNNNNNNNNNNNNNNNNNNNNNNNNNNNNNNNNNNNNNNNNNN
NNNNNNNNNNNNNNNNNNNNNNNNNNNNNNNNNNNNNNNNNNNNNNNNNNNNNNNNNNNN
NNNNNNNNNNNNNNNNNNNNNNNNNNNNNNNNNNNNNNNNNNNNNNNNNNNNNNNNNNNN
NNNNNNNNNNNNNNNNNNNNNNNNNNNNNNNNNNNNNNNNNNNNNNNNNNNNNNNNNNNN
NNNNACCATCGAGAAGTTCGAGAAGGAAGCCCAGGAAATGGGTAAGGGTTCCTTCAAATA
TGCCTGGGTGTTGGACAAACTTAAGGCCGAGCGTGAGCGTGGTATCACCATCGACATCGC
CCTCTGGAAGTTCGAGACCGCYAAGTACTACGTCACCATCATCGACGCTCCCGGTCACAG
AGATTTCATCAAGAACATGATCACGGGAACCTCGCAGGCCGACTGCGCCGTACTCATCGT
CGCTGCTGGTACCGGTGAGTTTGAGGCTGGTATCTCTAAGAACGGCCAGACCCGCGAGCA
CGCTCTGCTCGCCTTCACCCTTGGCGTCAAGCAGCTGATCGTCGGAGTCAACAAGATGGA
CTCCACCGAGCCCCCATACAGCGAAAGCCGTTTCGAGGAAATCAAGAAGGAAGTATCYTC
CTACATCAAGAAGATCGGTTACAACCCAGCTGCCGTCGCTTTCGTACCCATTTCTGGTTG
GCACGGAGACAACATGTTGGAGGCTTCCACAAAAATGCCCTGGTTCAAGGGATGGCAAGT
GGAACGCAAGGAAGGCAAGGCTGAGGGCAAATGCCTGATTGAGGCTTTGGACGCAATTCT
ACCACCAGCACGTCCCACAGACAAGGCTCTCCGTCTTCCCCTTCAGGATGTCTACAAAAT
TGGTGGTATCGGAACGGTGCCCGTAGGACGTGTGGAGACTGGTGTCCTTAAGCCCGGTAC
CATTGTTGTATTCGCCCCAGCKAACATCACCACTGAAGTTAAGTCTGTTGAGATGCACCA
CGAAGCTCTCCAGGAGGCTGTGCCCGGAGAYAATGTAGGTTTCAACGTTAAGAACGTGTC
GGTCAAGGAGTTGCGTCGTGGATACGTCGCTGGTGACTCCAAGAACAACCCACCCAAGGG
AGCCGCCGACTTCACTGCACAAGTCATCGTGCTTAACCACCCCGGTCAAATTTCAAACGG
CTACACGCCAGTGTTGGATTGCCACACTGCCCATATCGCCTGCAAATTCGCCGAAATCAA
AGAGAAGGTAGACCGTCGTTCAGGTAAATCAACAGAAGACAACCCCAAATCCATCAAGTC
TGGAGATGCYGCTATCGTCAACCTAGTACCTTCCAAACCTTTGTGTGTGGAGTCCTNNNN
NNNNNNNNNNNNNNNNNNNNNNNNNTCCTGCACCGTGAAGACCTGCTGGATGAGGCTGCC
CAGCTTTCGATCGATTGGGGACGCCTTGATAGACCGATACGATGGAGCGACACGTGTGAT
CGTGCCGAATACTGGAATCGAAGCACCCATACAGCGCAACGACGCGGCGACGCAGAGGGT
GGCGAGACGAGACCGATACAGCTTCGAATTGAAGCCTCACAACCCCACGCATAAGTCGCC
GGGGAAGAAAGATCTCGTGTACTTGGAGCCGTCTCCCGGCTTCTGCGAGAAGAACACGAG
ACTCAGTATCCTGGGTACCCACGGGCGCACGTGCAACGAGGCGAGCGACCGCGTGGACGG
ATGCGACCTCATGTGCTGCGGCCGCGGGTTCCGCNNNNNNNNNNNNNNNNNNNNNNNNNN
NNNNNNNNNNNNNNNNNNNNNNNNNNNNNNNNNNNNNNNNNNNNNNNNNNNNNNNNNNNN
NNNNNNNNNNNNNNNNNNNNNNNNNNNNNNNNNNNNNNNNNNNNNNNNNNNNNNNNNNNN
NNNNNNNNNNNNNNNNNNNNNNNNNNNNNNNNNNNNNNNNNNNNNNNNNNNNNNNNNNNN
NNNNNNNNNNNNNNNNNNNNNNNNNNNNNNNNNNNNNNNNNNNNNNNNNNNNNNNNNNNN
NNNNNNNNNNNNNNNNNNNNNNNNNNNNNNNNNNNNNNNNNNNNNNNNNNNNNNNNNNNN
NNNNNNNNNNNNNNNNNNNNNNNNNNNNNNNNNNNNNNNNNNNNNNNNNNNNNNNNNNNN
NNNNNNNNNNNNNNNNNNNNNNNNNNNNNNNNNNNNNNNNNNNNNNNNNNNNNNNNNNNN
NNNNNNNNNNNNNNNNNNNNNNNNNNNNNNNNNNNNNNNNNNNNNNNNNNNNNNNNNNNN
NNNNNNNNNNNNNNNNNNNNNNNNNNNNNNNNNNNNNNNNNNNNNNNNNNNNNNNNNNNN
NNNNNNNNNNNNNNNNNNNNNNNNNNNNNNNNNNNNNNNNNNNNNNNNNNNNNNNNNNNN
NNNNNNNNNNNNNNNNNNNNNNNNNNNNNNNNNNNNNNNNNNNNNNNNNNNNN-------
------------------------------------------------------------
------------------------------------------------------------
------------------------------------------------------------
------------------------------------------------------------
------------------------------------------------------------
------------------------------------------------------------
------------------------------------------------------------
---------------------
>Pseudophilotes abencerragus MATI1 Morocco Ifrane
NNNNNNNNNNNNNNNNNNNNNAACTCGAATGAACGAACGGAGAGATTCATCGTCATTCGG
CGGCGTACGGGCGTGCGCCTCGATGTGTGTCGGTCGTTTCGGCGACTCGGCGCGCACGGG
ACGCGTCTGTCGACGTCCGTCGACGGCGTGCACTTCTCTCTTAGTAATGCATCGCGACCC
GTTCGGGGTCGGCCTAAGCGCCACTCGGGAGTCCGTCGGTGAGCGTCTCGGCGTTCGCTG
GCGTACCGTGTCGGTTTGCCGGCCGGCCGTTGCGGACGGTATTAATGATGGATAATACGC
TTCAATGCGAATCGCGCACGCGTTTACGCGCGTCCGGCCCGACGCAAGCTAGCGTCCCGA
TGGATGTCCTGCCACAGTGCGGACGTACGTCGGTCGTTGCTGTTAGTCGCAGCCGTGCAG
TCTCGGACTGTGCGCGTCTCTGTCTGCGATGATTCTGTTTCGGGCACTCGCAGGACCCGT
CTTGAAACACGGACCAAGGAGTCTAGCATGTGTGCGAGTCATTGAGTTTGATACAAATGA
CAAAACTGAAAGGCGCAACGAAAGTGAAGGCGCGCGCTTGTCGCGCGCTCAGGGAGGATG
GAGCGTCGGTCTCGGTCGACCTCTCGCACTCCCTAGGCGTCTCGTTTCCAATCAGTGAAT
GCGGGCGCGCTATGAGCACAGATGCTGGGACCCGAAAGATGGTGAACTATGCCTGGTCAG
GTCGAAGTCAGGGGAAACCCTGATGGAGGACCGTAGCGATTCTGACGTGCAAATCGATCG
TCGGAACTGGGTATAGGGGCGAANNNNNNNNNNNNNNNNNACTTTATATTTTATTTTTGG
AATTTGAGCAGGAATATTAGGAACATCTTTAAGAATTTTAATTCGTATAGAATTAGGAAC
ACCTGGATCATTAATTGGAGATGATCAAATTTATAATACTATTGTAACAGCTCATGCTTT
TATTATAATTTTTTTTATAGTTATACCTATTATAATTGGAGGATTTGGAAATTGATTAGT
ACCTTTAATATTAGGAGCACCTGATATAGCATTTCCACGAATAAATAATATAAGATTTTG
ATTATTACCTCCATCATTAATATTATTAATTTCAAGTAGAATTGTAGAAAATGGAGCAGG
AACAGGATGAACAGTGTACCCCCCACTTTCATCTAATATTGCTCATAGAGGTTCATCTGT
TGATTTAGCAATTTTTTCTCTTCATTTAGCAGGAATTTCATCAATTTTAGGAGCAATTAA
TTTTATTACTACAATTATTAATATACGAGTAAATAATTTATCATTTGATCAAATATCATT
ATTTATTTGAGCAGTAGGTATTACAGCATTATTATTATTATTATCTTTACCTGTTTTAGC
AGGTGCTATTACTATATTACTAACAGATCGAAATCTTAATACTTCTTTCTTTGATCCTGC
CGGTGGGGGAGATCCAATTTTATATCAACATCTATTTNNNNNNNNNNNNNNNNNNNNNNN
NNNNNNNNNNNNNNNNNNNNNNNNNNNNNNNNNNNNNNNNNNNNNNNNNNNNNNNNNNNN
NNNNNNNNNNNNNNNNNNNNNNNNNNNNNNNNNNNNNNNNNNNNNNNNNNNNNNNNNNNN
NNNNNNNNNNNNNNNNNNNNNNNNNNNNNNNNNNNNNNNNNNNNNNNNNNNNNNNNNNNN
NNNNNNNNNNNNNNNNNNNNNNNNNNNNNNNNNNNNNNNNNNNNNNNNNNNNNNNNNNNN
NNNNNNNNNNNNNNNNNNNNNNNNNNNNNNNNNNNNNNNNNNNNNNNNNNNNNNNNNNNN
NNNNNNNNNNNNNNNNNNNNNNNNNNNNNNNNNNNNNNNNNNNNNNNNNNNNNNNNNNNN
NNNNNNNNNNNNNNNNNNNNNNNNNNNNNNNNNNNNNNNNNNNNNNNNNNNNNNNNNNNN
NNNNNNNNNNNNNNNNNNNNNNNNNNNNNNNNNNNNNNNNNNNNNNNNNNNNNNNNNNNN
NNNNNNNNNNNNNNNNNNNNNNNNNNNNNNNNNNNNNNNNNNNNNNNNNNNNNNNNNNNN
NNNNNNNNNNNNNNNNNNNNNNNNNNNNNNNNNNNNNNNNNNNNNNNNNNNNNNNNNNNN
NNNNNNNNNNNNNNNNNNNNNNNNNNNNNNNNNNNNNNNNNNNNNNNNNNNNNNNNNNNN
NNNNNNNNNNNNNNNNNNNNNNNNNNNNNNNNNNNNNNNNNNNNNNNNNNNNNNNNNNNN
NNNNNNNNNNNNNNNNNNNNNNNNNNNNNNNNNNNNNNNNNNNNNNNNNNNNNNNNNNNN
NNNNNNNNNNNNNNNNNNNNNNNNNNNNNNNNNNNNNNNNNNNNNNNNNNNNNNNNNNNN
NNNNNNNNNNNNNNNNNNNNNNNNNNNNNNNNNNNNNNNNNNNNNNNNNNNNNNNNNNNN
NNNNNNNNNNNNNNNNNNNNNNNNNNNNNNNNNNNNNNNNNNNNNNNNNNNNNNNNNNNN
NNNNNNNNNNNNNNNNNNNNNNNNNNNNNNNNNNNNNNNNNNNNNNNNNNNNNNNNNNNN
NNNNNNNNNNNNNNNNNNNNNNNNNNNNNNNNNNNNNNNNNNNNNNNNNNNNNNNNNNNN
NNNNNNNNNNNNNNNNNNNNNNNNNNNNNNNNNNNNNNNNNNNNNNNNNNNNNNNNNNNN
NNNNACCATCGAGAAGTTCGAGAAGGAAGCCCAGGAAATGGGTAAGGGTTCCTTCAAATA
TGCCTGGGTGTTGGACAAACTTAAGGCCGAGCGTGAGCGTGGTATCACCATCGACATCGC
CCTCTGGAAGTTCGAGACCGCCAAGTACTACGTCACCATCATCGACGCTCCCGGTCACAG
AGATTTCATCAAGAACATGATCACGGGAACCTCGCAGGCCGACTGCGCCGTACTCATCGT
YGCTGCTGGTACCGGTGAGTTTGAGGCTGGTATCTCTAAGAACGGCCAGACCCGCGAGCA
CGCTCTGCTCGCCTTCACCCTTGGCGTCAAGCAGCTGATCGTCGGAGTCAACAAGATGGA
CTCCACCGAGCCCCCATACAGCGAAAGCCGTTTCGAGGAAATCAAGAAGGAAGTATCCTC
CTACATCAAGAAGATCGGTTACAACCCAGCTGCCGTCGCTTTCGTACCCATTTCTGGTTG
GCACGGAGACAACATGTTGGAGGCTTCCACAAAAATGCCCTGGTTCAAGGGATGGCAAGT
GGAACGCAAGGAAGGCAAGGCTGAGGGCAAATGCCTGATTGAGGCTTTGGACGCAATTCT
GCCACCAGCACGTCCCACAGACAAGGCTCTCCGTCTTCCCCTTCAGGATGTCTACAAAAT
TGGTGGTATCGGAACGGTGCCCGTAGGACGTGTGGAGACTGGTGTCCTTAAGCCCGGTAC
CATTGTTGTATTCGCCCCAGCTAACATCACYACTGAAGTTAAGTCTGTTGAGATGCACCA
CGAAGCTCTCCAGGAGGCTGTGCCCGGAGACAATGTAGGTTTCAACGTTAAGAACGTGTC
GGTAAAGGAGTTGCGTCGTGGATACGTCGCTGGTGACTCCAAGAACAACCCACCCAAGGG
AGCCGCCGACTTCACTGCACAAGTCATCGTGCTTAACCACCCCGGTCAAATTTCAAACGG
CTACACGCCAGTGTTGGATTGCCACACTGCCCATATTGCCTGCAAATTCGCCGAAATCAA
AGAGAAGGTAGACCGTCGTTCAGGTAAATCAACAGAAGACAACCCCAAATCCATCAAGTC
TGGAGATGCCGCTATCGTCAACCTAGTACCTTCCAAACCTTTGTGTGTGGAGTCCNNNNN
NNNNNNNNNNNNNNNNNNNNNNNNNNNNNNCACCGTGAAGACCTGCTGGATGAGGCTGCC
CAGCTTTCGATCGATTGGGGACGCCTTGATAGACCGATACGATGGAGCGACACGTGTGAT
CGTGCCGAATACTGGAATCGAAGCACCCATACAGCGCAACGACGCGGCGACGCAGAGGGT
GGCGAGACGAGACCGATACAGCTTCGAATTGAAGCCTCACAACCCCACGCATAARTCGCC
GGGGAAGAAAGATCTCGTGTACTTGGAGCCGTCTCCCGGCTTCTGCGAGAAGAACACGAG
ACTCAGTATCCTGGGTACCCACGGGCGCACGTGCAACGAGGCGAGCGACCGCGTGGACGG
ATGCGACCTCATGTGCTGCGGCCGCGGGTTCCGCNNNNNNNNNNNNNNNNNNNNNNNNNN
NNNNNNNNNNNNNNNNNNNNNNNNNNNNNNNNNNNNNNNNNNNNNNNNNNNNNNNNNNNN
NNNNNNNNNNNNNNNNNNNNNNNNNNNNNNNNNNNNNNNNNNNNNNNNNNNNNNNNNNNN
NNNNNNNNNNNNNNNNNNNNNNNNNNNNNNNNNNNNNNNNNNNNNNNNNNNNNNNNNNNN
NNNNNNNNNNNNNNNNNNNNNNNNNNNNNNNNNNNNNNNNNNNNNNNNNNNNNNNNNNNN
NNNNNNNNNNNNNNNNNNNNNNNNNNNNNNNNNNNNNNNNNNNNNNNNNNNNNNNNNNNN
NNNNNNNNNNNNNNNNNNNNNNNNNNNNNNNNNNNNNNNNNNNNNNNNNNNNNNNNNNNN
NNNNNNNNNNNNNNNNNNNNNNNNNNNNNNNNNNNNNNNNNNNNNNNNNNNNNNNNNNNN
NNNNNNNNNNNNNNNNNNNNNNNNNNNNNNNNNNNNNNNNNNNNNNNNNNNNNNNNNNNN
NNNNNNNNNNNNNNNNNNNNNNNNNNNNNNNNNNNNNNNNNNNNNNNNNNNNNNNNNNNN
NNNNNNNNNNNNNNNNNNNNNNNNNNNNNNNNNNNNNNNNNNNNNNNNNNNNNNNNNNNN
NNNNNNNNNNNNNNNNNNNNNNNNNNNNNNNNNNNNNNNNNNNNNNNNNNNNN-------
------------------------------------------------------------
------------------------------------------------------------
------------------------------------------------------------
------------------------------------------------------------
------------------------------------------------------------
------------------------------------------------------------
------------------------------------------------------------
---------------------
>Pseudophilotes abencerragus TNTA1 Tunisia Al-Kaf Tajerouine
NNNNNNNNNNNNNNNNNNNNNNACTCGAATGAACGAACGGAGAGATTCATCGTCATTCGG
CGGCGTACGGGCGTGCGCCTCGATGTGTGTCGGTCGTTTCGGCGACTCGGCGCGCACGGG
ACGCGTCTGTCGACGTCCGTCGACGGCGTGCACTTCTCTCTTAGTAATGCATCGCGACCC
GTTCGGGGTCGGCCTAAGCGCCACTCGGGAGTCCGTCGGTGAGCGTCTCGGCGTTCGCTG
GCGTACCGTGTCGGTTTGCCGGCCGGCCGTTGCGGACGGTATTAATGATGGATAATACGC
TTCAATGCGAATCGCGCACGCGTTTACGCGCGTCCGGCCCGACGCAAGCTAGCGTCCCGA
TGGATGTCCTGCCACAGTGCGGACGTACGTCGGTCGTTGCTGTTAGTCGCAGCCGTGCAG
TCTCGGACTGTGCGCGTCTCTGTCTGCGATGATTCTGTTTCGGGCACTCGCAGGACCCGT
CTTGAAACACGGACCAAGGAGTCTAGCATGTGTGCGAGTCATTGAGTTTGATACAAATGA
CAAAACTGAAAGGCGCAACGAAAGTGAAGGCGCGCGCTTGTCGCGCGCTCAGGGAGGATG
GAGCGTCGGTCTCGGTCGACCTCTCGCACTCCCTAGGCGTCTCGTTTCCAATCAGTGAAT
GCGGGCGCGCTATGAGCACAGATGCTGGGACCCGAAAGATGGTGAACTATGCCTGGTCAG
GTCGAAGTCAGGGGAAACCCTGATGGAGGACCGTAGCGATTCTGACGTGCAAATCGATCG
TCGGAACTGGGTATAGGGGCGAANNNNNNNNNNNNNNNNNACTTTATATTTTATTTTTGG
AATTTGAGCAGGAATATTAGGAACATCTTTAAGAATTTTAATTCGTATAGAATTAGGAAC
ACCTGGATCCTTAATTGGAGATGATCAAATTTATAATACTATTGTAACAGCTCATGCTTT
TATTATAATTTTTTTTATAGTTATACCTATTATAATTGGAGGATTTGGAAATTGATTAGT
ACCTTTAATATTAGGAGCACCTGATATAGCATTTCCACGAATAAATAATATAAGATTTTG
ATTATTACCTCCATCATTAATATTATTAATTTCAAGTAGAATTGTAGAAAATGGAGCAGG
AACAGGATGAACAGTGTACCCCCCACTTTCATCTAATATTGCTCATAGAGGTTCATCTGT
TGATTTAGCAATTTTTTCTCTTCATTTAGCAGGAATTTCATCAATTTTAGGAGCAATTAA
TTTTATTACTACAATTATTAATATACGAGTAAATAATTTATCATTTGATCAAATATCATT
ATTTATTTGAGCAGTAGGTATTACAGCATTATTATTATTATTATCTTTACCTGTTTTAGC
GGGTGCTATTACTATATTATTAACAGATCGAAATCTTAATACTTCTTTCTTTGATCCTGC
CGGTGGAGGAGATCCAATTTTATATCAACATCTATTTNNNNNNNNNNNNNNNNNNNNNNN
NNNNNNNNNNNNNNNNNNNNNNNNNNNNNNNNNNNNNNNNNNNNNNNNNNNNNNNNNNNN
NNNNNNNNNNNNNNNNNNNNNNNNNNNNNNNNNNNNNNNNNNNNNNNNNNNNNNNNNNNN
NNNNNNNNNNNNNNNNNNNNNNNNNNNNNNNNNNNNNNNNNNNNNNNNNNNNNNNNNNNN
NNNNNNNNNNNNNNNNNNNNNNNNNNNNNNNNNNNNNNNNNNNNNNNNNNNNNNNNNNNN
NNNNNNNNNNNNNNNNNNNNNNNNNNNNNNNNNNNNNNNNNNNNNNNNNNNNNNNNNNNN
NNNNNNNNNNNNNNNNNNNNNNNNNNNNNNNNNNNNNNNNNNNNNNNNNNNNNNNNNNNN
NNNNNNNNNNNNNNNNNNNNNNNNNNNNNNNNNNNNNNNNNNNNNNNNNNNNNNNNNNNN
NNNNNNNNNNNNNNNNNNNNNNNNNNNNNNNNNNNNNNNNNNNNNNNNNNNNNNNNNNNN
NNNNNNNNNNNNNNNNNNNNNNNNNNNNNNNNNNNNNNNNNNNNNNNNNNNNNNNNNNNN
NNNNNNNNNNNNNNNNNNNNNNNNNNNNNNNNNNNNNNNNNNNNNNNNNNNNNNNNNNNN
NNNNNNNNNNNNNNNNNNNNNNNNNNNNNNNNNNNNNNNNNNNNNNNNNNNNNNNNNNNN
NNNNNNNNNNNNNNNNNNNNNNNNNNNNNNNNNNNNNNNNNNNNNNNNNNNNNNNNNNNN
NNNNNNNNNNNNNNNNNNNNNNNNNNNNNNNNNNNNNNNNNNNNNNNNNNNNNNNNNNNN
NNNNNNNNNNNNNNNNNNNNNNNNNNNNNNNNNNNNNNNNNNNNNNNNNNNNNNNNNNNN
NNNNNNNNNNNNNNNNNNNNNNNNNNNNNNNNNNNNNNNNNNNNNNNNNNNNNNNNNNNN
NNNNNNNNNNNNNNNNNNNNNNNNNNNNNNNNNNNNNNNNNNNNNNNNNNNNNNNNNNNN
NNNNNNNNNNNNNNNNNNNNNNNNNNNNNNNNNNNNNNNNNNNNNNNNNNNNNNNNNNNN
NNNNNNNNNNNNNNNNNNNNNNNNNNNNNNNNNNNNNNNNNNNNNNNNNNNNNNNNNNNN
NNNNNNNNNNNNNNNNNNNNNNNNNNNNNNNNNNNNNNNNNNNNNNNNNNNNNNNNNNNN
NNNNACCATCGAGAAGTTCGAGAAGGAAGCCCAGGAAATGGGTAAGGGTTCCTTCAAATA
TGCCTGGGTGTTGGACAAACTTAAGGCCGAGCGTGAGCGTGGTATCACCATCGACATCGC
CCTCTGGAAGTTCGAGACCGCCAAGTACTACGTCACCATCATCGACGCTCCCGGTCACAG
AGATTTCATCAAGAACATGATCACGGGAACCTCGCAGGCCGACTGCGCCGTACTCATCGT
CGCTGCTGGTACCGGTGAGTTTGAGGCTGGTATCTCTAAGAACGGCCAGACCCGCGAGCA
CGCTCTGCTCGCCTTCACCCTTGGCGTCAAGCAGCTGATCGTCGGAGTCAACAAGATGGA
CTCCACCGAGCCCCCATACAGCGAAAGCCGTTTCGAGGAAATCAAGAAGGAAGTATCCTC
CTACATCAAGAAGATCGGTTACAACCCAGCTGCCGTCGCTTTCGTACCCATTTCTGGTTG
GCACGGAGACAACATGTTGGAGGCTTCCACAAAAATGCCCTGGTTCAAGGGATGGCAAGT
GGAACGCAAGGAAGGCAAGGCTGAGGGCAAATGCCTGATTGAGGCTTTGGACGCAATTCT
GCCACCAGCACGTCCCACAGACAAGGCTCTCCGTCTTCCCCTTCAGGATGTCTACAAAAT
TGGTGGTATCGGAACGGTGCCCGTAGGACGTGTGGAGACTGGTGTCCTTAAGCCCGGTAC
CATTGTTGTATTCGCCCCAGCTAACATCACCACTGAAGTTAAGTCTGTTGAGATGCACCA
CGAAGCTCTCCAGGAGGCTGTGCCCGGAGACAATGTAGGTTTCAACGTTAAGAACGTGTC
GGTCAAGGAGTTGCGTCGTGGATACGTCGCTGGTGACTCCAAGAACAACCCACCCAAGGG
AGCCGCCGACTTCACTGCACAAGTCATCGTGCTTAACCACCCCGGTCAAATTTCAAACGG
CTACACGCCAGTGTTGGATTGCCACACTGCCCATATTGCCTGCAAATTCGCCGAAATCAA
AGAGAAGGTAGACCGTCGTTCAGGTAAATCAACAGAAGACAACCCCAAATCCATCAAGTC
TGGAGATGCCGCTATCGTCAACCTAGTACCTTCCAAACCTTTGTGTGTGGAGTCCTNNNN
NNNNNNNNNNNNNNNNNNNNNNNNNTCCTGCACCGTGAAGACCTGCTGGATGAGGCTGCC
CAGCTTTCGATCGATTGGGGATGCCTTGATAGACCGATACGATGGAGCGACACGTGTGAT
CGTGCCGAATACTGGAATCGAAGCACCCATACAGCGCAACGACGCGGCGACGCAGAGGGT
GGCGAGACGAGACCGATACAGCTTCGAATTGAAGCCTCACAACCCCACGCATAAGTCGCC
GGGGAAGAAAGATCTCGTGTACTTGGAGCCGTCTCCCGGCTTCTGCGAGAAGAACACGAG
ACTCAGTATCCTGGGTACCCACGGGCGCACGTGCAACGAGGCGAGCGACCGCGTGGACGG
GTGCGACCTCATGTGCTGCGGCCGCGGGTTCCGCNNNNNNNNNNNNNNNNNNNNNNNNNN
NNNNNNNNNNNNNNNNNNNNNNNNNNNNNNNNNNNNNNNNNNNNNNNNNNNNNNNNNNNN
NNNNNNNNNNNNNNNNNNNNNNNNNNNNNNNNNNNNNNNNNNNNNNNNNNNNNNNNNNNN
NNNNNNNNNNNNNNNNNNNNNNNNNNNNNNNNNNNNNNNNNNNNNNNNNNNNNNNNNNNN
NNNNNNNNNNNNNNNNNNNNNNNNNNNNNNNNNNNNNNNNNNNNNNNNNNNNNNNNNNNN
NNNNNNNNNNNNNNNNNNNNNNNNNNNNNNNNNNNNNNNNNNNNNNNNNNNNNNNNNNNN
NNNNNNNNNNNNNNNNNNNNNNNNNNNNNNNNNNNNNNNNNNNNNNNNNNNNNNNNNNNN
NNNNNNNNNNNNNNNNNNNNNNNNNNNNNNNNNNNNNNNNNNNNNNNNNNNNNNNNNNNN
NNNNNNNNNNNNNNNNNNNNNNNNNNNNNNNNNNNNNNNNNNNNNNNNNNNNNNNNNNNN
NNNNNNNNNNNNNNNNNNNNNNNNNNNNNNNNNNNNNNNNNNNNNNNNNNNNNNNNNNNN
NNNNNNNNNNNNNNNNNNNNNNNNNNNNNNNNNNNNNNNNNNNNNNNNNNNNNNNNNNNN
NNNNNNNNNNNNNNNNNNNNNNNNNNNNNNNNNNNNNNNNNNNNNNNNNNNNN-------
-----------------------------GTTTAAAA-ATAATTATATCACGCGTGTGTG
--GTGTGT------GTGTGCGCGCGT-------------CTCCTCAT-ATCGTCTTTACG
ACCGCCCATCCTGACCGGTGAGGTGAAAGTGAAGCGTGTGT---GTGGACAAGCGC----
---GCGCGCGCACTCGCGCC-------CGCGTGGTT--GTGGTGTGTACCGAGCGCGCTC
TCGTTTGACGACGTGCGCCGCCACCGACGCTC--CGTGAAGCTAACA-TTTTGCGCGAGC
GATGATCGGTTTAAAAGGCGTCGCACTCGAATTTTGTCGTCTAC-GTGAAGAATGCGCTC
GGTGCGAATTGAA----ACATCACTATATACTAGTAGGCGGACTCGACGTCCGAAGGGCG
CNNNNNNNNNNNNNNN-----
>Pseudophilotes barbagiae IFON1 Italy Sardinia Nuoro
CGTTCAGGGGTAAACCTGCGAAACTCGAATGAACGAACGGAGAGATTCATCGTCATTCGG
CGGCGTACGGGCGTGCGCCTCGATGTGTGTCGGTCGTTTAGGCGATTCGGCGCGCACGGG
ACGCGTCTGTCGACGTCCGTCGGCGGCGTGCACTTCTCTCTTAGTAATGCATCGCGACCC
GTTCGGGGTCGGCCTAAGCGCCACTCGGGAGTCCGTCGGTGAGCGTCTCGGCGTTCGCTG
GCGTACCGTGTCGGTTTGCCGGCCGGCCGTTGCGGACGGTATTAATGATGGATAATACGC
TTCAATGCGAATCGCGCACGCGTTTACGCGCGTCCGGCCCGACGCAAGCTAGCGTCCCGA
TGGATGTCCTGCCACAGTGCGGACGTACGTCGGTCGTTGCTGTTAGTCGCCGCCGTGCAG
TCTCGGACTGTGCGCGTCTCTGTCTGCGATGATTCTGTTTCGGGCACTCGCAGGACCCGT
CTTGAAACACGGACCAAGGAGTCTAGCATGTGTGCGAGTCATTGAGTTTGATACAAATGA
CAAAACTGAAAGGCGCAACGAAAGTGAAGGCGCGCGCTTGTCGCGCGCTCAGGGAGGATG
GAGCGTCGGTCTCGGTCGACCTCTCGCACTCCCTAGGCGTCTCGTTTCCAATCAGTGAAT
GCGGGCGCGCTATGAGCACAGATGCTGGGACCCGAAAGATGGTGAACTATGCCTGGTCAG
GTCGAAGTCAGGGGAAACCCTGATGGAGGACCGTAGCGATTCTGACGTGCAAATCGATCG
TCGGAACTGGGNNNNNNNNNNNNNNNNNNNNNNNNNNNNNACTTTATACTTTATTTTTGG
AATTTGAGCAGGAATGTTAGGAACATCTTTAAGAATTTTAATTCGTATAGAATTAGGAAC
ACCTGGATCTTTAATTGGAGATGATCAAATTTATAATACTATTGTAACAGCTCATGCTTT
TATTATAATTTTTTTTATAGTTATACCTATTATAATTGGAGGATTTGGAAATTGATTAGT
ACCTTTAATATTAGGAGCACCTGATATAGCATTTCCACGAATAAATAATATAAGATTTTG
ATTATTACCACCATCATTAATATTATTAATTTCAAGTAGAATTGTAGAAAATGGAGCAGG
AACAGGATGAACAGTGTACCCCCCACTTTCATCTAATATTGCTCATAGAGGTTCATCTGT
TGATTTAGCAATTTTTTCACTTCACTTAGCAGGAATTTCATCAATTTTAGGAGCAATTAA
TTTTATTACTACAATTATTAATATACGAGTAAATAATTTATCATTTGATCAAATATCATT
ATTTATTTGAGCAGTAGGTATTACAGCATTATTATTATTATTATCTTTACCTGTTTTAGC
AGGGGCTATTACTATATTACTAACAGATCGAAATCTTAATACTTCTTTCTTTGATCCTGC
TGGTGGAGGAGATCCAATTTTATATCAACATTTATTTNNNNNNNNNNNNNNNNNNNNNNN
NNNNNNNNNNNNNNNNNNNNNNNNNNNNNNNNNNNNNNNNNNNNNNNNNNNNNNNNNNNN
NNNNNNNNNNNNNNNNNNNNNNNNNNNNNNNNNNNNNNNNNNNNNNNNNNNNNNNNNNNN
NNNNNNNNNNNNNNNNNNNNNNNNNNNNNNNNNNNNNNNNNNNNNNNNNNNNNNNNNNNN
NNNNNNNNNNNNNNNNNNNNNNNNNNNNNNNNNNNNNNNNNNNNNNNNNNNNNNNNNNNN
NNNNNNNNNNNNNNNNNNNNNNNNNNNNNNNNNNNNNNNNNNNNNNNNNNNNNNNNNNNN
NNNNNNNNNNNNNNNNNNNNNNNNNNNNNNNNNNNNNNNNNNNNNNNNNNNNNNNNNNNN
NNNNNNNNNNNNNNNNNNNNNNNNNNNNNNNNNNNNNNNNNNNNNNNNNNNNNNNNNNNN
NNNNNNNNNNNNNNNNNNNNNNNNNNNNNNNNNNNNNNNNNNNNNNNNNNNNNNNNNNNN
NNNNNNNNNNNNNNNNNNNNNNNNNNNNNNNNNNNNNNNNNNNNNNNNNNNNNNNNNNNN
NNNNNNNNNNNNNNNNNNNNNNNNNNNNNNNNNNNNNNNNNNNNNNNNNNNNNNNNNNNN
NNNNNNNNNNNNNNNNNNNNNNNNNNNNNNNNNNNNNNNNNNNNNNNNNNNNNNNNNNNN
NNNNNNNNNNNNNNNNNNNNNNNNNNNNNNNNNNNNNNNNNNNNNNNNNNNNNNNNNNNN
NNNNNNNNNNNNNNNNNNNNNNNNNNNNNNNNNNNNNNNNNNNNNNNNNNNNNNNNNNNN
NNNNNNNNNNNNNNNNNNNNNNNNNNNNNNNNNNNNNNNNNNNNNNNNNNNNNNNNNNNN
NNNNNNNNNNNNNNNNNNNNNNNNNNNNNNNNNNNNNNNNNNNNNNNNNNNNNNNNNNNN
NNNNNNNNNNNNNNNNNNNNNNNNNNNNNNNNNNNNNNNNNNNNNNNNNNNNNNNNNNNN
NNNNNNNNNNNNNNNNNNNNNNNNNNNNNNNNNNNNNNNNNNNNNNNNNNNNNNNNNNNN
NNNNNNNNNNNNNNNNNNNNNNNNNNNNNNNNNNNNNNNNNNNNNNNNNNNNNNNNNNNN
NNNNNNNNNNNNNNNNNNNNNNNNNNNNNNNNNNNNNNNNNNNNNNNNNNNNNNNNNNNN
NNNNACCATCGAGAAGTTCGAGAAGGAAGCCCAGGAAATGGGTAAGGGTTCCTTCAAATA
TGCCTGGGTGTTGGACAAACTTAAGGCCGAGCGTGAGCGTGGTATCACCATCGACATCGC
CCTCTGGAAGTTCGAGACCGCCAAGTACTACGTCACCATCATCGACGCTCCCGGTCACAG
AGATTTCATCAAGAACATGATCACGGGAACCTCGCAGGCCGACTGCGCCGTGCTCATCGT
CGCTGCTGGTACCGGTGAGTTTGAGGCTGGTATCTCCAAGAACGGCCAGACCCGCGAGCA
CGCTCTGCTCGCCTTCACCCTTGGCGTCAAGCAGCTGATCGTCGGAGTCAACAAGATGGA
CTCCACCGAGCCCCCATACAGCGAAAGCCGTTTTGAGGAAATCAAGAAGGAAGTATCCTC
CTACATCAAGAAGATCGGTTACAACCCAGCTGCCGTCGCTTTCGTACCCATTTCTGGTTG
GCACGGAGACAACATGTTGGAGGCTTCCACAAAAATGCCCTGGTTCAAGGGATGGCAAGT
GGAACGCAAGGAAGGTAAGGCTGAGGGCAAATGCCTGATTGAGGCTTTGGATGCAATTCT
GCCACCAGCACGTCCCACAGACAAGGCCCTCCGTCTTCCCCTTCAGGATGTCTACAAAAT
TGGTGGTATCGGAACGGTGCCCGTAGGACGTGTGGAGACTGGTGTCCTTAAGCCCGGTAC
CATTGTTGTATTCGCCCCAGCTAACATCACCACTGAAGTTAAGTCTGTTGAGATGCACCA
CGAAGCTCTCCAGGAGGCTGTGCCCGGAGACAACGTAGGTTTCAACGTTAAGAACGTGTC
GGTCAAGGARTTGCGTCGTGGATACGTCGCTGGTGACTCCAAGAACAACCCACCCAAGGG
AGCCGCCGACTTCACCGCACAAGTCATTGTGCTTAACCACCCCGGTCAAATTTCAAACGG
CTACACGCCAGTGTTGGATTGCCACACTGCCCATATCGCCTGCAAATTCGCTGAAATCAA
AGAGAAGGTAGACCGTCGTTCAGGTAAATCAACAGAAGACAACCCCAAATCCATCAAGTC
TGGAGATGCTGCTATCGTCAACCTAGTACCTTCCAAACCTTTGTGCGTGGAGTCCNNNNN
NNNNNNNNNNNNNNNNNNNNNNNNNTCCTGCACCGTGAAGACCTGCTGGATGAGGCTGCC
CAGCTTTCGATCGATCGGGGACGCCTTGATAGACCGATACGATGGRGCGACACGTGTGAT
CGTGCCGAATACTGGAATCGAAGCGCCCATACAGCGCAACGACGCGGCGACGCAGAGGGT
GGCGAGACGAGACCGATACAGCTTCGAATTGAAGCCTCACAACCCCACGCATAAGTCGCC
GGGCAAGAAAGATCTCGTGTACTTGGAGCCGTCTCCCGGCTTCTGCGAGAAAAACACGAG
ACTCAGCATCCTGGGTACCCACGGGCGCACGTGCAACGAGGCGAGCGACCGCGTGGACGG
GTGCGACCTCATGTGCTGCGGCCGCGGGTTCCGCNNNNNNNNNNNNNNNNNNNNNNNNNN
NNNNNNNNNNNNNNNNNNNNNNNNNNNNNNNNNNNNNNNNNNNNNNNNNNNNNNNNNNNN
NNNNNNNNNNNNNNNNNNNNNNNNNNNNNNNNNNNNNNNNNNNNNNNNNNNNNNNNNNNN
NNNNNNNNNNNNNNNNNNNNNNNNNNNNNNNNNNNNNNNNNNNNNNNNNNNNNNNNNNNN
NNNNNNNNNNNNNNNNNNNNNNNNNNNNNNNNNNNNNNNNNNNNNNNNNNNNNNNNNNNN
NNNNNNNNNNNNNNNNNNNNNNNNNNNNNNNNNNNNNNNNNNNNNNNNNNNNNNNNNNNN
NNNNNNNNNNNNNNNNNNNNNNNNNNNNNNNNNNNNNNNNNNNNNNNNNNNNNNNNNNNN
NNNNNNNNNNNNNNNNNNNNNNNNNNNNNNNNNNNNNNNNNNNNNNNNNNNNNNNNNNNN
NNNNNNNNNNNNNNNNNNNNNNNNNNNNNNNNNNNNNNNNNNNNNNNNNNNNNNNNNNNN
NNNNNNNNNNNNNNNNNNNNNNNNNNNNNNNNNNNNNNNNNNNNNNNNNNNNNNNNNNNN
NNNNNNNNNNNNNNNNNNNNNNNNNNNNNNNNNNNNNNNNNNNNNNNNNNNNNNNNNNNN
NNNNNNNNNNNNNNNNNNNNNNNNNNNNNNNNNNNNNNNNNNNNNNNNNNNNN-------
--------------------------------TAAAA-ATATTTATATCACGCGTGTGTG
TTGTGCGTGTGTGTGCGTGTGTGTGTGTGTGCGCGTGTGCGTCTCAT-ATGGTCTTTACT
ACCGCCCACCCTGACCGGTGAGGTGGAAGTGAAGTGT-TGT-GTGTGGACAAACGCGCGC
GCCGCGCGCGCGCCGGCGCGCTAC---CGCGTGGTT--GTGGTGTGTACCGAGCGCGCTC
TCGTTTGACGACGTGCGATGCCACCGACGCTC--CGTGAAGCTAACA-TTTTGCGCGAGT
GATGATCGGTTTAAAAGGCGTTGCACTCGAATTTTGTCGTCTAC-GTGGAGAATGCGCTC
GGTGCGATATGAA----ACATCACTATAT---AGTAGGCGGACTCGACGTCCGAAGGGCG
C-GTCGTCGACGCCGACGTAC
>Pseudophilotes barbagiae IFON2 Italy Sardinia Nuoro
CGTTCAGGGGTAAACCTGCGAAACTCGAATGAACGAACGGAGAGATTCATCGTCATTCGG
CGGCGTACGGGCGTGCGCCTCGATGTGTGTCGGTCGTTTAGGCGATTCGGCGCGCACGGG
ACGCGTCTGTCGACGTCCGTCGGCGGCGTGCACTTCTCTCTTAGTAATGCATCGCGACCC
GTTCGGGGTCGGCCTAAGCGCCACTCGGGAGTCCGTCGGTGAGCGTCTCGGCGTTCGCTG
GCGTACCGTGTCGGTTTGCCGGCCGGCCGTTGCGGACGGTATTAATGATGGATAATACGC
TTCAATGCGAATCGCGCACGCGTTTACGCGCGTCCGGCCCGACGCAAGCTAGCGTCCCGA
TGGATGTCCTGCCACAGTGCGGACGTACGTCGGTCGTTGCTGTTAGTCGCCGCCGTGCAG
TCTCGGACTGTGCGCGTCTCTGTCTGCGATGATTCTGTTTCGGGCACTCGCAGGACCCGT
CTTGAAACACGGACCAAGGAGTCTAGCATGTGTGCGAGTCATTGAGTTTGATACAAATGA
CAAAACTGAAAGGCGCAACGAAAGTGAAGGCGCGCGCTTGTCGCGCGCTCAGGGAGGATG
GAGCGTCGGTCTCGGTCGACCTCTCGCACTCCCTAGGCGTCTCGTTTCCAATCAGTGAAT
GCGGGCGCGCTATGAGCACAGATGCTGGGACCCGAAAGATGGTGAACTATGCCTGGTCAG
GTCGAAGTCAGGGGAAACCCTGATGGAGGACCGTAGCGATTCTGACGTGCAAATCGATCG
TCGGAACTGGGNNNNNNNNNNNNNNNNNNNNNNNNNNNNNACTTTATACTTTATTTTTGG
AATTTGAGCAGGAATGTTAGGAACATCTTTAAGAATTTTAATTCGTATAGAATTAGGAAC
ACCTGGATCTTTAATTGGAGATGATCAAATTTATAATACTATTGTAACAGCTCATGCTTT
TATTATAATTTTTTTTATAGTTATACCTATTATAATTGGAGGATTTGGAAATTGATTAGT
ACCTTTAATATTAGGAGCACCTGATATAGCATTTCCACGAATAAATAATATAAGATTTTG
ATTATTACCACCATCATTAATATTATTAATTTCAAGTAGAATTGTAGAAAATGGAGCAGG
AACAGGATGAACAGTGTACCCCCCACTTTCATCTAATATTGCTCATAGAGGTTCATCTGT
TGATTTAGCAATTTTTTCACTTCACTTAGCAGGAATTTCATCAATTTTAGGAGCAATTAA
TTTTATTACTACAATTATTAATATACGAGTAAATAATTTATCATTTGATCAAATATCATT
ATTTATTTGAGCAGTAGGTATTACAGCATTATTATTATTATTATCTTTACCTGTTTTAGC
AGGGGCTATTACTATATTACTAACAGATCGAAATCTTAATACTTCTTTCTTTGATCCTGC
TGGTGGAGGAGATCCAATTTTATATCAACATTTATTTNNNNNNNNNNNNNNNNNNNNNNN
NNNNNNNNNNNNNNNNNNNNNNNNNNNNNNNNNNNNNNNNNNNNNNNNNNNNNNNNNNNN
NNNNNNNNNNNNNNNNNNNNNNNNNNNNNNNNNNNNNNNNNNNNNNNNNNNNNNNNNNNN
NNNNNNNNNNNNNNNNNNNNNNNNNNNNNNNNNNNNNNNNNNNNNNNNNNNNNNNNNNNN
NNNNNNNNNNNNNNNNNNNNNNNNNNNNNNNNNNNNNNNNNNNNNNNNNNNNNNNNNNNN
NNNNNNNNNNNNNNNNNNNNNNNNNNNNNNNNNNNNNNNNNNNNNNNNNNNNNNNNNNNN
NNNNNNNNNNNNNNNNNNNNNNNNNNNNNNNNNNNNNNNNNNNNNNNNNNNNNNNNNNNN
NNNNNNNNNNNNNNNNNNNNNNNNNNNNNNNNNNNNNNNNNNNNNNNNNNNNNNNNNNNN
NNNNNNNNNNNNNNNNNNNNNNNNNNNNNNNNNNNNNNNNNNNNNNNNNNNNNNNNNNNN
NNNNNNNNNNNNNNNNNNNNNNNNNNNNNNNNNNNNNNNNNNNNNNNNNNNNNNNNNNNN
NNNNNNNNNNNNNNNNNNNNNNNNNNNNNNNNNNNNNNNNNNNNNNNNNNNNNNNNNNNN
NNNNNNNNNNNNNNNNNNNNNNNNNNNNNNNNNNNNNNNNNNNNNNNNNNNNNNNNNNNN
NNNNNNNNNNNNNNNNNNNNNNNNNNNNNNNNNNNNNNNNNNNNNNNNNNNNNNNNNNNN
NNNNNNNNNNNNNNNNNNNNNNNNNNNNNNNNNNNNNNNNNNNNNNNNNNNNNNNNNNNN
NNNNNNNNNNNNNNNNNNNNNNNNNNNNNNNNNNNNNNNNNNNNNNNNNNNNNNNNNNNN
NNNNNNNNNNNNNNNNNNNNNNNNNNNNNNNNNNNNNNNNNNNNNNNNNNNNNNNNNNNN
NNNNNNNNNNNNNNNNNNNNNNNNNNNNNNNNNNNNNNNNNNNNNNNNNNNNNNNNNNNN
NNNNNNNNNNNNNNNNNNNNNNNNNNNNNNNNNNNNNNNNNNNNNNNNNNNNNNNNNNNN
NNNNNNNNNNNNNNNNNNNNNNNNNNNNNNNNNNNNNNNNNNNNNNNNNNNNNNNNNNNN
NNNNNNNNNNNNNNNNNNNNNNNNNNNNNNNNNNNNNNNNNNNNNNNNNNNNNNNNNNNN
NNNNACCATCGAGAAGTTCGAGAAGGAAGCCCAGGAAATGGGTAAGGGTTCCTTCAAATA
TGCCTGGGTGTTGGACAAACTTAAGGCCGAGCGTGAGCGTGGTATCACCATCGACATCGC
CCTCTGGAAGTTCGAGACCGCCAAGTACTACGTCACCATCATCGACGCTCCCGGTCACAG
AGATTTCATCAAGAACATGATCACGGGAACCTCGCAGGCCGACTGCGCCGTGCTCATCGT
CGCTGCTGGTACCGGTGAGTTTGAGGCTGGTATCTCCAAGAACGGCCAGACCCGCGAGCA
CGCTCTGCTCGCCTTCACCCTTGGCGTCAAGCAGCTGATCGTCGGAGTCAACAAGATGGA
CTCCACCGAGCCCCCATACAGCGAAAGCCGTTTTGAGGAAATCAAGAAGGAAGTATCCTC
CTACATCAAGAAGATCGGTTACAACCCAGCTGCCGTCGCTTTCGTACCCATTTCTGGTTG
GCACGGAGACAACATGTTGGAGGCTTCCACAAAAATGCCCTGGTTCAAGGGATGGCAAGT
GGAACGCAAGGAAGGTAAGGCTGAGGGCAAATGCCTGATTGAGGCTTTGGATGCAATTCT
GCCACCAGCACGTCCCACAGACAAGGCCCTCCGTCTTCCCCTTCAGGATGTCTACAAAAT
TGGTGGTATCGGAACGGTGCCCGTAGGACGTGTGGAGACTGGTGTCCTTAAGCCCGGTAC
CATTGTTGTATTCGCCCCAGCTAACATCACCACTGAAGTTAAGTCTGTTGAGATGCACCA
CGAAGCTCTCCAGGAGGCTGTGCCCGGAGACAACGTAGGTTTCAACGTTAAGAACGTGTC
GGTCAAGGARTTGCGTCGTGGATACGTCGCTGGTGACTCCAAGAACAACCCACCCAAGGG
AGCCGCCGACTTCACCGCACAAGTCATTGTGCTTAACCACCCCGGTCAAATTTCAAACGG
CTACACGCCAGTGTTGGATTGCCACACTGCCCATATCGCCTGCAAATTCGCTGAAATCAA
AGAGAAGGTAGACCGTCGTTCAGGTAAATCAACAGAAGACAACCCCAAATCCATCAAGTC
TGGAGATGCTGCTATCGTCAACCTAGTACCTTCCAAACCTTTGTGCGTGGAGTCNNNNNN
NNNNNNNNNNNNNNNNNNNNNNNNNTCCTGCACCGTGAAGACCTGCTGGATGAGGCTGCC
CAGCTTTCGATCGATCGGGGACGCCTTGATAGACCGATACGATGGGGCGACACGTGTGAT
CGTGCCGAATACTGGAATCGAAGCGCCCATACAGCGCAACGACGCGGCGACGCAGAGGGT
GGCGAGACGAGACCGATACAGCTTCGAATTGAAGCCTCACAACCCCACGCATAAGTCGCC
GGGCAAGAAAGATCTCGTGTACTTGGAGCCGTCTCCCGGCTTCTGCGAGAAAAACACGAG
ACTCAGCATCCTGGGTACCCACGGGCGCACGTGCAACGAGGCGAGCGACCGCGTGGACGG
GTGCGACCTCATGTGCTGCGGCCGCGGGTTCCGCNNNNNNNNNNNNNNNNNNNNNNNNNN
NNNNNNNNNNNNNNNNNNNNNNNNNNNNNNNNNNNNNNNNNNNNNNNNNNNNNNNNNNNN
NNNNNNNNNNNNNNNNNNNNNNNNNNNNNNNNNNNNNNNNNNNNNNNNNNNNNNNNNNNN
NNNNNNNNNNNNNNNNNNNNNNNNNNNNNNNNNNNNNNNNNNNNNNNNNNNNNNNNNNNN
NNNNNNNNNNNNNNNNNNNNNNNNNNNNNNNNNNNNNNNNNNNNNNNNNNNNNNNNNNNN
NNNNNNNNNNNNNNNNNNNNNNNNNNNNNNNNNNNNNNNNNNNNNNNNNNNNNNNNNNNN
NNNNNNNNNNNNNNNNNNNNNNNNNNNNNNNNNNNNNNNNNNNNNNNNNNNNNNNNNNNN
NNNNNNNNNNNNNNNNNNNNNNNNNNNNNNNNNNNNNNNNNNNNNNNNNNNNNNNNNNNN
NNNNNNNNNNNNNNNNNNNNNNNNNNNNNNNNNNNNNNNNNNNNNNNNNNNNNNNNNNNN
NNNNNNNNNNNNNNNNNNNNNNNNNNNNNNNNNNNNNNNNNNNNNNNNNNNNNNNNNNNN
NNNNNNNNNNNNNNNNNNNNNNNNNNNNNNNNNNNNNNNNNNNNNNNNNNNNNNNNNNNN
NNNNNNNNNNNNNNNNNNNNNNNNNNNNNNNNNNNNNNNNNNNNNNNNNNNNN-------
-----------------------------------------TTTATATCACGCGTGTGTG
TTGTGCGTGTGTGTGCGTGTGTGTGTGTGTGCGCGTGTGCGTCTCAT-ATGGTCTTTACT
ACCGCCCACCCTGACCGGTGAGGTGGAAGTGAAGTGT-TGT-GTGTGGACAAACGCGCGC
GCCGCGCGCGCGCCGGCGCGCTAC---CGCGTGGTT--GTGGTGTGTACCGAGCGCGCTC
TCGTTTGACGACGTGCGATGCCACCGACGCTC--CGTGAAGCTAACA-TTTTGCGCGAGT
GATGATCGGTTTAAAAGGCGTTGCACTCGAATTTTGTCGTCTAC-GTGGAGAATGCGCTC
GGTGCGATATGAA----ACATCACTATAT---AGTAGGCGGACTCGACGTCCGAAGGGCG
C-GTCGTCGACGCCGACGTA-
>Pseudophilotes barbagiae INUO1 Italy Sardinia Nuoro
CGTTCAGGGGTAAACCTGCGAAACTCGAATGAACGAACGGAGAGATTCATCGTCATTCGG
CGGCGTACGGGCGTGCGCCTCGATGTGTGTCGGTCGTTTAGGCGATTCGGCGCGCACGGG
ACGCGTCTGTCGACGTCCGTCGGCGGCGTGCACTTCTCTCTTAGTAATGCATCGCGACCC
GTTCGGGGTCGGCCTAAGCGCCACTCGGGAGTCCGTCGGTGAGCGTCTCGGCGTTCGCTG
GCGTACCGTGTCGGTTTGCCGGCCGGCCGTTGCGGACGGTATTAATGATGGATAATACGC
TTCAATGCGAATCGCGCACGCGTTTACGCGCGTCCGGCCCGACGCAAGCTAGCGTCCCGA
TGGATGTCCTGCCACAGTGCGGACGTACGTCGGTCGTTGCTGTTAGTCGCCGCCGTGCAG
TCTCGGACTGTGCGCGTCTCTGTCTGCGATGATTCTGTTTCGGGCACTCGCAGGACCCGT
CTTGAAACACGGACCAAGGAGTCTAGCATGTGTGCGAGTCATTGAGTTTGATACAAATGA
CAAAACTGAAAGGCGCAACGAAAGTGAAGGCGCGCGCTTGTCGCGCGCTCAGGGAGGATG
GAGCGTCGGTCTCGGTCGACCTCTCGCACTCCCTAGGCGTCTCGTTTCCAATCAGTGAAT
GCGGGCGCGCTATGAGCACAGATGCTGGGACCCGAAAGATGGTGAACTATGCCTGGTCAG
GTCGAAGTCAGGGGAAACCCTGATGGAGGACCGTAGCGATTCTGACGTGCAAATCGATCG
TCGGAACTGGGNNNNNNNNNNNNNNNNNNNNNNNNNNNNNACTTTATACTTTATTTTTGG
AATTTGAGCAGGAATGTTAGGAACATCTTTAAGAATTTTAATTCGTATAGAATTAGGAAC
ACCTGGATCTTTAATTGGAGATGATCAAATTTATAATACTATTGTAACAGCTCATGCTTT
TATTATAATTTTTTTTATAGTTATACCTATTATAATTGGAGGATTTGGAAATTGATTAGT
ACCTTTAATATTAGGAGCACCTGATATAGCATTTCCACGAATAAATAATATAAGATTTTG
ATTATTACCACCATCATTAATATTATTAATTTCAAGTAGAATTGTAGAAAATGGAGCAGG
AACAGGATGAACAGTGTACCCCCCACTTTCATCTAATATTGCTCATAGAGGTTCATCTGT
TGATTTAGCAATTTTTTCACTTCACTTAGCAGGAATTTCATCAATTTTAGGAGCAATTAA
TTTTATTACTACAATTATTAATATACGAGTAAATAATTTATCATTTGATCAAATATCATT
ATTTATTTGAGCAGTAGGTATTACAGCATTATTATTATTATTATCTTTACCTGTTTTAGC
AGGGGCTATTACTATATTACTAACAGATCGAAATCTTAATACTTCTTTCTTTGATCCTGC
TGGTGGAGGAGATCCAATTTTATATCAACATTTATTTNNNNNNNNNNNNNNNNNNNNNNN
NNNNNNNNNNNNNNNNNNNNNNNNNNNNNNNNNNNNNNNNNNNNNNNNNNNNNNNNNNNN
NNNNNNNNNNNNNNNNNNNNNNNNNNNNNNNNNNNNNNNNNNNNNNNNNNNNNNNNNNNN
NNNNNNNNNNNNNNNNNNNNNNNNNNNNNNNNNNNNNNNNNNNNNNNNNNNNNNNNNNNN
NNNNNNNNNNNNNNNNNNNNNNNNNNNNNNNNNNNNNNNNNNNNNNNNNNNNNNNNNNNN
NNNNNNNNNNNNNNNNNNNNNNNNNNNNNNNNNNNNNNNNNNNNNNNNNNNNNNNNNNNN
NNNNNNNNNNNNNNNNNNNNNNNNNNNNNNNNNNNNNNNNNNNNNNNNNNNNNNNNNNNN
NNNNNNNNNNNNNNNNNNNNNNNNNNNNNNNNNNNNNNNNNNNNNNNNNNNNNNNNNNNN
NNNNNNNNNNNNNNNNNNNNNNNNNNNNNNNNNNNNNNNNNNNNNNNNNNNNNNNNNNNN
NNNNNNNNNNNNNNNNNNNNNNNNNNNNNNNNNNNNNNNNNNNNNNNNNNNNNNNNNNNN
NNNNNNNNNNNNNNNNNNNNNNNNNNNNNNNNNNNNNNNNNNNNNNNNNNNNNNNNNNNN
NNNNNNNNNNNNNNNNNNNNNNNNNNNNNNNNNNNNNNNNNNNNNNNNNNNNNNNNNNNN
NNNNNNNNNNNNNNNNNNNNNNNNNNNNNNNNNNNNNNNNNNNNNNNNNNNNNNNNNNNN
NNNNNNNNNNNNNNNNNNNNNNNNNNNNNNNNNNNNNNNNNNNNNNNNNNNNNNNNNNNN
NNNNNNNNNNNNNNNNNNNNNNNNNNNNNNNNNNNNNNNNNNNNNNNNNNNNNNNNNNNN
NNNNNNNNNNNNNNNNNNNNNNNNNNNNNNNNNNNNNNNNNNNNNNNNNNNNNNNNNNNN
NNNNNNNNNNNNNNNNNNNNNNNNNNNNNNNNNNNNNNNNNNNNNNNNNNNNNNNNNNNN
NNNNNNNNNNNNNNNNNNNNNNNNNNNNNNNNNNNNNNNNNNNNNNNNNNNNNNNNNNNN
NNNNNNNNNNNNNNNNNNNNNNNNNNNNNNNNNNNNNNNNNNNNNNNNNNNNNNNNNNNN
NNNNNNNNNNNNNNNNNNNNNNNNNNNNNNNNNNNNNNNNNNNNNNNNNNNNNNNNNNNN
NNNNACCATCGAGAAGTTCGAGAAGGAAGCCCAGGAAATGGGTAAGGGTTCCTTCAAATA
TGCCTGGGTGTTGGACAAACTTAAGGCCGAGCGTGAGCGTGGTATCACCATCGACATCGC
CCTCTGGAAGTTCGAGACCGCCAAGTACTACGTCACCATCATCGACGCTCCCGGTCACAG
AGATTTCATCAAGAACATGATCACGGGAACCTCGCAGGCCGACTGCGCCGTGCTCATCGT
CGCTGCTGGTACCGGTGAGTTTGAGGCTGGTATCTCCAAGAACGGCCAGACCCGCGAGCA
CGCTCTGCTCGCCTTCACCCTTGGCGTCAAGCAGCTGATCGTCGGAGTCAACAAGATGGA
CTCCACCGAGCCCCCATACAGCGAAAGCCGTTTTGAGGAAATCAAGAAGGAAGTATCCTC
CTACATCAAGAAGATCGGTTACAACCCAGCTGCCGTCGCTTTCGTACCCATTTCTGGTTG
GCACGGAGACAACATGTTGGAGGCTTCCACAAAAATGCCCTGGTTCAAGGGATGGCAAGT
GGAACGCAAGGAAGGTAAGGCTGAGGGCAAATGCCTGATTGAGGCTTTGGATGCAATTCT
GCCACCAGCACGTCCCACAGACAAGGCCCTCCGTCTTCCCCTTCAGGATGTCTACAAAAT
TGGTGGTATCGGAACGGTGCCCGTAGGACGTGTGGAGACTGGTGTCCTTAAGCCCGGTAC
CATTGTTGTATTCGCCCCAGCTAACATCACCACTGAAGTTAAGTCTGTTGAGATGCACCA
CGAAGCTCTCCAGGAGGCTGTGCCCGGAGACAACGTAGGTTTCAACGTTAAGAACGTGTC
GGTCAAGGAATTGCGTCGTGGATACGTCGCTGGTGACTCCAAGAACAACCCACCCAAGGG
AGCCGCCGACTTCACCGCACAAGTCATTGTGCTTAACCACCCCGGTCAAATTTCAAACGG
CTACACGCCAGTGTTGGATTGCCACACTGCCCATATCGCCTGCAAATTCGCTGAAATCAA
AGAGAAGGTAGACCGTCGTTCAGGTAAATCAACAGAAGACAACCCCAAATCCATCAAGTC
TGGAGATGCTGCTATCGTCAACCTAGTACCTTCCAAACCTTTGTGCGTGGAGTCCTTCCA
GGANNNNNNNNNNNNNNNNNNNNNNTCCTGCACCGTGAAGACCTGCTGGATGAGGCTGCC
CAGCTTTCGATCGATCGGGGACGCCTTGATAGACCGATACGATGGAGCGACACGTGTGAT
CGTGCCGAATACTGGAATCGAAGCGCCCATACAGCGCAACGACGCGGCGACGCAGAGGGT
GGCGAGACGAGACCGATACAGCTTCGAATTGAAGCCTCACAACCCCACGCATAAGTCGCC
GGGCAAGAAAGATCTCGTGTACTTGGAGCCGTCTCCCGGCTTCTGCGAGAAAAACACGAG
ACTCAGCATCCTGGGTACCCACGGGCGCACGTGCAACGAGGCGAGCGACCGCGTGGACGG
GTGCGACCTCATGTGCTGCGGCCGCGGGTTCCGCNNNNNNNNNNNNNNNNNNNNNNNNNN
NNNNNNNNNNNNNNNNNNNNNNNNNNNNNNNNNNNNNNNNNNNNNNNNNNNNNNNNNNNN
NNNNNNNNNNNNNNNNNNNNNNNNNNNNNNNNNNNNNNNNNNNNNNNNNNNNNNNNNNNN
NNNNNNNNNNNNNNNNNNNNNNNNNNNNNNNNNNNNNNNNNNNNNNNNNNNNNNNNNNNN
NNNNNNNNNNNNNNNNNNNNNNNNNNNNNNNNNNNNNNNNNNNNNNNNNNNNNNNNNNNN
NNNNNNNNNNNNNNNNNNNNNNNNNNNNNNNNNNNNNNNNNNNNNNNNNNNNNNNNNNNN
NNNNNNNNNNNNNNNNNNNNNNNNNNNNNNNNNNNNNNNNNNNNNNNNNNNNNNNNNNNN
NNNNNNNNNNNNNNNNNNNNNNNNNNNNNNNNNNNNNNNNNNNNNNNNNNNNNNNNNNNN
NNNNNNNNNNNNNNNNNNNNNNNNNNNNNNNNNNNNNNNNNNNNNNNNNNNNNNNNNNNN
NNNNNNNNNNNNNNNNNNNNNNNNNNNNNNNNNNNNNNNNNNNNNNNNNNNNNNNNNNNN
NNNNNNNNNNNNNNNNNNNNNNNNNNNNNNNNNNNNNNNNNNNNNNNNNNNNNNNNNNNN
NNNNNNNNNNNNNNNNNNNNNNNNNNNNNNNNNNNNNNNNNNNNNNNNNNNNNNNNNNNN
NNNNNNNNNNNNNNNNNNNNN-ACGGTCCGTTTAAAA-ATATTTATATCACGCGTGTGTG
TTGTGCGTGTGTGTGCGTGTGTGTGTGTGTGCGCGTGTGCGTCTCAT-ATGGTCTTTACT
ACCGCCCACCCTGACCGGTGAGGTGGAAGTGAAGTGT-TGT-GTGTGGACAAACGCGCGC
GCCGCGCGCGCGCCGGCGCGCTAC---CGCGTGGTT--GTGGTGTGTACCGAGCGCGCTC
TCGTTTGACGACGTGCGATGCCACCGACGCTC--CGTGAAGCTAACA-TTTTGCGCGAGT
GATGATCGGTTTAAAAGGCGTTGCACTCGAATTTTGTCGTCTAC-GTGGAGAATGCGCTC
GGTGCGATATGAA----ACATCACTATAT---AGTAGGCGGACTCGACGTCCGAAGGGCG
C-GTCGTCGACGCCGACGTAC
>Pseudophilotes baton ELFA1 Spain Catalonia Lleida
NNNNNNNNNNNNNNNNNNNNNNNNNNNNATGAACGAACGGAGAGATTCATCGTCATTCGG
CGGCGTACGGGCGTGCGCCTCGATGTGTGTCGGTCGTTTCGGCGATTCGGCGCGCACGGG
ACGCGTCTGTCGACGTCCGTCGACGGCGTGCACTTCTCTCTTAGTAATGCATCGCGACCC
GTTCGGGGTCGGCCTAAGCGCCACTCGGGAGTCCGTCGGTGAGCGTCTCGGCGTTCGCTG
GCGTACCGTGTCGGTTTGCCGGCCGGCCGTTGCGGACGGTATTAATGATGGATAATACGC
TTCAATGCGAATCGCGCACGCGTTTACGCGCGTCCGGCCCGACGCAAGCTAGCGTCCCGA
TGGATGTCCTGCCACAGTGCGGACGTACGTCGGTCGTTGCTGTTAGTCGCCGCCGTGCAG
TCTCGGACTGTGCGCGTCTCTGTCTGCGATGATTCTGTTTCGGGCACTCGCAGGACCCGT
CTTGAAACACGGACCAAGGAGTCTAGCATGTGTGCGAGTCATTGAGTTTGATACAAATGA
CAAAACTGAAAGGCGCAACGAAAGTGAAGGCGCGCGCTTGTCGCGCGCTCAGGGAGGATG
GAGCGTCGGTCTCGGTCGACCTCTCGCACTCCCTAGGCGTCTCGTTTCCAATCAGTGAAT
GCGGGCGCGCTATGAGCACAGATGCTGGGACCCGAAAGATGGTGAACTATGCCTGGTCAG
GTCGAAGTCAGGGGAAACCCTGATGGAGGACCGTAGCGATTCTGACGTGCAAATCGATCG
TCGGAACTGGGTATAGGGGCGAANNNNNNNNNNNNNNNNNACTTTATATTTTATTTTTGG
AATTTGAGCAGGAATATTAGGAACATCTTTAAGAATTTTAATTCGTATAGAATTAGGAAC
ACCTGGATCTTTAATTGGAGATGATCAAATTTATAATACTATTGTAACAGCTCATGCTTT
TATTATAATTTTTTTTATAGTTATACCTATTATAATTGGAGGATTTGGAAATTGACTAGT
ACCTTTAATATTAGGAGCACCTGATATAGCATTTCCACGAATAAATAATATAAGATTTTG
ATTATTACCTCCATCATTAATATTATTAATTTCAAGTAGAATTGTAGAAAATGGAGCAGG
AACAGGATGAACAGTGTACCCCCCACTTTCATCTAATATTGCCCATAGAGGATCATCTGT
TGATTTAGCAATTTTTTCACTTCATTTAGCAGGAATTTCATCAATTTTAGGAGCAATTAA
TTTTATTACTACAATTATTAATATACGAGTAAATAATTTATCATTTGATCAAATATCATT
ATTTATTTGAGCAGTAGGTATTACAGCATTATTATTATTATTATCTTTACCTGTTTTAGC
AGGTGCTATTACTATATTATTAACAGATCGAAATATTAATACCTCTTTCTTTGATCCTGC
TGGAGGAGGAGATCCAATTCTATATCAACATTTATTTNNNNNNNNNNNNNNNNNNNNNNN
NNNNNNNNNNNNNNNNNNNNNNNNNNNNNNNNNNNNNNNNNNNNNNNNNNNNNNNNNNNN
NNNNNNNNNNNNNNNNNNNNNNNNNNNNNNNNNNNNNNNNNNNNNNNNNNNNNNNNNNNN
NNNNNNNNNNNNNNNNNNNNNNNNNNNNNNNNNNNNNNNNNNNNNNNNNNNNNNNNNNNN
NNNNNNNNNNNNNNNNNNNNNNNNNNNNNNNNNNNNNNNNNNNNNNNNNNNNNNNNNNNN
NNNNNNNNNNNNNNNNNNNNNNNNNNNNNNNNNNNNNNNNNNNNNNNNNNNNNNNNNNNN
NNNNNNNNNNNNNNNNNNNNNNNNNNNNNNNNNNNNNNNNNNNNNNNNNNNNNNNNNNNN
NNNNNNNNNNNNNNNNNNNNNNNNNNNNNNNNNNNNNNNNNNNNNNNNNNNNNNNNNNNN
NNNNNNNNNNNNNNNNNNNNNNNNNNNNNNNNNNNNNNNNNNNNNNNNNNNNNNNNNNNN
NNNNNNNNNNNNNNNNNNNNNNNNNNNNNNNNNNNNNNNNNNNNNNNNNNNNNNNNNNNN
NNNNNNNNNNNNNNNNNNNNNNNNNNNNNNNNNNNNNNNNNNNNNNNNNNNNNNNNNNNN
NNNNNNNNNNNNNNNNNNNNNNNNNNNNNNNNNNNNNNNNNNNNNNNNNNNNNNNNNNNN
NNNNNNNNNNNNNNNNNNNNNNNNNNNNNNNNNNNNNNNNNNNNNNNNNNNNNNNNNNNN
NNNNNNNNNNNNNNNNNNNNNNNNNNNNNNNNNNNNNNNNNNNNNNNNNNNNNNNNNNNN
NNNNNNNNNNNNNNNNNNNNNNNNNNNNNNNNNNNNNNNNNNNNNNNNNNNNNNNNNNNN
NNNNNNNNNNNNNNNNNNNNNNNNNNNNNNNNNNNNNNNNNNNNNNNNNNNNNNNNNNNN
NNNNNNNNNNNNNNNNNNNNNNNNNNNNNNNNNNNNNNNNNNNNNNNNNNNNNNNNNNNN
NNNNNNNNNNNNNNNNNNNNNNNNNNNNNNNNNNNNNNNNNNNNNNNNNNNNNNNNNNNN
NNNNNNNNNNNNNNNNNNNNNNNNNNNNNNNNNNNNNNNNNNNNNNNNNNNNNNNNNNNN
NNNNNNNNNNNNNNNNNNNNNNNNNNNNNNNNNNNNNNNNNNNNNNNNNNNNNNNNNNNN
NNNNACCATCGAGAAGTTCGAGAAGGAAGCCCAGGAAATGGGTAAGGGTTCCTTCAAATA
TGCCTGGGTGTTGGACAAACTTAAGGCCGAGCGTGAGCGTGGTATCACCATCGACATCGC
CCTCTGGAAGTTCGAGACCGCCAAGTACTACGTCACCATCATCGACGCTCCCGGTCACAG
AGATTTCATCAAGAACATGATCACGGGAACCTCGCAGGCCGACTGCGCCGTGCTCATCGT
CGCTGCTGGTACCGGTGAGTTTGAGGCTGGTATCTCCAAGAACGGCCAGACCCGCGAGCA
CGCTCTGCTCGCCTTCACCCTTGGCGTCAAGCAGCTGATCGTCGGAGTCAACAAGATGGA
CTCCACCGAGCCCCCATACAGCGAAAGCCGTTTTGAGGAAATCAAGAAGGAAGTATCCTC
CTACATCAAGAAGATCGGTTACAACCCAGCTGCCGTCGCTTTCGTACCCATTTCTGGTTG
GCACGGAGACAACATGTTGGARGCTTCCACAAAAATGCCCTGGTTCAAGGGATGGCAAGT
GGAACGCAAGGAAGGTAAGGCTGAGGGCAAATGCCTGATTGAGGCTTTGGATGCAATTCT
GCCACCAGCACGTCCCACAGACAAGGCCCTCCGTCTTCCCCTTCAGGATGTCTACAAAAT
TGGTGGTATCGGAACGGTGCCCGTAGGACGTGTGGAGACTGGTGTCCTTAAGCCCGGTAC
CATTGTTGTATTCGCCCCAGCTAACATCACYACTGAAGTTAAGTCTGTTGAGATGCACCA
CGAAGCTCTCCAGGAGGCTGTGCCCGGAGACAACGTAGGTTTCAACGTTAAGAACGTGTC
GGTCAAGGAGTTGCGTCGTGGATACGTCGCTGGTGACTCCAAGAACAACCCACCCAAGGG
AGCCGCCGACTTCACCGCACAAGTCATTGTGCTTAACCACCCCGGTCAAATTTCAAACGG
CTACACGCCAGTGTTGGATTGCCACACTGCCCATATYGCCTGCAAATTCGCTGAAATCAA
AGAGAAGGTAGACCGTCGTTCAGGTAAATCAACAGAAGACAACCCCAAATCCATCAAGTC
TGGAGATGCCGCTATCGTCAACCTAGTACCTTCCAAACCTTTGTGCGTGGAGTCCTTCCA
GGANNNNNNNNNNNNNNNNNNNNNNNNNNNCACCGTGAAGACCTGCTGGATGAGGCTGCC
CAGCTTTCGATCGATCGGGGACGCCTTGATAGACCGATACGATGGAGCGACACGTGTGAT
CGTGCCGAATACTGGAATCGAAGCGCCCATACAGCGCAACGACGCGGCGACGCAGAGGGT
GGCGAGACGAGACCGATACAGCTTCGAATTGAAGCCTCACAACCCCACGCATAAGTCGCC
GGGCAAGAAAGATCTCGTGTACTTGGAGCCGTCTCCCGGCTTCTGCGAGAAAAACACGAG
ACTCAGCATCCTGGGTACCCACGGGCGCACGTGCAACGAGGCGAGCGACCGCGTGGACGG
GTGCGACCTCATGTGCTGCGGCCGCGGGTTCCGCNNNNNNNNNNNNNNNNNNNNNNNNNN
NNNNNNNNNNNNNNNNNNNNNNNNNNNNNNNNNNNNNNNNNNNNNNNNNNNNNNNNNNNN
NNNNNNNNNNNNNNNNNNNNNNNNNNNNNNNNNNNNNNNNNNNNNNNNNNNNNNNNNNNN
NNNNNNNNNNNNNNNNNNNNNNNNNNNNNNNNNNNNNNNNNNNNNNNNNNNNNNNNNNNN
NNNNNNNNNNNNNNNNNNNNNNNNNNNNNNNNNNNNNNNNNNNNNNNNNNNNNNNNNNNN
NNNNNNNNNNNNNNNNNNNNNNNNNNNNNNNNNNNNNNNNNNNNNNNNNNNNNNNNNNNN
NNNNNNNNNNNNNNNNNNNNNNNNNNNNNNNNNNNNNNNNNNNNNNNNNNNNNNNNNNNN
NNNNNNNNNNNNNNNNNNNNNNNNNNNNNNNNNNNNNNNNNNNNNNNNNNNNNNNNNNNN
NNNNNNNNNNNNNNNNNNNNNNNNNNNNNNNNNNNNNNNNNNNNNNNNNNNNNNNNNNNN
NNNNNNNNNNNNNNNNNNNNNNNNNNNNNNNNNNNNNNNNNNNNNNNNNNNNNNNNNNNN
NNNNNNNNNNNNNNNNNNNNNNNNNNNNNNNNNNNNNNNNNNNNNNNNNNNNNNNNNNNN
NNNNNNNNNNNNNNNNNNNNNNNNNNNNNNNNNNNNNNNNNNNNNNNNNNNNN-------
-----------------------------------AA-ATATTTATATCACGCGTGTGTG
TTGCGCGT------GTGCGTGTGCGT--------------CTCATATGATGGTCTTTACG
ACCGCCCACCCTGGCCGGTGAGTTGGAAGTGAAGTGT-TGT-GTGTGGACAAACGCGC--
---GCGCGCGCGCGCGCGCTAC-----CGCGTGGTT--GTGGTGTGTACCGAGCGCGCTC
TCGTTTGACGACGTGCGCCGCCACCGACGCTC--CGTGAAGCTAACA-TTTTGCGCGAGT
GATGATCGGTTTAAAAGGCGTCGCACTCGAATTTTGTCGTCTAC-GTGTAGAATGCGCTC
GGTGCGAATTGAA----ACATCACTATAT-TAGTAAGGCGGACTCGACGTCCGAAGGGCG
C-GTCGTCGACGCCGACGTA-
>Pseudophilotes baton FCCA1 France Corsica Haute-Corse
NNNNNNNNNNNNNNNNNNNNNNNNTCGAATGAACGAACGGAGAGATTCATCGTCATTCGG
CGGCGTACGGGCGTGCGCCTCGATGTGTGTCGGTCGTTTCGGCGATTCGGCGCGCACGGG
ACGCGTCTGTCGACGTCCGTCGACGGCGTGCACTTCTCTCTTAGTAATGCATCGCGACCC
GTTCGGGGTCGGCCTAAGCGCCGCTCGGGAGTCCGTCGGTGAGCGTCTCGGCGTTCGCTG
GCGTACCGTGTCGGTTTGCCGGCCGGCCGTTGCGGACGGTATTAATGATGGATAATACGC
TTCAATGCGAATCGCGCACGCGTTTACGCGCGTCCGGCCCGACGCAAGCTAGCGTCCCGA
TGGATGTCCTGCCACAGTGCGGACGTACGTCGGTCGTTGCTGTTAGTCGCCGCCGTGCAG
TCTCGGACTGTGCGCGTCTCTGTCTGCGATGATTCTGTTTCGGGCACTCGCAGGACCCGT
CTTGAAACACGGACCAAGGAGTCTAGCATGTGTGCGAGTCATTGAGTTTGATACAAATGA
CAAAACTGAAAGGCGCAACGAAAGTGAAGGCGCGCGCTTGTCGCGCGCTCAGGGAGGATG
GAGCGTCGGTCTCGGTCGACCTCTCGCACTCCCTAGGCGTCTCGTTTCCAATCAGTGAAT
GCGGGCGCGCTATGAGCACAGATGCTGGGACCCGAAAGATGGTGAACTATGCCTGGTCAG
GTCGAAGTCAGGGGAAACCCTGATGGAGGACCGTAGCGATTCTGACGTGCAAATCGATCG
TCGGAACTGGGTATANNNNNNNNNNNNNNNNNNNNNNNNNACTTTATATTTTATTTTTGG
AATTTGAGCAGGAATATTAGGAACATCTTTAAGAATTTTAATTCGTATAGAATTAGGAAC
ACCTGGATCTTTAATTGGAGATGATCAAATTTATAATACTATTGTAACAGCTCATGCTTT
TATTATAATTTTTTTTATAGTTATACCTATTATAATTGGAGGATTTGGAAATTGACTAGT
ACCTTTAATATTAGGAGCACCTGATATAGCATTTCCACGAATAAATAACATAAGATTTTG
ATTATTACCTCCATCATTAATATTATTAATTTCAAGTAGAATTGTAGAAAATGGAGCAGG
AACAGGATGAACAGTGTACCCCCCACTTTCATCTAATATTGCCCATAGAGGATCATCTGT
TGATTTAGCAATTTTTTCACTTCATTTAGCAGGAATTTCATCAATTTTAGGAGCAATTAA
TTTTATTACTACAATTATTAATATACGAGTAAATAATTTATCATTTGATCAAATATCATT
ATTTATTTGAGCAGTAGGTATTACAGCATTATTATTATTACTATCTTTACCTGTTTTAGC
AGGTGCTATTACTATATTATTAACAGATCGAAATCTTAATACCTCTTTCTTTGATCCTGC
TGGAGGAGGAGATCCAATTCTATATCAACATTTATTTNNNNNNNNNNNNNNNNNNNNNNN
NNNNNNNNNNNNNNNNNNNNNNNNNNNNNNNNNNNNNNNNNNNNNNNNNNNNNNNNNNNN
NNNNNNNNNNNNNNNNNNNNNNNNNNNNNNNNNNNNNNNNNNNNNNNNNNNNNNNNNNNN
NNNNNNNNNNNNNNNNNNNNNNNNNNNNNNNNNNNNNNNNNNNNNNNNNNNNNNNNNNNN
NNNNNNNNNNNNNNNNNNNNNNNNNNNNNNNNNNNNNNNNNNNNNNNNNNNNNNNNNNNN
NNNNNNNNNNNNNNNNNNNNNNNNNNNNNNNNNNNNNNNNNNNNNNNNNNNNNNNNNNNN
NNNNNNNNNNNNNNNNNNNNNNNNNNNNNNNNNNNNNNNNNNNNNNNNNNNNNNNNNNNN
NNNNNNNNNNNNNNNNNNNNNNNNNNNNNNNNNNNNNNNNNNNNNNNNNNNNNNNNNNNN
NNNNNNNNNNNNNNNNNNNNNNNNNNNNNNNNNNNNNNNNNNNNNNNNNNNNNNNNNNNN
NNNNNNNNNNNNNNNNNNNNNNNNNNNNNNNNNNNNNNNNNNNNNNNNNNNNNNNNNNNN
NNNNNNNNNNNNNNNNNNNNNNNNNNNNNNNNNNNNNNNNNNNNNNNNNNNNNNNNNNNN
NNNNNNNNNNNNNNNNNNNNNNNNNNNNNNNNNNNNNNNNNNNNNNNNNNNNNNNNNNNN
NNNNNNNNNNNNNNNNNNNNNNNNNNNNNNNNNNNNNNNNNNNNNNNNNNNNNNNNNNNN
NNNNNNNNNNNNNNNNNNNNNNNNNNNNNNNNNNNNNNNNNNNNNNNNNNNNNNNNNNNN
NNNNNNNNNNNNNNNNNNNNNNNNNNNNNNNNNNNNNNNNNNNNNNNNNNNNNNNNNNNN
NNNNNNNNNNNNNNNNNNNNNNNNNNNNNNNNNNNNNNNNNNNNNNNNNNNNNNNNNNNN
NNNNNNNNNNNNNNNNNNNNNNNNNNNNNNNNNNNNNNNNNNNNNNNNNNNNNNNNNNNN
NNNNNNNNNNNNNNNNNNNNNNNNNNNNNNNNNNNNNNNNNNNNNNNNNNNNNNNNNNNN
NNNNNNNNNNNNNNNNNNNNNNNNNNNNNNNNNNNNNNNNNNNNNNNNNNNNNNNNNNNN
NNNNNNNNNNNNNNNNNNNNNNNNNNNNNNNNNNNNNNNNNNNNNNNNNNNNNNNNNNNN
NNNNACCATCGAGAAGTTCGAGAAGGAAGCCCAGGAAATGGGTAAGGGTTCCTTCAAATA
TGCCTGGGTGTTGGACAAACTTAAGGCCGAGCGTGAGCGTGGTATCACCATCGACATCGC
CCTCTGGAAGTTCGAGACCGCCAAGTACTACGTCACCATCATCGACGCTCCCGGTCACAG
AGATTTCATCAAGAACATGATCACGGGAACCTCGCAGGCCGACTGCGCCGTGCTCATCGT
CGCTGCTGGTACCGGTGAGTTTGAGGCTGGTATCTCCAAGAACGGGCAGACCCGCGAGCA
CGCTCTGCTCGCCTTCACCCTTGGCGTCAAGCAGCTGATCGTCGGAGTCAACAAGATGGA
CTCCACCGAGCCCCCATACAGCGAAAGCCGTTTTGAGGAAATCAAGAAGGAAGTATCCTC
CTACATCAAGAAGATCGGTTACAACCCAGCTGCCGTCGCTTTCGTACCCATTTCTGGTTG
GCACGGAGACAACATGTTGGAAGCTTCCACAAAAATGCCCTGGTTCAAGGGATGGCAAGT
GGAACGCAAGGAAGGTAAGGCTGAGGGCAAATGCCTGATTGAGGCTTTGGATGCAATTCT
GCCACCAGCACGTCCCACAGACAAGGCCCTCCGTCTTCCCCTTCAGGATGTCTACAAAAT
TGGTGGTATCGGAACGGTGCCCGTAGGACGTGTGGAGACTGGTGTCCTTAAGCCCGGTAC
CATTGTTGTATTCGCCCCAGCTAACATCACTACTGAAGTTAAGTCTGTTGAGATGCACCA
CGAAGCTCTCCAGGAGGCTGTGCCCGGAGACAACGTAGGTTTCAACGTTAAGAACGTGTC
KGTCAAGGAGTTGCGTCGTGGATACGTCGCTGGTGACTCCAAGAACAACCCACCCAAGGG
AGCCGCCGACTTCACCGCACAAGTCATTGTGCTTAACCACCCCGGTCAAATTTCAAACGG
CTACACGCCAGTGTTGGATTGCCACACTGCCCATATCGCCTGCAAATTCGCTGAAATCAA
AGAGAAGGTAGACCGTCGTTCAGGTAAATCAACAGAAGACAACCCCAAATCCATCAAGTC
TGGAGATGCCGCTATCGTCAACCTAGTACCTTCCAAACCTTTGTGCGTGGAGTCCTTNNN
NNNNNNNNNNNNNNNNNNNNNNNNNTCCTGCACCGTGAAGACCTGCTGGATGAGGCTGCC
CAGCTTTCGATCGATCGGGGACGCCTTGATAGACCGATACGATGGAGCGACACGTGTGAT
CGTGCCGAATACTGGAATCGAAGCGCCCATACAGCGCAACGACGCGGCGACGCAGAGGGT
GGCGAGACGAGACCGATACAGCTTCGAATTGAAGCCTCACAACCCCACGCATAAGTCGCC
GGGCAAGAAAGATCTCGTGTACTTGGAGCCGTCTCCCGGCTTCTGCGAGAAAAACACGAG
ACTCAGCATCCTGGGTACCCACGGGCGCACGTGCAACGAGGCGAGCGACCGCGTGGACGG
GTGCGACCTCATGTGCTGCGGCCGCGGGTTCCGCNNNNNNNNNNNNNNNNNNNNNNNNNN
NNNNNNNNNNNNNNNNNNNNNNNNNNNNNNNNNNNNNNNNNNNNNNNNNNNNNNNNNNNN
NNNNNNNNNNNNNNNNNNNNNNNNNNNNNNNNNNNNNNNNNNNNNNNNNNNNNNNNNNNN
NNNNNNNNNNNNNNNNNNNNNNNNNNNNNNNNNNNNNNNNNNNNNNNNNNNNNNNNNNNN
NNNNNNNNNNNNNNNNNNNNNNNNNNNNNNNNNNNNNNNNNNNNNNNNNNNNNNNNNNNN
NNNNNNNNNNNNNNNNNNNNNNNNNNNNNNNNNNNNNNNNNNNNNNNNNNNNNNNNNNNN
NNNNNNNNNNNNNNNNNNNNNNNNNNNNNNNNNNNNNNNNNNNNNNNNNNNNNNNNNNNN
NNNNNNNNNNNNNNNNNNNNNNNNNNNNNNNNNNNNNNNNNNNNNNNNNNNNNNNNNNNN
NNNNNNNNNNNNNNNNNNNNNNNNNNNNNNNNNNNNNNNNNNNNNNNNNNNNNNNNNNNN
NNNNNNNNNNNNNNNNNNNNNNNNNNNNNNNNNNNNNNNNNNNNNNNNNNNNNNNNNNNN
NNNNNNNNNNNNNNNNNNNNNNNNNNNNNNNNNNNNNNNNNNNNNNNNNNNNNNNNNNNN
NNNNNNNNNNNNNNNNNNNNNNNNNNNNNNNNNNNNNNNNNNNNNNNNNNNNN-------
------------------------------------------------------------
------------------------------------------------------------
------------------------------------------------------------
------------------------------------------------------------
------------------------------------------------------------
------------------------------------------------------------
------------------------------------------------------------
---------------------
>Pseudophilotes baton FCFO1 France South Corsica Fozzaninco
CGTTCAGGGGTAAACCTGCGAAACTCGAATGAACGAACGGAGAGATTCATCGTCATTCGG
CGGCGTACGGGCGTGCGCCTCGATGTGTGTCGGTCGTTTCGGCGATTCGGCGCGCACGGG
ACGCGTCTGTCGACGTCCGTCGACGGCGTGCACTTCTCTCTTAGTAATGCATCGCGACCC
GTTCGGGGTCGGCCTAAGCGCCGCTCGGGAGTCCGTCGGTGAGCGTCTCGGCGTTCGCTG
GCGTACCGTGTCGGTTTGCCGGCCGGCCGTTGCGGACGGTATTAATGATGGATAATACGC
TTCAATGCGAATCGCGCACGCGTTTACGCGCGTCCGGCCCGACGCAAGCTAGCGTCCCGA
TGGATGTCCTGCCACAGTGCGGACGTACGTCGGTCGTTGCTGTTAGTCGCCGCCGTGCAG
TCTCGGACTGTGCGCGTCTCTGTCTGCGATGATTCTGTTTCGGGCACTCGCAGGACCCGT
CTTGAAACACGGACCAAGGAGTCTAGCATGTGTGCGAGTCATTGAGTTTGATACAAATGA
CAAAACTGAAAGGCGCAACGAAAGTGAAGGCGCGCGCTTGTCGCGCGCTCAGGGAGGATG
GAGCGTCGGTCTCGGTCGACCTCTCGCACTCCCTAGGCGTCTCGTTTCCAATCAGTGAAT
GCGGGCGCGCTATGAGCACAGATGCTGGGACCCGAAAGATGGTGAACTATGCCTGGTCAG
GTCGAAGTCAGGGGAAACCCTGATGGAGGACCGTAGCGATTCTGACGTGCAAATCGATCG
TCGGAACTGGGTATAGGGGCGAANNNNNNNNNNNNNNNNNACTTTATATTTTATTTTTGG
AATTTGAGCAGGAATATTAGGAACATCTTTAAGAATTTTAATTCGTATAGAATTAGGAAC
ACCTGGATCTTTAATTGGAGATGATCAAATTTATAATACTATTGTAACAGCTCATGCTTT
TATTATAATTTTTTTTATAGTTATACCTATTATAATTGGAGGATTTGGAAATTGACTAGT
ACCTTTAATATTAGGAGCACCTGATATAGCATTTCCACGAATAAATAACATAAGATTTTG
ATTATTACCTCCATCATTAATATTATTAATTTCAAGTAGAATTGTAGAAAATGGAGCAGG
AACAGGATGAACAGTGTACCCCCCACTTTCATCTAATATTGCCCATAGAGGATCATCTGT
TGATTTAGCAATTTTTTCACTTCATTTAGCAGGAATTTCATCAATTTTAGGAGCAATTAA
TTTTATTACTACAATTATTAATATACGAGTAAATAATTTATCATTTGATCAAATATCATT
ATTTATTTGAGCAGTAGGTATTACAGCATTATTATTATTACTATCTTTACCTGTTTTAGC
AGGTGCTATTACTATATTATTAACAGATCGAAATCTTAATACCTCTTTCTTTGATCCTGC
TGGAGGAGGAGATCCAATTCTATATCAACATTTATTTNNNNNNNNNNNNNNNNNNNNNNN
NNNNNNNNNNNNNNNNNNNNNNNNNNNNNNNNNNNNNNNNNNNNNNNNNNNNNNNNNNNN
NNNNNNNNNNNNNNNNNNNNNNNNNNNNNNNNNNNNNNNNNNNNNNNNNNNNNNNNNNNN
NNNNNNNNNNNNNNNNNNNNNNNNNNNNNNNNNNNNNNNNNNNNNNNNNNNNNNNNNNNN
NNNNNNNNNNNNNNNNNNNNNNNNNNNNNNNNNNNNNNNNNNNNNNNNNNNNNNNNNNNN
NNNNNNNNNNNNNNNNNNNNNNNNNNNNNNNNNNNNNNNNNNNNNNNNNNNNNNNNNNNN
NNNNNNNNNNNNNNNNNNNNNNNNNNNNNNNNNNNNNNNNNNNNNNNNNNNNNNNNNNNN
NNNNNNNNNNNNNNNNNNNNNNNNNNNNNNNNNNNNNNNNNNNNNNNNNNNNNNNNNNNN
NNNNNNNNNNNNNNNNNNNNNNNNNNNNNNNNNNNNNNNNNNNNNNNNNNNNNNNNNNNN
NNNNNNNNNNNNNNNNNNNNNNNNNNNNNNNNNNNNNNNNNNNNNNNNNNNNNNNNNNNN
NNNNNNNNNNNNNNNNNNNNNNNNNNNNNNNNNNNNNNNNNNNNNNNNNNNNNNNNNNNN
NNNNNNNNNNNNNNNNNNNNNNNNNNNNNNNNNNNNNNNNNNNNNNNNNNNNNNNNNNNN
NNNNNNNNNNNNNNNNNNNNNNNNNNNNNNNNNNNNNNNNNNNNNNNNNNNNNNNNNNNN
NNNNNNNNNNNNNNNNNNNNNNNNNNNNNNNNNNNNNNNNNNNNNNNNNNNNNNNNNNNN
NNNNNNNNNNNNNNNNNNNNNNNNNNNNNNNNNNNNNNNNNNNNNNNNNNNNNNNNNNNN
NNNNNNNNNNNNNNNNNNNNNNNNNNNNNNNNNNNNNNNNNNNNNNNNNNNNNNNNNNNN
NNNNNNNNNNNNNNNNNNNNNNNNNNNNNNNNNNNNNNNNNNNNNNNNNNNNNNNNNNNN
NNNNNNNNNNNNNNNNNNNNNNNNNNNNNNNNNNNNNNNNNNNNNNNNNNNNNNNNNNNN
NNNNNNNNNNNNNNNNNNNNNNNNNNNNNNNNNNNNNNNNNNNNNNNNNNNNNNNNNNNN
NNNNNNNNNNNNNNNNNNNNNNNNNNNNNNNNNNNNNNNNNNNNNNNNNNNNNNNNNNNN
NNNNACCATCGAGAAGTTCGAGAAGGAAGCCCAGGAAATGGGTAAGGGTTCCTTCAAATA
TGCCTGGGTGTTGGACAAACTTAAGGCCGAGCGTGAGCGTGGTATCACCATCGACATCGC
CCTCTGGAAGTTCGAGACCGCCAAGTACTACGTCACCATCATCGACGCTCCCGGTCACAG
AGATTTCATCAAGAACATGATCACGGGAACCTCGCAGGCCGACTGCGCCGTGCTCATCGT
CGCTGCTGGTACCGGTGAGTTTGAGGCTGGTATCTCCAAGAACGGGCAGACCCGCGAGCA
CGCTCTRCTCGCCTTCACCCTTGGCGTCAAGCAGCTGATCGTCGGAGTCAACAAGATGGA
CTCCACCGAGCCCCCATACAGCGAAAGCCGTTTTGAGGAAATCAAGAAGGAAGTATCCTC
CTACATCAAGAAGATCGGTTACAACCCAGCTGCCGTCGCTTTCGTACCCATTTCTGGTTG
GCACGGAGACAACATGTTGGAAGCTTCCACAAAAATGCCCTGGTTCAAGGGATGGCAAGT
GGAACGCAAGGAAGGTAAGGCTGAGGGCAAATGCCTGATTGAGGCTTTGGATGCAATTCT
GCCACCAGCACGTCCCACAGACAAGGCCCTCCGTCTTCCCCTTCAGGATGTCTACAAAAT
TGGTGGTATCGGAACGGTGCCCGTAGGACGTGTGGAGACTGGTGTCCTTAAGCCCGGTAC
CATTGTTGTATTCGCCCCAGCTAACATCACTACTGAAGTTAAGTCTGTTGAGATGCACCA
CGAAGCTCTCCAGGAGGCTGTGCCCGGAGACAACGTAGGTTTCAACGTTAAGAACGTGTC
GGTCAAGGAGTTGCGTCGTGGATACGTCGCTGGTGACTCCAAGAACAACCCACCCAAGGG
AGCCGCCGACTTCACCGCACAAGTCATTGTGCTTAACCACCCCGGTCAAATTTCAAACGG
CTACACGCCAGTGTTGGATTGCCACACTGCCCATATCGCCTGCAAATTCGCTGAAATCAA
AGAGAAGGTAGACCGTCGTTCAGGTAAATCAACAGAAGACAACCCCAAATCCATCAAGTC
TGGAGATGCCGCTATCGTCNNNNNNNNNNNNNNNNNNNNNNNNNNNNNNNNNNNNNNNNN
NNNNNNNNNNNNNNNNNNNNNNNNNTCCTGCACCGTGAAGACCTGCTGGATGAGGCTGCC
CAGCTTTCGATCGATCGGGGACGCCTTGATAGACCGATACGATGGAGCGACACGTGTGAT
CGTGCCGAATACTGGAATCGAAGCGCCCATACAGCGCAACGACGCGGCGACGCAGAGGGT
GGCGAGACGAGACCGATACAGCTTCGAATTGAAGCCTCACAACCCCACGCATAAGTCGCC
GGGCAAGAAAGATCTCGTGTACTTGGAGCCGTCTCCCGGCTTCTGCGAGAAAAACACGAG
ACTCAGCATCCTGGGTACCCACGGGCGCACGTGCAACGAGGCGAGCGACCGCGTGGACGG
GTGCGACCTCATGTGCTGCGGCCGCGGGTTCCGCNNNNNNNNNNNNNNNNNNNNNNNNNN
NNNNNNNNNNNNNNNNNNNNNNNNNNNNNNNNNNNNNNNNNNNNNNNNNNNNNNNNNNNN
NNNNNNNNNNNNNNNNNNNNNNNNNNNNNNNNNNNNNNNNNNNNNNNNNNNNNNNNNNNN
NNNNNNNNNNNNNNNNNNNNNNNNNNNNNNNNNNNNNNNNNNNNNNNNNNNNNNNNNNNN
NNNNNNNNNNNNNNNNNNNNNNNNNNNNNNNNNNNNNNNNNNNNNNNNNNNNNNNNNNNN
NNNNNNNNNNNNNNNNNNNNNNNNNNNNNNNNNNNNNNNNNNNNNNNNNNNNNNNNNNNN
NNNNNNNNNNNNNNNNNNNNNNNNNNNNNNNNNNNNNNNNNNNNNNNNNNNNNNNNNNNN
NNNNNNNNNNNNNNNNNNNNNNNNNNNNNNNNNNNNNNNNNNNNNNNNNNNNNNNNNNNN
NNNNNNNNNNNNNNNNNNNNNNNNNNNNNNNNNNNNNNNNNNNNNNNNNNNNNNNNNNNN
NNNNNNNNNNNNNNNNNNNNNNNNNNNNNNNNNNNNNNNNNNNNNNNNNNNNNNNNNNNN
NNNNNNNNNNNNNNNNNNNNNNNNNNNNNNNNNNNNNNNNNNNNNNNNNNNNNNNNNNNN
NNNNNNNNNNNNNNNNNNNNNNNNNNNNNNNNNNNNNNNNNNNNNNNNNNNNN-------
------------------------------------------------------------
------------------------------------------------------------
-------------------------------------------NNNNNNNAAACGCGC--
---GCGCGCGCGCGCGCGCTAC-----CGCGTGGTT--GTGGTGTGTACCGAGCGCGCTC
TCGTTTGACGACGTGCGCCGCCACCGACGCTC--CGTGAAGCTAACA-TTTTGCGCGAGT
GATGATCGGTTTAAAAGGCGTCGCACTCGAATTTTGTCGTCTAC-GTGGAGAATGCGCTC
TGTGCAAATTGAA----ACATCACTATAT---AGTAGGCGGACTCGACGTCCGAAGGGCG
C-GTCGTCGACGCCGACGTAC
>Pseudophilotes baton IGAL1 Italy Puglia
CGTTCAGGGGTAAACCTGCGAAACTCGAATGAACGAACGGAGAGATTCATCGTCATTCGG
CGGCGTACGGGCGTGCGCCTCGATGTGTGTCGGTCGTTTCGGCGATTCGGCGCGCACGGG
ACGCGTCTGTCGACGTCCGTCGACGGCGTGCACTTCTCTCTTAGTAATGCATCGCGACCC
GTTCGGGGTCGGCCTAAGCGCCYCTCGGGAGTCCGTCGGTGAGCGTCTCGGCGTTCGCTG
GCGTACCGTGTCGGTTTGCCGGCCGGCCGTTGCGGACGGTATTAATGATGGATAATACGC
TTCAATGCGAATCGCGCACGCGTTTACGCGCGTCCGGCCCGACGCAAGCTAGCGTCCCGA
TGGATGTCCTGCCACAGTGCGGACGTACGTCGGTCGTTGCTGTTAGTCGCCGCCGTGCAG
TCTCGGACTGTGCGCGTCTCTGTCTGCGATGATTCTGTTTCGGGCACTCGCAGGACCCGT
CTTGAAACACGGACCAAGGAGTCTAGCATGTGTGCGAGTCATTGAGTTTGATACAAATGA
CAAAACTGAAAGGCGCAACGAAAGTGAAGGCGCGCGCTTGTCGCGCGCTCAGGGAGGATG
GAGCGTCGGTCTCGGTCGACCTCTCGCACTCCCTAGGCGTCTCGTTTCCAATCAGTGAAT
GCGGGCGCGCTATGAGCACAGATGCTGGGACCCGAAAGATGGTGAACTATGCCTGGTCAG
GTCGAAGTCAGGGGAAACCCTGATGGAGGACCGTAGCGATTCTGACGTGCAAATCGATCG
TCGGAACTGGGTATAGGGGCGAANNNNNNNNNNNNNNNNNACTTTATATTTTATTTTTGG
AATTTGAGCAGGAATATTAGGAACATCTTTAAGAATTTTAATTCGTATAGAATTAGGAAC
ACCTGGATCTTTAATTGGAGATGATCAAATTTATAATACTATTGTAACAGCTCATGCTTT
TATTATAATTTTTTTTATAGTTATACCTATTATAATTGGAGGATTTGGAAATTGACTAGT
ACCTTTAATATTAGGAGCACCTGATATAGCATTTCCACGAATAAATAACATAAGATTTTG
ATTATTACCTCCATCATTAATATTATTAATTTCAAGTAGAATTGTAGAAAATGGAGCAGG
AACAGGATGAACAGTGTACCCCCCACTTTCATCTAATATTGCCCATAGAGGATCATCTGT
TGATTTAGCAATTTTTTCACTTCATTTAGCAGGAATTTCATCAATTTTAGGAGCAATTAA
TTTTATTACTACAATTATTAATATACGAGTAAATAATTTATCATTTGATCAAATATCATT
ATTTATTTGAGCAGTAGGTATTACAGCATTATTATTATTACTATCTTTACCTGTTTTAGC
AGGTGCTATTACTATATTATTAACAGATCGAAATCTTAATACCTCTTTCTTTGATCCTGC
TGGAGGAGGAGATCCAATTCTATATCAACATTTATTTNNNNNNNNNNNNNNNNNNNNNNN
NNNNNNNNNNNNNNNNNNNNNNNNNNNNNNNNNNNNNNNNNNNNNNNNNNNNNNNNNNNN
NNNNNNNNNNNNNNNNNNNNNNNNNNNNNNNNNNNNNNNNNNNNNNNNNNNNNNNNNNNN
NNNNNNNNNNNNNNNNNNNNNNNNNNNNNNNNNNNNNNNNNNNNNNNNNNNNNNNNNNNN
NNNNNNNNNNNNNNNNNNNNNNNNNNNNNNNNNNNNNNNNNNNNNNNNNNNNNNNNNNNN
NNNNNNNNNNNNNNNNNNNNNNNNNNNNNNNNNNNNNNNNNNNNNNNNNNNNNNNNNNNN
NNNNNNNNNNNNNNNNNNNNNNNNNNNNNNNNNNNNNNNNNNNNNNNNNNNNNNNNNNNN
NNNNNNNNNNNNNNNNNNNNNNNNNNNNNNNNNNNNNNNNNNNNNNNNNNNNNNNNNNNN
NNNNNNNNNNNNNNNNNNNNNNNNNNNNNNNNNNNNNNNNNNNNNNNNNNNNNNNNNNNN
NNNNNNNNNNNNNNNNNNNNNNNNNNNNNNNNNNNNNNNNNNNNNNNNNNNNNNNNNNNN
NNNNNNNNNNNNNNNNNNNNNNNNNNNNNNNNNNNNNNNNNNNNNNNNNNNNNNNNNNNN
NNNNNNNNNNNNNNNNNNNNNNNNNNNNNNNNNNNNNNNNNNNNNNNNNNNNNNNNNNNN
NNNNNNNNNNNNNNNNNNNNNNNNNNNNNNNNNNNNNNNNNNNNNNNNNNNNNNNNNNNN
NNNNNNNNNNNNNNNNNNNNNNNNNNNNNNNNNNNNNNNNNNNNNNNNNNNNNNNNNNNN
NNNNNNNNNNNNNNNNNNNNNNNNNNNNNNNNNNNNNNNNNNNNNNNNNNNNNNNNNNNN
NNNNNNNNNNNNNNNNNNNNNNNNNNNNNNNNNNNNNNNNNNNNNNNNNNNNNNNNNNNN
NNNNNNNNNNNNNNNNNNNNNNNNNNNNNNNNNNNNNNNNNNNNNNNNNNNNNNNNNNNN
NNNNNNNNNNNNNNNNNNNNNNNNNNNNNNNNNNNNNNNNNNNNNNNNNNNNNNNNNNNN
NNNNNNNNNNNNNNNNNNNNNNNNNNNNNNNNNNNNNNNNNNNNNNNNNNNNNNNNNNNN
NNNNNNNNNNNNNNNNNNNNNNNNNNNNNNNNNNNNNNNNNNNNNNNNNNNNNNNNNNNN
NNNNACCATCGAGAAGTTCGAGAAGGAAGCCCAGGAAATGGGTAAGGGTTCCTTCAAATA
TGCCTGGGTGTTGGACAAACTTAAGGCCGAGCGTGAGCGTGGTATCACCATCGACATCGC
CCTCTGGAAGTTCGAGACCGCCAAGTACTACGTCACCATCATCGACGCTCCCGGTCACAG
AGATTTCATCAAGAACATGATCACGGGAACCTCGCAGGCCGACTGCGCCGTGCTCATCGT
CGCTGCTGGTACCGGTGAGTTTGAGGCTGGTATCTCCAAGAACGGGCAGACCCGCGAGCA
CGCTCTGCTCGCCTTCACCCTTGGCGTCAAGCAGCTGATCGTCGGAGTCAACAAGATGGA
CTCCACCGAGCCCCCATACAGCGAAAGCCGTTTTGAGGAAATCAAGAAGGAAGTATCCTC
CTACATCAAGAAGATCGGTTACAACCCAGCTGCCGTCGCTTTCGTACCCATTTCTGGTTG
GCACGGAGACAACATGTTGGAAGCTTCCACAAAAATGCCCTGGTTCAAGGGATGGCAAGT
GGAACGCAAGGAAGGTAAGGCTGAGGGCAAATGCCTGATTGAGGCTTTGGATGCAATTCT
GCCACCAGCACGTCCCACAGACAAGGCCCTCCGTCTTCCCCTTCAGGATGTCTACAAAAT
TGGTGGTATCGGAACGGTGCCCGTAGGACGTGTGGAGACTGGTGTCCTTAAGCCCGGTAC
CATTGTTGTATTCGCCCCAGCTAACATCACTACTGAAGTTAAGTCTGTTGAGATGCACCA
CGAAGCTCTCCAGGAGGCTGTGCCCGGAGACAACGTAGGTTTCAACGTTAAGAACGTGTC
GGTCAAGGAGTTGCGTCGTGGATACGTCGCTGGTGACTCCAAGAACAACCCACCCAAGGG
AGCCGCCGACTTCACCGCACAAGTCATTGTGCTTAACCACCCCGGTCAAATTTCAAACGG
CTACACGCCAGTGTTGGATTGCCACACTGCCCATATCGCCTGCAAATTCGCTGAAATCAA
AGAGAAGGTAGACCGTCGTTCAGGTAAATCAACAGAAGACAACCCCAAATCCATCAAGTC
TGGAGATGCCGCTATCGTCAACCTAGTACCTTCCAAACCTTTGTGCGTGGAGTCCTTCCN
NNNNNNNNNNNNNNNNNNNNNNNNNTCCTGCACCGTGAAGACCTGCTGGATGAGGCTGCC
CAGCTTTCGATCAATCGGGGACGCCTTGATAGACCGATACGATGGAGCGACACGTGTGAT
CGTGCCGAATACTGGAATCGAAGCGCCCATACAGCGCAACGACGCGGCGACGCAGAGGGT
GGCGAGACGAGACCGATACAGCTTCGAATTGAAGCCTCACAACCCCACGCATAAGTCGCC
GGGCAAGAAAGATCTCGTGTACTTGGAGCCGTCTCCCGGCTTCTGCGAGAAAAACACGAG
ACTYAGCATCCTGGGTACCCACGGGCGCACGTGCAACGAGGCGAGCGACCGCGTGGACGG
GTGCGACCTCATGTGCTGCGGCCGCGGGTTCCGCNNNNNNNNNNNNNNNNNNNNNNNNNN
NNNNNNNNNNNNNNNNNNNNNNNNNNNNNNNNNNNNNNNNNNNNNNNNNNNNNNNNNNNN
NNNNNNNNNNNNNNNNNNNNNNNNNNNNNNNNNNNNNNNNNNNNNNNNNNNNNNNNNNNN
NNNNNNNNNNNNNNNNNNNNNNNNNNNNNNNNNNNNNNNNNNNNNNNNNNNNNNNNNNNN
NNNNNNNNNNNNNNNNNNNNNNNNNNNNNNNNNNNNNNNNNNNNNNNNNNNNNNNNNNNN
NNNNNNNNNNNNNNNNNNNNNNNNNNNNNNNNNNNNNNNNNNNNNNNNNNNNNNNNNNNN
NNNNNNNNNNNNNNNNNNNNNNNNNNNNNNNNNNNNNNNNNNNNNNNNNNNNNNNNNNNN
NNNNNNNNNNNNNNNNNNNNNNNNNNNNNNNNNNNNNNNNNNNNNNNNNNNNNNNNNNNN
NNNNNNNNNNNNNNNNNNNNNNNNNNNNNNNNNNNNNNNNNNNNNNNNNNNNNNNNNNNN
NNNNNNNNNNNNNNNNNNNNNNNNNNNNNNNNNNNNNNNNNNNNNNNNNNNNNNNNNNNN
NNNNNNNNNNNNNNNNNNNNNNNNNNNNNNNNNNNNNNNNNNNNNNNNNNNNNNNNNNNN
NNNNNNNNNNNNNNNNNNNNNNNNNNNNNNNNNNNNNNNNNNNNNNNNNNNNN-------
--------------------------TTCGTTTAA---ATATTTATATCACGCGTGTGTG
TTGCGCGT----GTGCGTGTGCGTGTG------------TGTCTCAT-ATGGTCTTTACC
ACCGCCCACCCTGCGCGGAGAGGTGAAAGTGAAGTGT-TGT-GTGTGCACAAACGCGC--
---GCGCGCGCGCGCGCGCTAC-----CGCGTGGTT--GTGGTGTGTRCCGAGCGCGCTC
TCGTTTGACGACGTGCGCCGCCACCGACGCTC--CGTGAAGCTAACA-TTTTGCGCGAGT
GATGATCGGTTTAAAAGGCGTCGCACTCGAATTTTGTCGTCTAC-GTGGAGAATGCGCTC
TGTGCAAATTGAA----ACATCACTATAT---AGTAGGCGGACTCGACGTCCGAAGGGCG
C-GTCGTGGACGCCGACGTA-
>Pseudophilotes baton IGER1 Italy Tuscany Gerfalco
NNNNNNNNNNNNNNNNNNNNNNNNTCGAATGAACGAACGGAGAGATTCATCGTCATTCGG
CGGCGTACGGGCGTGCGCCTCGATGTGTGTCGGTCGTTTCGGCGATTCGGCGCGCACGGG
ACGCGTCTGTCGACGTCCGTCGACGGCGTGCACTTCTCTCTTAGTAATGCATCGCGACCC
GTTCGGGGTCGGCCTAAGCGCCACTCGGGAGTCCGTCGGTGAGCGTCTCGGCGTTCGCTG
GCGTACCGTGTCGGTTTGCCGGCCGGCCGTTGCGGACGGTATTAATGATGGATAATACGC
TTCAATGCGAATCGCGCACGCGTTTACGCGCGTCCGGCCCGACGCAAGCTAGCGTCCCGA
TGGATGTCCTGCCACAGTGCGGACGTACGTCGGTCGTTGCTGTTAGTCGCCGCCGTGCAG
TCTCGGACTGTGCGCGTCTCTGTCTGCGATGATTCTGTTTCGGGCACTCGCAGGACCCGT
CTTGAAACACGGACCAAGGAGTCTAGCATGTGTGCGAGTCATTGAGTTTGATACAAATGA
CAAAACTGAAAGGCGCAACGAAAGTGAAGGCGCGCGCTTGTCGCGCGCTCAGGGAGGATG
GAGCGTCGGTCTCGGTCGACCTCTCGCACTCCCTAGGCGTCTCGTTTCCAATCAGTGAAT
GCGGGCGCGCTATGAGCACAGATGCTGGGACCCGAAAGATGGTGAACTATGCCTGGTCAG
GTCGAAGTCAGGGGAAACCCTGATGGAGGACCGTAGCGATTCTGACGTGCAAATCGATCG
TCGGAACTGGGTATAGGGGCGAANNNNNNNNNNNNNNNNNACTTTATATTTTATTTTTGG
AATTTGAGCAGGAATATTAGGAACATCTTTAAGAATTTTAATTCGTATAGAATTAGGAAC
ACCTGGATCTTTAATTGGAGATGATCAAATTTATAATACTATTGTAACAGCTCATGCTTT
TATTATAATTTTTTTTATAGTTATACCTATTATAATTGGAGGATTTGGAAATTGACTAGT
ACCTTTAATATTAGGAGCACCTGATATAGCATTTCCACGAATAAATAATATAAGATTTTG
ATTATTACCTCCATCATTAATATTATTAATTTCAAGTAGAATTGTAGAAAATGGAGCAGG
AACAGGATGAACAGTGTACCCCCCACTTTCATCTAATATTGCCCATAGAGGATCATCTGT
TGATTTAGCAATTTTTTCACTTCATTTAGCAGGAATTTCATCAATTTTAGGAGCAATTAA
TTTTATTACTACAATTATTAATATACGAGTAAATAATTTATCATTTGATCAAATATCATT
ATTTATTTGAGCAGTAGGTATTACAGCATTATTATTATTATTATCTTTACCTGTTTTAGC
AGGTGCTATTACTATATTATTAACAGATCGAAATATTAATACCTCTTTCTTTGATCCTGC
TGGAGGAGGAGATCCAATTCTATATCAACATTTATTTNNNNNNNNNNNNNNNNNNNNNNN
NNNNNNNNNNNNNNNNNNNNNNNNNNNNNNNNNNNNNNNNNNNNNNNNNNNNNNNNNNNN
NNNNNNNNNNNNNNNNNNNNNNNNNNNNNNNNNNNNNNNNNNNNNNNNNNNNNNNNNNNN
NNNNNNNNNNNNNNNNNNNNNNNNNNNNNNNNNNNNNNNNNNNNNNNNNNNNNNNNNNNN
NNNNNNNNNNNNNNNNNNNNNNNNNNNNNNNNNNNNNNNNNNNNNNNNNNNNNNNNNNNN
NNNNNNNNNNNNNNNNNNNNNNNNNNNNNNNNNNNNNNNNNNNNNNNNNNNNNNNNNNNN
NNNNNNNNNNNNNNNNNNNNNNNNNNNNNNNNNNNNNNNNNNNNNNNNNNNNNNNNNNNN
NNNNNNNNNNNNNNNNNNNNNNNNNNNNNNNNNNNNNNNNNNNNNNNNNNNNNNNNNNNN
NNNNNNNNNNNNNNNNNNNNNNNNNNNNNNNNNNNNNNNNNNNNNNNNNNNNNNNNNNNN
NNNNNNNNNNNNNNNNNNNNNNNNNNNNNNNNNNNNNNNNNNNNNNNNNNNNNNNNNNNN
NNNNNNNNNNNNNNNNNNNNNNNNNNNNNNNNNNNNNNNNNNNNNNNNNNNNNNNNNNNN
NNNNNNNNNNNNNNNNNNNNNNNNNNNNNNNNNNNNNNNNNNNNNNNNNNNNNNNNNNNN
NNNNNNNNNNNNNNNNNNNNNNNNNNNNNNNNNNNNNNNNNNNNNNNNNNNNNNNNNNNN
NNNNNNNNNNNNNNNNNNNNNNNNNNNNNNNNNNNNNNNNNNNNNNNNNNNNNNNNNNNN
NNNNNNNNNNNNNNNNNNNNNNNNNNNNNNNNNNNNNNNNNNNNNNNNNNNNNNNNNNNN
NNNNNNNNNNNNNNNNNNNNNNNNNNNNNNNNNNNNNNNNNNNNNNNNNNNNNNNNNNNN
NNNNNNNNNNNNNNNNNNNNNNNNNNNNNNNNNNNNNNNNNNNNNNNNNNNNNNNNNNNN
NNNNNNNNNNNNNNNNNNNNNNNNNNNNNNNNNNNNNNNNNNNNNNNNNNNNNNNNNNNN
NNNNNNNNNNNNNNNNNNNNNNNNNNNNNNNNNNNNNNNNNNNNNNNNNNNNNNNNNNNN
NNNNNNNNNNNNNNNNNNNNNNNNNNNNNNNNNNNNNNNNNNNNNNNNNNNNNNNNNNNN
NNNNACCATCGAGAAGTTCGAGAAGGAAGCCCAGGAAATGGGTAAGGGTTCCTTCAAATA
TGCCTGGGTGTTGGACAAACTTAAGGCCGAGCGTGAGCGTGGTATCACCATCGACATCGC
CCTCTGGAAGTTCGAGACCGCCAAGTACTACGTCACCATCATCGACGCTCCCGGTCACAG
AGATTTCATCAAGAACATGATCACGGGAACCTCGCAGGCCGACTGCGCCGTGCTCATCGT
CGCTGCTGGTACCGGTGAGTTTGAGGCTGGTATCTCCAAGAACGGGCAGACCCGCGAGCA
CGCTCTGCTCGCCTTCACCCTTGGCGTCAAGCAGCTGATCGTCGGAGTCAACAAGATGGA
CTCCACYGAGCCCCCATACAGCGAAAGCCGTTTTGAGGAAATCAAGAAGGAAGTATCCTC
CTACATCAAGAAGATCGGTTACAACCCAGCTGCCGTCGCTTTCGTACCCATTTCTGGTTG
GCACGGAGACAACATGTTGGAAGCTTCCACAAAAATGCCCTGGTTCAAGGGATGGCAAGT
GGAACGCAAGGAAGGTAAGGCTGAGGGCAAATGCCTGATTGAGGCTTTGGATGCAATTCT
GCCACCAGCACGTCCCACAGACAAGGCCCTCCGTCTTCCCCTTCAGGATGTCTACAAAAT
TGGTGGTATCGGAACGGTGCCCGTAGGACGTGTGGAGACTGGTGTCCTTAAGCCCGGTAC
CATTGTTGTATTCGCCCCAGCTAACATCACTACTGAAGTTAAGTCTGTTGAGATGCACCA
CGAAGCTCTCCAGGAGGCTGTGCCCGGAGACAACGTAGGTTTCAACGTTAAGAACGTGTC
GGTCAAGGAGTTGCGTCGTGGATACGTCGCTGGTGACTCCAAGAACAACCCACCCAAGGG
AGCCGCCGACTTCACCGCACAAGTCATTGTGCTTAACCACCCCGGTCAAATTTCAAACGG
CTACACGCCAGTGTTGGATTGCCACACTGCCCATATCGCCTGCAAATTCGCTGAAATCAA
AGAGAAGGTAGACCGTCGTTCAGGTAAATCAACAGAAGACAACCCCAAATCCATCAAGTC
TGGAGATGCCGCTATCGTCAACCTAGTACCTTCCAAACCTTTGTGCGTGGAGTCCTTCNN
NNNNNNNNNNNNNNNNNNNNNNNNNTCCTGCACCGTGAAGACCTGCTGGATGAGGCTGCC
CAGCTTTCGATCGATCGGGGACGCCTTGATAGACCGATACGATGGAGCGACACGTGTGAT
CGTGCCGAATACTGGAATCGAAGCGCCCATACAGCGCAACGACGCGGCGACGCAGAGGGT
GGCGAGACGAGACCGATACAGCTTCGAATTGAAGCCTCACAACCCCACGCATAAGTCGCC
GGGCAAGAAAGATCTCGTGTACTTGGAGCCGTCTCCCGGCTTCTGCGAGAAAAACACGAG
ACTCAGCATCCTGGGTACCCACGGGCGCACGTGCAACGAGGCGAGCGACCGCGTGGACGG
GTGCGACCTCATGTGCTGCGGCCGCGGGTTCCGCNNNNNNNNNNNNNNNNNNNNNNNNNN
NNNNNNNNNNNNNNNNNNNNNNNNNNNNNNNNNNNNNNNNNNNNNNNNNNNNNNNNNNNN
NNNNNNNNNNNNNNNNNNNNNNNNNNNNNNNNNNNNNNNNNNNNNNNNNNNNNNNNNNNN
NNNNNNNNNNNNNNNNNNNNNNNNNNNNNNNNNNNNNNNNNNNNNNNNNNNNNNNNNNNN
NNNNNNNNNNNNNNNNNNNNNNNNNNNNNNNNNNNNNNNNNNNNNNNNNNNNNNNNNNNN
NNNNNNNNNNNNNNNNNNNNNNNNNNNNNNNNNNNNNNNNNNNNNNNNNNNNNNNNNNNN
NNNNNNNNNNNNNNNNNNNNNNNNNNNNNNNNNNNNNNNNNNNNNNNNNNNNNNNNNNNN
NNNNNNNNNNNNNNNNNNNNNNNNNNNNNNNNNNNNNNNNNNNNNNNNNNNNNNNNNNNN
NNNNNNNNNNNNNNNNNNNNNNNNNNNNNNNNNNNNNNNNNNNNNNNNNNNNNNNNNNNN
NNNNNNNNNNNNNNNNNNNNNNNNNNNNNNNNNNNNNNNNNNNNNNNNNNNNNNNNNNNN
NNNNNNNNNNNNNNNNNNNNNNNNNNNNNNNNNNNNNNNNNNNNNNNNNNNNNNNNNNNN
NNNNNNNNNNNNNNNNNNNNNNNNNNNNNNNNNNNNNNNNNNNNNNNNNNNNN-------
------------------------------------------TTATATCACGCGTGTGTG
TTGCGCGT----------GTGCGTGTG------------CGTCTCAT-ATGGTCTTTACG
ACCGCCCACCCTGACCGGTGAGGTGGAAGTGAAGTGT-TGT-GTGTGGACAAACGCGC--
---GCGCGCGCGCGCGCGCTAC-----CGCGTGGTT--GTGGTGTGTACCGAGCGCGCTC
TCGTTTGACGACGTGCGCCGCCACCGACGCTC--CGTGAAGCTAACA-TTTTGCGCGAGT
GATGATCGGTTTAAAAGGCGTCGCACTCGAATTTTGTCGTCTAC-GTGGAGAATGCGCTC
TGTGCAAATTGAA----ACATCACTATATAA--GTAGGCGGACTCGACGTCCGAAGGGCG
C-GTCGTCGACGCCGACGTA-
>Pseudophilotes baton ISBU1 Italy Sicily
NNNNNNNNNNNNNNNNNNNNNNNNTCGAATGAACGAACGGAGAGATTCATCGTCATTCGG
CGGCGTACGGGCGTGCGCCTCGATGTGTGTCGGTCGTTTCGGCGATTCGGCGCGCACGGG
ACGCGTCTGTCGACGTCCGTCGACGGCGTGCACTTCTCTCTTAGTAATGCATCGCGACCC
GTTCGGGGTCGGCCTAAGCGCCACTCGGGAGTCCGTCGGTGAGCGTCTCGGCGTTCGCTG
GCGTACCGTGTCGGTTTGCCGGCCGGCCGTTGCGGACGGTATTAATGATGGATAATACGC
TTCAATGCGAATCGCGCACGCGTTTACGCGCGTCCGGCCCGACGCAAGCTAGCGTCCCGA
TGGATGTCCTGCCACAGTGCGGACGTACGTCGGRCGTTGCTGTTAGTCGCCGCCGTGCAG
TCTCGGACTGTGCGCGTCTCTGTCTGCGATGATTCTGTTTCGGGCACTCGCAGGACCCGT
CTTGAAACACGGACCAAGGAGTCTAGCATGTGTGCGAGTCATTGAGTTTGATACAAATGA
CAAAACTGAAAGGCGCAACGAAAGTGAAGGCGCGCGCTTGTCGCGCGCTCAGGGAGGATG
GAGCGTCGGTCTCGGTCGACCTCTCGCACTCCCTAGGCGTCTCGTTTCCAATCAGTGAAT
GCGGGCGCGCTATGAGCACAGATGCTGGGACCCGAAAGATGGTGAACTATGCCTGGTCAG
GTCGAAGTCAGGGGAAACCCTGATGGAGGACCGTAGCGATTCTGACGTGCAAATCGATCG
TCGGAACTGGGTATAGGGGCGAANNNNNNNNNNNNNNNNNACTTTATATTTTATTTTTGG
AATTTGAGCAGGAATATTAGGAACATCTTTAAGAATTTTAATTCGTATAGAATTAGGAAC
ACCTGGATCTTTAATTGGAGATGATCAAATTTATAATACTATTGTAACAGCTCATGCTTT
TATTATAATTTTTTTTATAGTTATACCTATTATAATTGGAGGATTTGGAAATTGACTAGT
ACCTTTAATATTAGGAGCACCTGATATAGCATTTCCACGAATAAATAATATAAGATTTTG
ATTATTACCTCCATCATTAATATTATTAATTTCAAGTAGAATTGTAGAAAATGGAGCAGG
AACAGGATGAACAGTGTACCCCCCACTTTCATCTAATATTGCCCATAGAGGATCATCTGT
TGATTTAGCAATTTTTTCACTTCATTTAGCAGGAATTTCATCAATTTTAGGAGCAATTAA
TTTTATTACTACAATTATTAATATACGAGTAAATAATTTATCATTTGATCAAATATCATT
ATTTATTTGAGCAGTAGGTATTACAGCATTATTATTATTATTATCTTTACCTGTTTTAGC
AGGTGCTATTACTATATTATTAACAGATCGAAATATTAATACCTCTTTCTTTGATCCTGC
TGGAGGAGGAGATCCAATTCTATATCAACATTTATTTNNNNNNNNNNNNNNNNNNNNNNN
NNNNNNNNNNNNNNNNNNNNNNNNNNNNNNNNNNNNNNNNNNNNNNNNNNNNNNNNNNNN
NNNNNNNNNNNNNNNNNNNNNNNNNNNNNNNNNNNNNNNNNNNNNNNNNNNNNNNNNNNN
NNNNNNNNNNNNNNNNNNNNNNNNNNNNNNNNNNNNNNNNNNNNNNNNNNNNNNNNNNNN
NNNNNNNNNNNNNNNNNNNNNNNNNNNNNNNNNNNNNNNNNNNNNNNNNNNNNNNNNNNN
NNNNNNNNNNNNNNNNNNNNNNNNNNNNNNNNNNNNNNNNNNNNNNNNNNNNNNNNNNNN
NNNNNNNNNNNNNNNNNNNNNNNNNNNNNNNNNNNNNNNNNNNNNNNNNNNNNNNNNNNN
NNNNNNNNNNNNNNNNNNNNNNNNNNNNNNNNNNNNNNNNNNNNNNNNNNNNNNNNNNNN
NNNNNNNNNNNNNNNNNNNNNNNNNNNNNNNNNNNNNNNNNNNNNNNNNNNNNNNNNNNN
NNNNNNNNNNNNNNNNNNNNNNNNNNNNNNNNNNNNNNNNNNNNNNNNNNNNNNNNNNNN
NNNNNNNNNNNNNNNNNNNNNNNNNNNNNNNNNNNNNNNNNNNNNNNNNNNNNNNNNNNN
NNNNNNNNNNNNNNNNNNNNNNNNNNNNNNNNNNNNNNNNNNNNNNNNNNNNNNNNNNNN
NNNNNNNNNNNNNNNNNNNNNNNNNNNNNNNNNNNNNNNNNNNNNNNNNNNNNNNNNNNN
NNNNNNNNNNNNNNNNNNNNNNNNNNNNNNNNNNNNNNNNNNNNNNNNNNNNNNNNNNNN
NNNNNNNNNNNNNNNNNNNNNNNNNNNNNNNNNNNNNNNNNNNNNNNNNNNNNNNNNNNN
NNNNNNNNNNNNNNNNNNNNNNNNNNNNNNNNNNNNNNNNNNNNNNNNNNNNNNNNNNNN
NNNNNNNNNNNNNNNNNNNNNNNNNNNNNNNNNNNNNNNNNNNNNNNNNNNNNNNNNNNN
NNNNNNNNNNNNNNNNNNNNNNNNNNNNNNNNNNNNNNNNNNNNNNNNNNNNNNNNNNNN
NNNNNNNNNNNNNNNNNNNNNNNNNNNNNNNNNNNNNNNNNNNNNNNNNNNNNNNNNNNN
NNNNNNNNNNNNNNNNNNNNNNNNNNNNNNNNNNNNNNNNNNNNNNNNNNNNNNNNNNNN
NNNNACCATCGAGAAGTTCGAGAAGGAAGCCCAGGAAATGGGTAAGGGTTCCTTCAAATA
TGCCTGGGTGTTGGACAAACTTAAGGCCGAGCGTGAGCGTGGTATCACCATCGACATCGC
CCTCTGGAAGTTCGAGACCGCCAAGTACTACGTCACCATCATCGACGCTCCCGGTCACAG
AGATTTCATCAAGAACATGATCACGGGAACCTCGCAGGCCGACTGCGCCGTGCTCATCGT
CGCTGCTGGTACCGGTGAGTTTGAGGCTGGTATCTCCAARAACGGGCAGACCCGCGAGCA
CGCTCTGCTCGCCTTCACCCTTGGCGTCAAGCAGCTGATCGTCGGAGTCAACAAGATGGA
CTCCACCGAGCCCCCATACAGCGAAAGCCGTTTTGAGGAAATCAAGAAGGAAGTATCCTC
CTACATCAAGAAGATCGGTTACAACCCAGCTGCCGTCGCTTTCGTACCCATTTCTGGTTG
GCACGGAGACAACATGTTGGAAGCTTCCACAAAAATGCCCTGGTTCAAGGGATGGCAAGT
GGAACGCAAGGAAGGTAAGGCTGAGGGCAAATGCCTGATTGAGGCTTTGGATGCAATTCT
GCCACCAGCACGTCCCACAGACAAGGCCCTCCGTCTTCCCCTTCAGGATGTCTACAAAAT
TGGTGGTATCGGAACGGTGCCCGTAGGACGTGTGGAGACTGGTGTCCTTAAGCCCGGTAC
CATTGTTGTATTCGCCCCAGCTAACATCACTACTGAAGTTAAGTCTGTTGAGATGCACCA
CGAAGCTCTCCAGGAGGCTGTGCCCGGAGACAACGTAGGTTTCAACGTTAAGAACGTGTC
GGTCAAGGAGTTGCGTCGTGGATACGTCGCTGGTGACTCCAAGAACAACCCACCCAAGGG
AGCCGCCGACTTCACCGCACAAGTCATTGTGCTTAACCACCCCGGTCAAATTTCAAACGG
CTACACGCCAGTGTTGGATTGCCACACTGCCCATATCGCCTGCAAATTCGCTGAAATCAA
AGAGAAGGTAGACCGTCGTTCAGGTAAATCAACAGAAGACAACCCCAAATCCATCAAGTC
TGGAGATGCCGCTATCGTCAACCTAGTACCTTCCAAACCTTTGTGCGTGGAGTCCTTCCN
NNNNNNNNNNNNNNNNNNNNNNNNNTCCTGCACCGTGAAGACCTGCTGGATGAGGCTGCC
CAGCTTTCGATCGATCGGGGACGCCTTGATAGACCGATACGATGGAGCGACACGTGTGAT
CGTGCCGAATACTGGAATCGAAGCGCCCATACAGCGCAACGACGCGGCGACGCAGAGGGT
GGCGAGACGAGACCGATACAGCTTCGAATTGAAGCCTCACAACCCCACGCATAAGTCGCC
GGGCAAGAAAGATCTCGTGTACTTGGAGCCGTCTCCCGGCTTCTGCGAGAAAAACACGAG
ACTTAGCATCCTGGGTACCCACGGGCGCACGTGCAACGAGGCGAGCGACCGCGTGGACGG
GTGCGACCTCATGTGCTGCGGCCGCGGGTTCCGCNNNNNNNNNNNNNNNNNNNNNNNNNN
NNNNNNNNNNNNNNNNNNNNNNNNNNNNNNNNNNNNNNNNNNNNNNNNNNNNNNNNNNNN
NNNNNNNNNNNNNNNNNNNNNNNNNNNNNNNNNNNNNNNNNNNNNNNNNNNNNNNNNNNN
NNNNNNNNNNNNNNNNNNNNNNNNNNNNNNNNNNNNNNNNNNNNNNNNNNNNNNNNNNNN
NNNNNNNNNNNNNNNNNNNNNNNNNNNNNNNNNNNNNNNNNNNNNNNNNNNNNNNNNNNN
NNNNNNNNNNNNNNNNNNNNNNNNNNNNNNNNNNNNNNNNNNNNNNNNNNNNNNNNNNNN
NNNNNNNNNNNNNNNNNNNNNNNNNNNNNNNNNNNNNNNNNNNNNNNNNNNNNNNNNNNN
NNNNNNNNNNNNNNNNNNNNNNNNNNNNNNNNNNNNNNNNNNNNNNNNNNNNNNNNNNNN
NNNNNNNNNNNNNNNNNNNNNNNNNNNNNNNNNNNNNNNNNNNNNNNNNNNNNNNNNNNN
NNNNNNNNNNNNNNNNNNNNNNNNNNNNNNNNNNNNNNNNNNNNNNNNNNNNNNNNNNNN
NNNNNNNNNNNNNNNNNNNNNNNNNNNNNNNNNNNNNNNNNNNNNNNNNNNNNNNNNNNN
NNNNNNNNNNNNNNNNNNNNNNNNNNNNNNNNNNNNNNNNNNNNNNNNNNNNN-------
------------------------------------------------------------
-------------------------------------------------TGGTCTTTACG
ACCGCCCACCCTGACCGGTGAGGTGGAAGTGAAGTGT-TGT-GTGTGGACAAACGCGC--
---GCGCGCGCGC--GCGCGCTAC---CGCGTGGTT--GTGGTGTGTACCGAGCGCGCTC
TCGTTTGACGACGTGCGCCGCCACCGACGCTC--CGTGAAGCTAACA-TTTTGCGCGAGT
GATGATCGGTTTAAAAGGCGTCGCACTCGAATTTTGTCGTCTAC-GTGGAGAATGCGCTC
TGTGCAAATTGAA----ACATCACTATAT---AGTAGGCGGACTCGACGTCCGAAGGGCG
C-GTCGTCGACGCCGACGTA-
>Pseudophilotes baton IVOI2 Italy Sicily Messina
NNNNNNNNNNNNNNNNNNNNAAACTCGAATGAACGAACGGAGAGATTCATCGTCATTCGG
CGGCGTACGGGCGTGCGCCTCGATGTGTGTCGGTCGTTTCGGCGATTCGGCGCGCACGGG
ACGCGTCTGTCGACGTCCGTCGACGGCGTGCACTTCTCTCTTAGTAATGCATCGCGACCC
GTTCGGGGTCGGCCTAAGCGCCYCTCGGGAGTCCGTCGGTGAGCGTCTCGGCGTTCGCTG
GCGTACCGTGTCGGTTTGCCGGCCGGCCGTTGCGGACGGTATTAATGATGGATAATACGC
TTCAATGCGAATCGCGCACGCGTTTACGCGCGTCCGGCCCGACGCAAGCTAGCGTCCCGA
TGGATGTCCTGCCACAGTGCGGACGTACGTCGGTCGTTGCTGTTAGTCGCCGCCGTGCAG
TCTCGGACTGTGCGCGTCTCTGTCTGCGATGATTCTGTTTCGGGCACTCGCAGGACCCGT
CTTGAAACACGGACCAAGGAGTCTAGCATGTGTGCGAGTCATTGAGTTTGATACAAATGA
CAAAACTGAAAGGCGCAACGAAAGTGAAGGCGCGCGCTTGTCGCGCGCTCAGGGAGGATG
GAGCGTCGGTCTCGGTCGACCTCTCGCACTCCCTAGGCGTCTCGTTTCCAATCAGTGAAT
GCGGGCGCGCTATGAGCACAGATGCTGGGACCCGAAAGATGGTGAACTATGCCTGGTCAG
GTCGAAGTCAGGGGAAACCCTGATGGAGGACCGTAGCGATTCTGACGTGCAAATCGATCG
TCGGAACTGGGNNNNNNNNNNNNNNNNNNNNNNNNNNNNNACTTTATATTTTATTTTTGG
AATTTGAGCAGGAATATTAGGAACATCTTTAAGAATTTTAATTCGTATAGAATTAGGAAC
ACCTGGATCTTTAATTGGAGATGATCAAATTTATAATACTATTGTAACAGCTCATGCTTT
TATTATAATTTTTTTTATAGTTATACCTATTATAATTGGAGGATTTGGAAATTGACTAGT
ACCTTTAATATTAGGAGCACCTGATATAGCATTTCCACGAATAAATAATATAAGATTTTG
ATTATTACCTCCATCATTAATATTATTAATTTCAAGTAGAATTGTAGAAAATGGAGCAGG
AACAGGATGAACAGTGTACCCCCCACTTTCATCTAATATTGCCCATAGAGGATCATCTGT
TGATTTAGCAATTTTTTCACTTCATTTAGCAGGAATTTCATCAATTTTAGGAGCAATTAA
TTTTATTACTACAATTATTAATATACGAGTAAATAATTTATCATTTGATCAAATATCATT
ATTTATTTGAGCAGTAGGTATTACAGCATTATTATTATTATTATCTTTACCTGTTTTAGC
AGGTGCTATTACTATATTATTAACAGATCGAAATATTAATACCTCTTTCTTTGATCCTGC
TGGAGGAGGAGATCCAATTCTATATCAACATTTATTTNNNNNNNNNNNNNNNNNNNNNNN
NNNNNNNNNNNNNNNNNNNNNNNNNNNNNNNNNNNNNNNNNNNNNNNNNNNNNNNNNNNN
NNNNNNNNNNNNNNNNNNNNNNNNNNNNNNNNNNNNNNNNNNNNNNNNNNNNNNNNNNNN
NNNNNNNNNNNNNNNNNNNNNNNNNNNNNNNNNNNNNNNNNNNNNNNNNNNNNNNNNNNN
NNNNNNNNNNNNNNNNNNNNNNNNNNNNNNNNNNNNNNNNNNNNNNNNNNNNNNNNNNNN
NNNNNNNNNNNNNNNNNNNNNNNNNNNNNNNNNNNNNNNNNNNNNNNNNNNNNNNNNNNN
NNNNNNNNNNNNNNNNNNNNNNNNNNNNNNNNNNNNNNNNNNNNNNNNNNNNNNNNNNNN
NNNNNNNNNNNNNNNNNNNNNNNNNNNNNNNNNNNNNNNNNNNNNNNNNNNNNNNNNNNN
NNNNNNNNNNNNNNNNNNNNNNNNNNNNNNNNNNNNNNNNNNNNNNNNNNNNNNNNNNNN
NNNNNNNNNNNNNNNNNNNNNNNNNNNNNNNNNNNNNNNNNNNNNNNNNNNNNNNNNNNN
NNNNNNNNNNNNNNNNNNNNNNNNNNNNNNNNNNNNNNNNNNNNNNNNNNNNNNNNNNNN
NNNNNNNNNNNNNNNNNNNNNNNNNNNNNNNNNNNNNNNNNNNNNNNNNNNNNNNNNNNN
NNNNNNNNNNNNNNNNNNNNNNNNNNNNNNNNNNNNNNNNNNNNNNNNNNNNNNNNNNNN
NNNNNNNNNNNNNNNNNNNNNNNNNNNNNNNNNNNNNNNNNNNNNNNNNNNNNNNNNNNN
NNNNNNNNNNNNNNNNNNNNNNNNNNNNNNNNNNNNNNNNNNNNNNNNNNNNNNNNNNNN
NNNNNNNNNNNNNNNNNNNNNNNNNNNNNNNNNNNNNNNNNNNNNNNNNNNNNNNNNNNN
NNNNNNNNNNNNNNNNNNNNNNNNNNNNNNNNNNNNNNNNNNNNNNNNNNNNNNNNNNNN
NNNNNNNNNNNNNNNNNNNNNNNNNNNNNNNNNNNNNNNNNNNNNNNNNNNNNNNNNNNN
NNNNNNNNNNNNNNNNNNNNNNNNNNNNNNNNNNNNNNNNNNNNNNNNNNNNNNNNNNNN
NNNNNNNNNNNNNNNNNNNNNNNNNNNNNNNNNNNNNNNNNNNNNNNNNNNNNNNNNNNN
NNNNACCATCGAGAAGTTCGAGAAGGAAGCCCAGGAAATGGGTAAGGGTTCCTTCAAATA
TGCCTGGGTGTTGGACAAACTTAAGGCCGAGCGTGAGCGTGGTATCACCATCGACATCGC
CCTCTGGAAGTTCGAGACCGCCAAGTACTACGTCACCATCATCGACGCTCCCGGTCACAG
AGATTTCATCAAGAACATGATCACGGGAACCTCGCAGGCCGACTGCGCCGTGCTCATCGT
CGCTGCTGGTACCGGTGAGTTTGAGGCTGGTATCTCCAAGAACGGGCAGACCCGCGAGCA
CGCTCTGCTCGCCTTCACCCTTGGCGTCAAGCAGCTGATCGTCGGAGTCAACAAGATGGA
CTCCACCGAGCCCCCATACAGCGAAAGCCGTTTTGAGGAAATCAAGAAGGAAGTATCCTC
CTACATCAAGAAGATCGGTTACAACCCAGCTGCCGTCGCTTTCGTACCCATTTCTGGTTG
GCACGGAGACAACATGTTGGAAGCTTCCACAAAAATGCCCTGGTTCAAGGGATGGCAAGT
GGAACGCAAGGAAGGTAAGGCTGAGGGCAAATGCCTGATTGAGGCTTTGGATGCAATTCT
GCCACCAGCACGTCCCACAGACAAGGCCCTCCGTCTTCCCCTTCAGGATGTCTACAAAAT
TGGTGGTATCGGAACGGTGCCCGTAGGACGTGTGGAGACTGGTGTCCTTAAGCCCGGTAC
CATTGTTGTATTCGCCCCAGCTAACATCACTACTGAAGTTAAGTCTGTTGAGATGCACCA
CGAAGCTCTCCAGGAGGCTGTGCCCGGAGACAACGTAGGTTTCAACGTTAAGAACGTGTC
GGTCAAGGAGTTGCGTCGTGGATACGTCGCTGGTGACTCCAAGAACAACCCACCCAAGGG
AGCCGCCGACTTCACCGCACAAGTCATTGTGCTTAACCACCCCGGTCAAATTTCAAACGG
CTACACGCCAGTGTTGGATTGCCACACTGCCCATATCGCCTGCAAATTCGCTGAAATCAA
AGAGAAGGTAGACCGTCGTTCAGGTAAATCAACAGAAGACAACCCCAAATCCATCAAGTC
TGGAGATGCCGCTATCGTCAACCTAGTACCTTCCAAACCTTTGTGCGTGGAGTCCTTCCN
NNNNNNNNNNNNNNNNNNNNNNNNNTCCTGCACCGTGAAGACCTGCTGGATGAGGCTGCC
CAGCTTTCGATCGATCGGGGACGCCTTGATAGACCGATACGATGGAGCGACACGTGTGAT
CGTGCCGAATACTGGAATCGAAGCGCCCATACAGCGCAACGACGCGGCGACGCAGAGGGT
GGCGAGACGAGACCGATACAGCTTCGAATTGAAGCCTCACAACCCCACGCATAAGTCGCC
GGGCAAGAAAGATCTCGTGTACTTGGAGCCGTCTCCCGGCTTCTGCGAGAAAAACACGAG
ACTCAGCATCCTGGGTACCCACGGGCGCACGTGCAACGAGGCGAGCGACCGCGTGGACGG
GTGCGACCTCATGTGCTGCGGCCGCGGGTTCCGCNNNNNNNNNNNNNNNNNNNNNNNNNN
NNNNNNNNNNNNNNNNNNNNNNNNNNNNNNNNNNNNNNNNNNNNNNNNNNNNNNNNNNNN
NNNNNNNNNNNNNNNNNNNNNNNNNNNNNNNNNNNNNNNNNNNNNNNNNNNNNNNNNNNN
NNNNNNNNNNNNNNNNNNNNNNNNNNNNNNNNNNNNNNNNNNNNNNNNNNNNNNNNNNNN
NNNNNNNNNNNNNNNNNNNNNNNNNNNNNNNNNNNNNNNNNNNNNNNNNNNNNNNNNNNN
NNNNNNNNNNNNNNNNNNNNNNNNNNNNNNNNNNNNNNNNNNNNNNNNNNNNNNNNNNNN
NNNNNNNNNNNNNNNNNNNNNNNNNNNNNNNNNNNNNNNNNNNNNNNNNNNNNNNNNNNN
NNNNNNNNNNNNNNNNNNNNNNNNNNNNNNNNNNNNNNNNNNNNNNNNNNNNNNNNNNNN
NNNNNNNNNNNNNNNNNNNNNNNNNNNNNNNNNNNNNNNNNNNNNNNNNNNNNNNNNNNN
NNNNNNNNNNNNNNNNNNNNNNNNNNNNNNNNNNNNNNNNNNNNNNNNNNNNNNNNNNNN
NNNNNNNNNNNNNNNNNNNNNNNNNNNNNNNNNNNNNNNNNNNNNNNNNNNNNNNNNNNN
NNNNNNNNNNNNNNNNNNNNNNNNNNNNNNNNNNNNNNNNNNNNNNNNNNNNN-------
------------------------------------------------------------
------------------------------------------------------------
------------------------------------------------------------
------------------------------------------------------------
------------------------------------------------------------
------------------------------------------------------------
------------------------------------------------------------
---------------------
>Pseudophilotes bavius GRPE1 Greece Peloponnese Kalavryta
NNNNNNNNNNNNNNNNTGCGAAACTCGAATGAACGAACGGAGAGATTCATCGTCATTCGG
CGGCGTACGGGCGTGCGCCTCGATGTGTGTCGGTCGTTTCGGCGATTCGGCGCGCACGGG
ACGCGTCCGTCGACGTCCGTCGACGGCGTGCACTTCTCTCTTAGTAATGCATCGCGACCC
GTTCGGGGTCGGCCTAAGCGCCTCTCGGGAGTCCGTCGGTGAGCGTCTCGGCGTTCGCTG
GCGTACCGGGTGGGTTTGCCGGCCGGCCGTTGCGGACGGTATTTATGATGGATAATACGC
TTCAATGCGAACCGCGCACGCGTTAACGCGCGTCCGGCCCGACGCAAGCTAGCGTCCCGA
TGGATGTCCTGCCTCAGTGCGGACGTACGTCGGTCGTTGCTGTTTGTCGCAGCCGTGCAG
TCTCGGACTGTGCGCGTCTCTGTCTGCGATGATTCTGTTTCGGGCACTCGCAGGACCCGT
CTTGAAACACGGACCAAGGAGTCTAGCATGTGTGCGAGTCATTGAGTTTGATTCAAAAGA
CAAAACTGAAAGGCGCAACGAAAGTGAAGGCGTGCGCTTGTCGCGCGCTCAGGGAGGATG
GAGCGTCGGTCTCGGTCGATCTCTCGCACTCCCTAGGCGTCTCGTTTCCAATCAGTGAAT
GCGGGCGCGCTATGAGCACAGATGCTGGGACCCGAAAGATGGTGAACTATGCCTGGTCAG
GTCGAAGTCAGGGGAAACCCTGATGGAGGACCGTAGCGATTCTGACGTGCAAATCGATCG
TCGGAACTGGGTANNNNNNNNNNNNNNNNNNNNNNNNNNNACTTTATATTTTATTTTTGG
GATTTGAGCAGGAATATTAGGAACATCTTTAAGAATTTTAATTCGTATAGAATTAGGAAC
ACCTGGATCTTTAATTGGAGATGATCAAATTTATAATACTATTGTCACAGCTCATGCTTT
TATTATAATTTTTTTTATAGTAATACCTATTATAATTGGAGGATTTGGAAATTGATTAGT
ACCTTTAATATTAGGAGCACCTGATATAGCTTTCCCACGAATAAATAATATAAGATTTTG
ATTATTACCCCCATCATTAATATTATTAATCTCAAGAAGAATTGTAGAAAATGGAGCAGG
AACAGGATGAACAGTGTACCCCCCACTCTCATCTAATATTGCCCATAGAGGTTCATCTGT
TGATTTAGCAATTTTTTCACTTCATTTAGCAGGAATTTCTTCAATTTTAGGAGCTATTAA
TTTTATTACAACAATTATTAACATACGAGTAAATAATTTATCATTTGATCAAATATCTTT
ATTTATTTGAGCAGTAGGTATTACAGCATTATTATTATTATTATCTTTACCAGTTTTAGC
TGGTGCTATTACTATATTATTAACAGATCGAAATCTTAATACTTCTTTTTTTGATCCTGC
TGGAGGAGGAGATCCAATTTTATATCAACATTTATTTNNNNNNNNNNNNNNNNNNNNNNN
NNNNNNNNNNNNNNNNNNNNNNNNNNNNNNNNNNNNNNNNNNNNNNNNNNNNNNNNNNNN
NNNNNNNNNNNNNNNNNNNNNNNNNNNNNNNNNNNNNNNNNNNNNNNNNNNNNNNNNNNN
NNNNNNNNNNNNNNNNNNNNNNNNNNNNNNNNNNNNNNNNNNNNNNNNNNNNNNNNNNNN
NNNNNNNNNNNNNNNNNNNNNNNNNNNNNNNNNNNNNNNNNNNNNNNNNNNNNNNNNNNN
NNNNNNNNNNNNNNNNNNNNNNNNNNNNNNNNNNNNNNNNNNNNNNNNNNNNNNNNNNNN
NNNNNNNNNNNNNNNNNNNNNNNNNNNNNNNNNNNNNNNNNNNNNNNNNNNNNNNNNNNN
NNNNNNNNNNNNNNNNNNNNNNNNNNNNNNNNNNNNNNNNNNNNNNNNNNNNNNNNNNNN
NNNNNNNNNNNNNNNNNNNNNNNNNNNNNNNNNNNNNNNNNNNNNNNNNNNNNNNNNNNN
NNNNNNNNNNNNNNNNNNNNNNNNNNNNNNNNNNNNNNNNNNNNNNNNNNNNNNNNNNNN
NNNNNNNNNNNNNNNNNNNNNNNNNNNNNNNNNNNNNNNNNNNNNNNNNNNNNNNNNNNN
NNNNNNNNNNNNNNNNNNNNNNNNNNNNNNNNNNNNNNNNNNNNNNNNNNNNNNNNNNNN
NNNNNNNNNNNNNNNNNNNNNNNNNNNNNNNNNNNNNNNNNNNNNNNNNNNNNNNNNNNN
NNNNNNNNNNNNNNNNNNNNNNNNNNNNNNNNNNNNNNNNNNNNNNNNNNNNNNNNNNNN
NNNNNNNNNNNNNNNNNNNNNNNNNNNNNNNNNNNNNNNNNNNNNNNNNNNNNNNNNNNN
NNNNNNNNNNNNNNNNNNNNNNNNNNNNNNNNNNNNNNNNNNNNNNNNNNNNNNNNNNNN
NNNNNNNNNNNNNNNNNNNNNNNNNNNNNNNNNNNNNNNNNNNNNNNNNNNNNNNNNNNN
NNNNNNNNNNNNNNNNNNNNNNNNNNNNNNNNNNNNNNNNNNNNNNNNNNNNNNNNNNNN
NNNNNNNNNNNNNNNNNNNNNNNNNNNNNNNNNNNNNNNNNNNNNNNNNNNNNNNNNNNN
NNNNNNNNNNNNNNNNNNNNNNNNNNNNNNNNNNNNNNNNNNNNNNNNNNNNNNNNNNNN
NNNNNNNNNNNNNNNNNNNNNNNNNNNNNNNNNNNNNNNNNNNNNNNNNNNNNNNNNNNN
NNNNNNNNNNNNNNNNNNNNNNNNNNNNNNNNNNNNNNNNNNNNNNNNNNNNNNNNNNNN
NNNNNNNNNNNNNNNNNNNNNNNNNNNNNNNNNNNNNNNNNNNNNNNNNNNNNNNNNNNN
NNNNNNNNNNNNNNNNNNNNNNNNNNNNNNNNNNNNNNNNNNNNNNNNNNNNNNNNNNNN
NNNNNNNNNNNNNNNNNNNNNNNNNNNNNNNNNNNNNNNNNNNNNNNNNNNNNNNNNNNN
NNNNNNNNNNNNNNNNNNNNNNNNNNNNNNNNNNNNNNNNNNNNNNNNNNNNNNNNNNNN
NNNNNNNNNNNNNNNNNNNNNNNNNNNNNNNNNNNNNNNNNNNNNNNNNNNNNNNNNNNN
NNNNNNNNNNNNNNNNNNNNNNNNNNNNNNNNNNNNNNNNNNNNNNNNNNNNNNNNNNNN
NNNNNNNNNNNNNNNNNNNNNNNNNNNNNNNNNNNNNNNNNNNNNNNNNNNNNNNNNNNN
NNNNNNNNNNNNNNNNNNNNNNNNNNNNNNNNNNNNNNNNNNNNNNNNNNNNNNNNNNNN
NNNNNNNNNNNNNNNNNNNNNNNNNNNNNNNNNNNNNNNNNNNNNNNNNNNNNNNNNNNN
NNNNNNNNNNNNNNNNNNNNNNNNNNNNNNNNNNNNNNNNNNNNNNNNNNNNNNNNNNNN
NNNNNNNNNNNNNNNNNNNNNNNNNNNNNNNNNNNNNNNNNNNNNNNNNNNNNNNNNNNN
NNNNNNNNNNNNNNNNNNNNNNNNNNNNNNNNNNNNNNNNNNNNNNNNNNNNNNNNNNNN
NNNNNNNNNNNNNNNNNNNNNNNNNNNNNNNNNNNNNNNNNNNNNNNNNNNNNNNNNNNN
NNNNNNNNNNNNNNNNNNNNNNNNNNNNNNNNNNNNNNNNNNNNNNNNNNNNNNNNNNNN
NNNNNNNNNNNNNNNNNNNNNNNNNNNNNNNNNNNNNNNNNNNNNNNNNNNNNNNNNNNN
NNNNNNNNNNNNNNNNNNNNNNNNNNNNNNNNNNNNNNNNNNNNNNNNNNNNNNNNNNNN
NNNNNNNNNNNNNNNNNNNNNNNNNNNNNNNNNNNNNNNNNNNNNNNNNNNNNNNNNNNN
NNNNNNNNNNNNNNNNNNNNNNNNNTCCTGCACCGTGAAGACCTGCTGGATGAGGCTGCC
AAGCTTTCGATCAGTTGGAGACGCGTTGATAGACCGATACGATGGAGCGACACGCGTGAT
CGTGCCGAATACTGGAATCGAAGCGCCCATACAGCGCAACGATGCGGCGACTCAGAGGGT
GGCGAGACGAGATCGATACAGCTTCGAATTGAAGCCTCACAACCCCACGCATAAGTCGCC
GGGCAAGAAAGATCTCGTGTACTTGGAGCCGTCTCCCGGCTTCTGCGAGAAGAATACGAG
ACTCAGTATCCTGGGTACCCACGGGCGCACGTGCAACGAGGCGAGCGACCGCGTGGACGG
CTGCGACCTCATGTGCTGCGGCCGCGGGTTCCGCNNNNNNNNNNNNNNNNNNNNNNNNNN
NNNNNNNNNNNNNNNNNNNNNNNNNNNNNNNNNNNNNNNNNNNNNNNNNNNNNNNNNNNN
NNNNNNNNNNNNNNNNNNNNNNNNNNNNNNNNNNNNNNNNNNNNNNNNNNNNNNNNNNNN
NNNNNNNNNNNNNNNNNNNNNNNNNNNNNNNNNNNNNNNNNNNNNNNNNNNNNNNNNNNN
NNNNNNNNNNNNNNNNNNNNNNNNNNNNNNNNNNNNNNNNNNNNNNNNNNNNNNNNNNNN
NNNNNNNNNNNNNNNNNNNNNNNNNNNNNNNNNNNNNNNNNNNNNNNNNNNNNNNNNNNN
NNNNNNNNNNNNNNNNNNNNNNNNNNNNNNNNNNNNNNNNNNNNNNNNNNNNNNNNNNNN
NNNNNNNNNNNNNNNNNNNNNNNNNNNNNNNNNNNNNNNNNNNNNNNNNNNNNNNNNNNN
NNNNNNNNNNNNNNNNNNNNNNNNNNNNNNNNNNNNNNNNNNNNNNNNNNNNNNNNNNNN
NNNNNNNNNNNNNNNNNNNNNNNNNNNNNNNNNNNNNNNNNNNNNNNNNNNNNNNNNNNN
NNNNNNNNNNNNNNNNNNNNNNNNNNNNNNNNNNNNNNNNNNNNNNNNNNNNNNNNNNNN
NNNNNNNNNNNNNNNNNNNNNNNNNNNNNNNNNNNNNNNNNNNNNNNNNNNNN-------
------------------------------------------------------------
------------------------------------------------------------
------------------------------------------------------------
------------------------------------------------------------
------------------------------------------------------------
------------------------------------------------------------
------------------------------------------------------------
---------------------
>Pseudophilotes bavius GRPE2 Greece Peloponnese Kalavryta
NNNNNNNNNNNNNNNNNNNNNNNNNNNNNNNNNNNNNNNNNNNNNNNNNNNNNNNNNNNN
NNNNNNNNNNNNNNNNNNNNNNNNNNNNNNNNNNNNNNNNNNNNNNNNNNNNNNNNNNNN
NNNNNNNNNNNNNNNNNNNNNNNNNNNNNNNNNNNNNNNNNNNNNNNNNNNNNNNNNNNN
NNNNNNNNNNNNNNNNNNNNNNNNNNNNNNNNNNNNNNNNNNNNNNNNNNNNNNNNNNNN
NNNNNNNNNNNNNNNNNNNNNNNNNNNNNNNNNNNNNNNNNNNNNNNNNNNNNNNNNNNN
NNNNNNNNNNNNNNNNNNNNNNNNNNNNNNNNNNNNNNNNNNNNNNNNNNNNNNNNNNNN
NNNNNNNNNNNNNNNNNNNNNNNNNNNNNNNNNNNNNNNNNNNNNNNNNNNNNNNNNNNN
NNNNNNNNNNNNNNNNNNNNNNNNNNNNNNNNNNNNNNNNNNNNNNNNNNNNNNNNNNNN
NNNNNNNNNNNNNNNNNNNNNNNNNNNNNNNNNNNNNNNNNNNNNNNNNNNNNNNNNNNN
NNNNNNNNNNNNNNNNNNNNNNNNNNNNNNNNNNNNNNNNNNNNNNNNNNNNNNNNNNNN
NNNNNNNNNNNNNNNNNNNNNNNNNNNNNNNNNNNNNNNNNNNNNNNNNNNNNNNNNNNN
NNNNNNNNNNNNNNNNNNNNNNNNNNNNNNNNNNNNNNNNNNNNNNNNNNNNNNNNNNNN
NNNNNNNNNNNNNNNNNNNNNNNNNNNNNNNNNNNNNNNNNNNNNNNNNNNNNNNNNNNN
NNNNNNNNNNNNNNNNNNNNNNNNNNNNNNNNNNNNNNNNACTTTATATTTTATTTTTGG
GATTTGAGCAGGAATATTAGGAACATCTTTAAGAATTTTAATTCGTATAGAATTAGGAAC
ACCTGGATCTTTAATTGGAGATGATCAAATTTATAATACTATTGTCACAGCTCATGCTTT
TATTATAATTTTTTTTATAGTAATACCTATTATAATTGGAGGATTTGGAAATTGATTAGT
ACCTTTAATATTAGGAGCACCTGATATAGCTTTCCCACGAATAAATAATATAAGATTTTG
ATTATTACCCCCATCATTAATATTATTAATCTCAAGAAGAATTGTAGAAAATGGAGCAGG
AACAGGATGAACAGTGTACCCCCCACTCTCATCTAATATTGCCCATAGAGGTTCATCTGT
TGATTTAGCAATTTTTTCACTTCATTTAGCAGGAATTTCTTCAATTTTAGGAGCTATTAA
TTTTATTACAACAATTATTAACATACGAGTAAATAATTTATCATTTGATCAAATATCTTT
ATTTATTTGAGCAGTAGGTATTACAGCATTATTATTATTATTATCTTTACCAGTTTTAGC
TGGTGCTATTACTATATTATTAACAGATCGAAATCTTAATACTTCTTTTTTTGATCCTGC
TGGAGGAGGAGATCCAATTTTATATCAACATTTATTTNNNNNNNNNNNNNNNNNNNNNNN
NNNNNNNNNNNNNNNNNNNNNNNNNNNNNNNNNNNNNNNNNNNNNNNNNNNNNNNNNNNN
NNNNNNNNNNNNNNNNNNNNNNNNNNNNNNNNNNNNNNNNNNNNNNNNNNNNNNNNNNNN
NNNNNNNNNNNNNNNNNNNNNNNNNNNNNNNNNNNNNNNNNNNNNNNNNNNNNNNNNNNN
NNNNNNNNNNNNNNNNNNNNNNNNNNNNNNNNNNNNNNNNNNNNNNNNNNNNNNNNNNNN
NNNNNNNNNNNNNNNNNNNNNNNNNNNNNNNNNNNNNNNNNNNNNNNNNNNNNNNNNNNN
NNNNNNNNNNNNNNNNNNNNNNNNNNNNNNNNNNNNNNNNNNNNNNNNNNNNNNNNNNNN
NNNNNNNNNNNNNNNNNNNNNNNNNNNNNNNNNNNNNNNNNNNNNNNNNNNNNNNNNNNN
NNNNNNNNNNNNNNNNNNNNNNNNNNNNNNNNNNNNNNNNNNNNNNNNNNNNNNNNNNNN
NNNNNNNNNNNNNNNNNNNNNNNNNNNNNNNNNNNNNNNNNNNNNNNNNNNNNNNNNNNN
NNNNNNNNNNNNNNNNNNNNNNNNNNNNNNNNNNNNNNNNNNNNNNNNNNNNNNNNNNNN
NNNNNNNNNNNNNNNNNNNNNNNNNNNNNNNNNNNNNNNNNNNNNNNNNNNNNNNNNNNN
NNNNNNNNNNNNNNNNNNNNNNNNNNNNNNNNNNNNNNNNNNNNNNNNNNNNNNNNNNNN
NNNNNNNNNNNNNNNNNNNNNNNNNNNNNNNNNNNNNNNNNNNNNNNNNNNNNNNNNNNN
NNNNNNNNNNNNNNNNNNNNNNNNNNNNNNNNNNNNNNNNNNNNNNNNNNNNNNNNNNNN
NNNNNNNNNNNNNNNNNNNNNNNNNNNNNNNNNNNNNNNNNNNNNNNNNNNNNNNNNNNN
NNNNNNNNNNNNNNNNNNNNNNNNNNNNNNNNNNNNNNNNNNNNNNNNNNNNNNNNNNNN
NNNNNNNNNNNNNNNNNNNNNNNNNNNNNNNNNNNNNNNNNNNNNNNNNNNNNNNNNNNN
[truncated: 462,586 more chars]
